# Supplementary material for: Changes in protein abundance are observed in bacterial isolates from a natural host
Source: Front Cell Infect Microbiol. 2015 Oct 14;5:71. doi: 10.3389/fcimb.2015.00071 (PMC4604328; doi:10.3389/fcimb.2015.00071)
Supplement: Supplementary Table 1 — ReesLFQ.xlsx. [file DataSheet1.XLSX]

## Sheet: LFQ Apr01alldb
Protein IDs	Majority protein IDs	Peptide counts (all)	Peptide counts (razor+unique)	Peptide counts (unique)	Fasta headers	Number of proteins	Peptides	Razor + unique peptides	Unique peptides	Peptides cont1	Peptides cont2	Peptides cont3	Peptides Cptb_RLC002	Peptides Cptb_RLC003	Razor + unique peptides cont1	Razor + unique peptides cont2	Razor + unique peptides cont3	Razor + unique peptides Cptb_RLC002	Razor + unique peptides Cptb_RLC003	Unique peptides cont1	Unique peptides cont2	Unique peptides cont3	Unique peptides Cptb_RLC002	Unique peptides Cptb_RLC003	Sequence coverage [%]	Unique + razor sequence coverage [%]	Unique sequence coverage [%]	Mol. weight [kDa]	Sequence length	Sequence lengths	Q-value	Score	Identification type cont1	Identification type cont2	Identification type cont3	Identification type Cptb_RLC002	Identification type Cptb_RLC003	Sequence coverage cont1 [%]	Sequence coverage cont2 [%]	Sequence coverage cont3 [%]	Sequence coverage Cptb_RLC002 [%]	Sequence coverage Cptb_RLC003 [%]	Intensity	Intensity cont1	Intensity cont2	Intensity cont3	Intensity Cptb_RLC002	Intensity Cptb_RLC003	LFQ intensity cont1
CON__A2A5Y0;CON__Q9D646;CON__REFSEQ:XP_986630	CON__A2A5Y0;CON__Q9D646	3;2;1	3;2;1	3;2;1	>A2A5Y0 TREMBL:A2A5Y0 Tax_Id=10090 Gene_Symbol=Krt31 keratin complex 1, acidic, gene 1;>Q9D646 TREMBL:Q9D646 Tax_Id=10090 Gene_Symbol=Krt34 10 days neonate skin cDNA, RIKEN full-length enriched library, clone:4733401E01 product:keratin complex 1, acidic, g	3	3	3	3	2	2	1	2	2	2	2	1	2	2	2	2	1	2	2	8.9	8.9	8.9	47.117	416	416;392;476	0.0087232	0.71424	By MS/MS	By matching	By matching	By MS/MS	By MS/MS	4.8	4.8	4.1	6	4.8	908630000	387800000	253950000	3917800	23835000	239130000	149160000
CON__A2I7N1;CON__A2I7N0;CON__Q9TTE1	CON__A2I7N1;CON__A2I7N0;CON__Q9TTE1	4;4;3	4;4;3	4;4;3	>A2I7N1 TREMBL:A2I7N1 (Bos taurus) SERPINA3-5;>A2I7N0 TREMBL:A2I7N0;Q28922;Q3ZEJ6 (Bos taurus) SERPINA3-4;>Q9TTE1 SWISS-PROT:Q9TTE1 (Bos taurus) Endopin-1 precursor	3	4	4	4	4	2	2	2	3	4	2	2	2	3	4	2	2	2	3	9.5	9.5	9.5	46.397	411	411;411;411	0	6.4382	By MS/MS	By MS/MS	By MS/MS	By matching	By MS/MS	9.5	4.9	4.1	4.9	7.1	657100000	161720000	51825000	137340000	45778000	260440000	0
CON__A2I7N3	CON__A2I7N3	2	1	1	>A2I7N3 TREMBL:A2I7N3;Q27984 (Bos taurus) SERPINA3-7	1	2	1	1	2	0	2	0	2	1	0	1	0	1	1	0	1	0	1	4.6	2.4	2.4	46.941	417	417	0	5.1366	By MS/MS	By matching	By matching	By matching	By MS/MS	4.6	0	4.6	0	4.6	63931000	38622000	0	7417100	0	17893000	0
CON__P00761	CON__P00761	6	6	6	>P00761 SWISS-PROT:P00761|TRYP_PIG Trypsin - Sus scrofa (Pig).	1	6	6	6	6	2	3	3	6	6	2	3	3	6	6	2	3	3	6	41.6	41.6	41.6	24.409	231	231	0	27.235	By MS/MS	By MS/MS	By MS/MS	By MS/MS	By MS/MS	41.6	11.3	17.7	17.7	41.6	5801600000	280330000	1733300000	1346800000	1395500000	1045700000	148350000
CON__P01966	CON__P01966	2	2	2	>P01966 SWISS-PROT:P01966 (Bos taurus) Hemoglobin subunit alpha	1	2	2	2	2	1	2	1	2	2	1	2	1	2	2	1	2	1	2	16.9	16.9	16.9	15.184	142	142	0.0056361	0.91458	By matching	By matching	By MS/MS	By matching	By MS/MS	16.9	10.6	16.9	10.6	16.9	105630000	25009000	11151000	21498000	9097700	38871000	0
CON__P48668;CON__P04259;CON__P02538;CON__O95678	CON__P48668;CON__P04259;CON__P02538;CON__O95678	4;4;4;2	2;2;2;1	0;0;0;0	>P48668 SWISS-PROT:P48668 Tax_Id=9606 Gene_Symbol=KRT6C Keratin, type II cytoskeletal 6C;>P04259 SWISS-PROT:P04259 Tax_Id=9606 Gene_Symbol=KRT6B Keratin, type II cytoskeletal 6B;>P02538 SWISS-PROT:P02538 Tax_Id=9606 Gene_Symbol=KRT6A Keratin, type II cytos	4	4	2	0	1	2	3	2	2	0	1	1	1	1	0	0	0	0	0	6.6	3.5	0	60.024	564	564;564;564;551	0	7.1101	By matching	By MS/MS	By MS/MS	By MS/MS	By MS/MS	1.2	3	4.8	3	3	83786000	0	45376000	6378100	13440000	18592000	0
CON__P02754	CON__P02754	3	3	3	>P02754 SWISS-PROT:P02754 Beta-lactoglobulin - Bos taurus (Bovine).	1	3	3	3	3	3	3	3	3	3	3	3	3	3	3	3	3	3	3	13	13	13	18.281	162	162	0	12.885	By MS/MS	By MS/MS	By MS/MS	By MS/MS	By MS/MS	13	13	13	13	13	528570000	142870000	98306000	85313000	56707000	145380000	46195000
CON__P02769;CON__P02768-1	CON__P02769	16;3	16;3	16;3	>P02769 SWISS-PROT:P02769 (Bos taurus) Bovine serum albumin precursor	2	16	16	16	11	5	10	14	11	11	5	10	14	11	11	5	10	14	11	26	26	26	69.293	607	607;609	0	55.397	By MS/MS	By MS/MS	By MS/MS	By MS/MS	By MS/MS	20.9	8.9	18.8	21.9	20.9	2765800000	684390000	126630000	310390000	1205800000	438570000	319290000
CON__P04264;CON__H-INV:HIT000016045	CON__P04264	19;1	19;1	13;0	>P04264 SWISS-PROT:P04264 Tax_Id=9606 Gene_Symbol=KRT1 Keratin, type II cytoskeletal 1	2	19	19	13	11	14	17	11	17	11	14	17	11	17	7	10	12	7	12	36.8	36.8	27	66.017	644	644;99	0	188.91	By MS/MS	By MS/MS	By MS/MS	By MS/MS	By MS/MS	23.1	26.6	30.1	19.4	30.4	10436000000	941000000	2486100000	2264800000	874830000	3869200000	536070000
CON__P08779;CON__Q9Z2K1;CON__Q3ZAW8	CON__P08779;CON__Q9Z2K1;CON__Q3ZAW8	2;1;1	2;1;1	1;0;0	>P08779 SWISS-PROT:P08779 Tax_Id=9606 Gene_Symbol=KRT16 Keratin, type I cytoskeletal 16;>Q9Z2K1 SWISS-PROT:Q9Z2K1 Tax_Id=10090 Gene_Symbol=Krt16 Keratin, type I cytoskeletal 16;>Q3ZAW8 TREMBL:Q3ZAW8;Q9EQD6;Q9EQD7 Tax_Id=10090 Gene_Symbol=Krt16 Keratin inte	3	2	2	1	0	2	2	2	2	0	2	2	2	2	0	1	1	1	1	4.4	4.4	3	51.267	473	473;469;474	0	2.5481	By matching	By MS/MS	By MS/MS	By matching	By MS/MS	0	4.4	4.4	4.4	4.4	75291000	0	24433000	16425000	8790700	25642000	0
CON__P13645;CON__P08730-1;CON__Q7Z3Z0;CON__Q148H6;CON__Q7Z3Y7;CON__Q2M2I5	CON__P13645	12;2;1;1;1;1	12;2;1;1;1;1	6;0;0;0;0;0	>P13645 SWISS-PROT:P13645 Tax_Id=9606 Gene_Symbol=KRT10 Keratin, type I cytoskeletal 10	6	12	12	6	9	9	10	8	11	9	9	10	8	11	4	3	4	2	6	24.6	24.6	16.9	59.51	593	593;437;450;464;486;525	0	83.021	By MS/MS	By MS/MS	By MS/MS	By MS/MS	By MS/MS	17.2	14.3	17.2	14	24.6	4541000000	472410000	1317300000	941500000	451990000	1357900000	237700000
CON__P13647;CON__P05787;CON__Q8VED5	CON__P13647;CON__P05787;CON__Q8VED5	4;2;2	1;0;0	1;0;0	>P13647 SWISS-PROT:P13647 Tax_Id=9606 Gene_Symbol=KRT5 Keratin, type II cytoskeletal 5;>P05787 SWISS-PROT:P05787 Tax_Id=9606 Gene_Symbol=KRT8 Keratin, type II cytoskeletal 8;>Q8VED5 TREMBL:Q8VED5 Tax_Id=10090 Gene_Symbol=Krt79 Keratin 79	3	4	1	1	1	3	3	3	2	0	1	1	1	1	0	1	1	1	1	6.4	1.9	1.9	62.378	590	590;483;531	0	2.8235	By matching	By MS/MS	By MS/MS	By matching	By matching	1.2	4.7	4.7	4.7	3.1	108040000	0	23269000	29709000	10620000	44443000	0
CON__P34955	CON__P34955	6	6	6	>P34955 SWISS-PROT:P34955 (Bos taurus) Alpha-1-antiproteinase precursor	1	6	6	6	6	3	5	5	6	6	3	5	5	6	6	3	5	5	6	11.5	11.5	11.5	46.103	416	416	0	14.988	By MS/MS	By MS/MS	By MS/MS	By MS/MS	By MS/MS	11.5	7.7	11.3	9.1	11.5	682580000	251830000	27851000	121250000	57031000	224610000	80322000
CON__P35527	CON__P35527	15	15	15	>P35527 SWISS-PROT:P35527 Tax_Id=9606 Gene_Symbol=KRT9 Keratin, type I cytoskeletal 9	1	15	15	15	9	10	11	11	14	9	10	11	11	14	9	10	11	11	14	39.3	39.3	39.3	62.129	623	623	0	103.34	By MS/MS	By MS/MS	By MS/MS	By MS/MS	By MS/MS	23.9	22.5	26.3	24.2	34.2	4313900000	497990000	791780000	646580000	452630000	1924900000	200610000
CON__P35908;CON__Q5XKE5;CON__Q7Z794;CON__P12035;CON__Q01546	CON__P35908	13;2;2;2;2	11;2;1;2;2	10;1;0;1;1	>P35908 SWISS-PROT:P35908 Tax_Id=9606 Gene_Symbol=KRT2 Keratin, type II cytoskeletal 2 epidermal	5	13	11	10	10	11	12	9	13	9	9	10	7	11	8	8	9	6	10	22.9	19.8	18.8	65.865	645	645;535;578;629;638	0	33.378	By MS/MS	By MS/MS	By MS/MS	By MS/MS	By MS/MS	20.2	18.1	21.1	12.2	22.9	1989000000	253370000	335360000	457280000	225600000	717400000	95115000
CON__P41361	CON__P41361	11	11	11	>P41361 SWISS-PROT:P41361 (Bos taurus) Antithrombin-III precursor	1	11	11	11	9	8	9	6	11	9	8	9	6	11	9	8	9	6	11	24.7	24.7	24.7	52.347	465	465	0	34.022	By MS/MS	By MS/MS	By MS/MS	By MS/MS	By MS/MS	20.6	16.6	19.6	12.3	24.7	2683300000	1041200000	268900000	490570000	239990000	642670000	397810000
CON__P50448	CON__P50448	7	7	7	>P50448 SWISS-PROT:P50448 (Bos taurus) Factor XIIa inhibitor precursor	1	7	7	7	6	3	4	2	6	6	3	4	2	6	6	3	4	2	6	11.1	11.1	11.1	51.723	468	468	0	18.872	By MS/MS	By MS/MS	By MS/MS	By MS/MS	By MS/MS	11.1	4.3	6.2	4.3	9	952890000	508970000	47613000	140470000	60612000	195220000	139790000
CON__Q1RMK2	CON__Q1RMK2	8	8	8	>Q1RMK2 TREMBL:Q1RMK2 (Bos taurus) IGHM protein	1	8	8	8	8	5	5	4	7	8	5	5	4	7	8	5	5	4	7	16.4	16.4	16.4	65.056	597	597	0	30.037	By MS/MS	By MS/MS	By MS/MS	By MS/MS	By MS/MS	16.4	10.1	11.2	8.5	14.1	2419800000	1109100000	216680000	311650000	241590000	540780000	358060000
CON__Q1RMN8	CON__Q1RMN8	1	1	1	>Q1RMN8 TREMBL:Q1RMN8 (Bos taurus) Similar to Immunoglobulin lambda-like polypeptide 1	1	1	1	1	1	1	1	1	1	1	1	1	1	1	1	1	1	1	1	6.8	6.8	6.8	24.536	234	234	0.003367	1.4712	By matching	By MS/MS	By MS/MS	By MS/MS	By MS/MS	6.8	6.8	6.8	6.8	6.8	28481000	1058900	3944500	11708000	9126000	2643100	0
CON__Q28085	CON__Q28085	5	5	5	>Q28085 SWISS-PROT:Q28085 (Bos taurus) Complement factor H precursor	1	5	5	5	3	5	2	3	3	3	5	2	3	3	3	5	2	3	3	6.4	6.4	6.4	140.37	1236	1236	0.0056772	1.0069	By MS/MS	By MS/MS	By matching	By MS/MS	By MS/MS	3.9	6.4	2.8	3.9	5.2	521870000	123090000	136900000	99575000	44212000	118090000	63740000
CON__Q2UVX4	CON__Q2UVX4	5	5	5	>Q2UVX4 SWISS-PROT:Q2UVX4 (Bos taurus) Complement C3 precursor	1	5	5	5	3	3	2	4	4	3	3	2	4	4	3	3	2	4	4	2.3	2.3	2.3	187.37	1662	1662	0.00088574	2.2184	By MS/MS	By MS/MS	By MS/MS	By MS/MS	By MS/MS	1.3	1.3	0.8	1.7	1.8	1261400000	435150000	166680000	11415000	242710000	405430000	163550000
CON__Q58D62	CON__Q58D62	2	2	2	>Q58D62 SWISS-PROT:Q58D62 (Bos taurus) Fetuin-B precursor	1	2	2	2	2	1	0	1	0	2	1	0	1	0	2	1	0	1	0	12.1	12.1	12.1	42.663	387	387	0.0093897	0.6022	By MS/MS	By MS/MS	By matching	By MS/MS	By matching	12.1	2.3	0	2.3	0	169850000	62659000	50735000	0	56451000	0	24816000
CON__REFSEQ:XP_001252647;CON__ENSEMBL:ENSBTAP00000038329	CON__REFSEQ:XP_001252647	3;1	3;1	2;1	>REFSEQ:XP_001252647 (Bos taurus) similar to endopin 2B	2	3	3	2	3	1	3	1	3	3	1	3	1	3	2	1	2	1	2	6.7	6.7	4.6	46.897	417	417;80	0	3.8056	By MS/MS	By MS/MS	By MS/MS	By MS/MS	By MS/MS	6.7	2.2	6.7	2.2	6.7	183700000	52964000	8260300	40526000	14280000	67665000	30618000
Cptb_RLC_003_00784;Cptb_RLC_002_00409;Cptb_C231_00002;tr|D9QCY6|D9QCY6_CORP2;Cptb_RLC_001_01904	Cptb_RLC_003_00784;Cptb_RLC_002_00409;Cptb_C231_00002;tr|D9QCY6|D9QCY6_CORP2	7;7;7;7;2	7;7;7;7;2	7;7;7;7;2	>Cptb_RLC_003_00784 UDP-galactopyranose mutase [Corynebacterium pseudotuberculosis C231];>Cptb_RLC_002_00409 UDP-galactopyranose mutase [Corynebacterium pseudotuberculosis C231];>Cptb_C231_00002 UDP-galactopyranose mutase [Corynebacterium pseudotuberculosi	5	7	7	7	7	2	6	4	7	7	2	6	4	7	7	2	6	4	7	22.8	22.8	22.8	47.044	408	408;408;408;411;122	0	80.367	By MS/MS	By MS/MS	By MS/MS	By MS/MS	By MS/MS	22.8	8.3	22.5	13.7	22.8	2294600000	1213600000	58109000	246240000	102600000	673960000	385720000
Cptb_RLC_003_00785;Cptb_RLC_002_00410;Cptb_C231_00003;tr|D9QCY5|D9QCY5_CORP2;Cptb_RLC_001_01395	Cptb_RLC_003_00785;Cptb_RLC_002_00410;Cptb_C231_00003;tr|D9QCY5|D9QCY5_CORP2;Cptb_RLC_001_01395	4;4;4;4;2	4;4;4;4;2	4;4;4;4;2	>Cptb_RLC_003_00785 Glycerol-3-phosphate transporter [Corynebacterium pseudotuberculosis C231];>Cptb_RLC_002_00410 Glycerol-3-phosphate transporter [Corynebacterium pseudotuberculosis C231];>Cptb_C231_00003 Glycerol-3-phosphate transporter [Corynebacterium	5	4	4	4	4	1	3	0	3	4	1	3	0	3	4	1	3	0	3	12.9	12.9	12.9	49.141	450	450;450;456;461;283	0	8.1114	By MS/MS	By MS/MS	By MS/MS	By matching	By MS/MS	12.9	3.1	10.4	0	10	111970000	45016000	11044000	22853000	0	33054000	13503000
tr|D9QCY4|D9QCY4_CORP2;Cptb_RLC_003_00786;Cptb_RLC_002_00411;Cptb_C231_00004;Cptb_RLC_001_00375	tr|D9QCY4|D9QCY4_CORP2;Cptb_RLC_003_00786;Cptb_RLC_002_00411;Cptb_C231_00004	9;9;9;9;2	9;9;9;9;2	9;9;9;9;2	>tr|D9QCY4|D9QCY4_CORP2 Glycerophosphoryl diester phosphodiesterase OS=Corynebacterium pseudotuberculosis (strain C231) GN=glpQ PE=4 SV=1;>Cptb_RLC_003_00786 glycerophosphoryl diester phosphodiesterase [Corynebacterium pseudotuberculosis C231];>Cptb_RLC_00	5	9	9	9	8	3	6	5	8	8	3	6	5	8	8	3	6	5	8	34	34	34	40.279	365	365;365;365;365;59	0	34.295	By MS/MS	By MS/MS	By MS/MS	By MS/MS	By MS/MS	31.5	9.3	21.4	17	30.1	1617400000	425210000	152610000	366480000	244440000	428650000	184270000
tr|D9QCY1|D9QCY1_CORP2;Cptb_RLC_003_00789;Cptb_RLC_002_00414;Cptb_C231_00006;Cptb_RLC_001_02029	tr|D9QCY1|D9QCY1_CORP2;Cptb_RLC_003_00789;Cptb_RLC_002_00414;Cptb_C231_00006	4;4;4;4;1	4;4;4;4;1	4;4;4;4;1	>tr|D9QCY1|D9QCY1_CORP2 Uncharacterized protein OS=Corynebacterium pseudotuberculosis (strain C231) GN=CpC231_1956 PE=4 SV=1;>Cptb_RLC_003_00789 hypothetical protein [Corynebacterium pseudotuberculosis C231];>Cptb_RLC_002_00414 hypothetical protein [Coryne	5	4	4	4	4	1	1	0	2	4	1	1	0	2	4	1	1	0	2	11.3	11.3	11.3	49.222	451	451;451;451;451;129	0	13.877	By MS/MS	By MS/MS	By MS/MS	By matching	By MS/MS	11.3	2.9	2.9	0	6	93506000	65575000	0	7943200	0	19987000	20200000
tr|D9QCY0|D9QCY0_CORP2;Cptb_RLC_003_00790;Cptb_RLC_002_00415;Cptb_C231_00007	tr|D9QCY0|D9QCY0_CORP2;Cptb_RLC_003_00790;Cptb_RLC_002_00415;Cptb_C231_00007	10;10;10;10	10;10;10;10	10;10;10;10	>tr|D9QCY0|D9QCY0_CORP2 Glycosyltransferase OS=Corynebacterium pseudotuberculosis (strain C231) GN=glfT1 PE=4 SV=1;>Cptb_RLC_003_00790 Glycosyltransferase [Corynebacterium pseudotuberculosis C231];>Cptb_RLC_002_00415 Glycosyltransferase [Corynebacterium ps	4	10	10	10	10	4	7	5	8	10	4	7	5	8	10	4	7	5	8	19.6	19.6	19.6	73.6	663	663;663;663;663	0	74.027	By MS/MS	By MS/MS	By MS/MS	By MS/MS	By MS/MS	19.6	8.4	13.9	11.3	16.7	3149300000	1566600000	165680000	289450000	194150000	933370000	463630000
tr|D9QCX9|D9QCX9_CORP2;Cptb_RLC_003_00791;Cptb_RLC_002_00416;Cptb_RLC_001_02039;Cptb_C231_00008	tr|D9QCX9|D9QCX9_CORP2;Cptb_RLC_003_00791;Cptb_RLC_002_00416;Cptb_RLC_001_02039;Cptb_C231_00008	1;1;1;1;1	1;1;1;1;1	1;1;1;1;1	>tr|D9QCX9|D9QCX9_CORP2 Membrane-associated phospholipid phosphatase OS=Corynebacterium pseudotuberculosis (strain C231) GN=CpC231_1954 PE=4 SV=1;>Cptb_RLC_003_00791 membrane-associated phospholipid phosphatase [Corynebacterium pseudotuberculosis C231];>Cp	5	1	1	1	1	1	0	1	1	1	1	0	1	1	1	1	0	1	1	6	6	6	17.802	168	168;168;168;168;168	0	4.2641	By MS/MS	By matching	By matching	By MS/MS	By matching	6	6	0	6	6	144420000	127750000	6597100	0	4939700	5126800	0
tr|D9QCX8|D9QCX8_CORP2;Cptb_RLC_003_00792;Cptb_RLC_002_00417;Cptb_C231_00009	tr|D9QCX8|D9QCX8_CORP2;Cptb_RLC_003_00792;Cptb_RLC_002_00417;Cptb_C231_00009	3;3;3;3	3;3;3;3	3;3;3;3	>tr|D9QCX8|D9QCX8_CORP2 4-hydroxybenzoate polyprenyltransferase-related prenyltransferase OS=Corynebacterium pseudotuberculosis (strain C231) GN=ubiA PE=4 SV=1;>Cptb_RLC_003_00792 4-hydroxybenzoate polyprenyltransferase-related prenyltransferase [Corynebac	4	3	3	3	3	2	2	1	3	3	2	2	1	3	3	2	2	1	3	8.9	8.9	8.9	35.255	326	326;326;326;326	0	4.5847	By MS/MS	By MS/MS	By MS/MS	By MS/MS	By MS/MS	8.9	5.5	6.4	3.1	8.9	449990000	75131000	132870000	61901000	57198000	122890000	41113000
tr|D9QCX7|D9QCX7_CORP2;Cptb_RLC_003_00793;Cptb_RLC_002_00418;Cptb_C231_00010;Cptb_RLC_001_02091	tr|D9QCX7|D9QCX7_CORP2;Cptb_RLC_003_00793;Cptb_RLC_002_00418;Cptb_C231_00010;Cptb_RLC_001_02091	4;4;4;4;2	4;4;4;4;2	4;4;4;4;2	>tr|D9QCX7|D9QCX7_CORP2 Uncharacterized protein OS=Corynebacterium pseudotuberculosis (strain C231) GN=CpC231_1952 PE=4 SV=1;>Cptb_RLC_003_00793 hypothetical protein [Corynebacterium pseudotuberculosis C231];>Cptb_RLC_002_00418 hypothetical protein [Coryne	5	4	4	4	2	1	3	1	1	2	1	3	1	1	2	1	3	1	1	7.6	7.6	7.6	70.621	641	641;647;647;647;68	0	3.9122	By MS/MS	By MS/MS	By MS/MS	By MS/MS	By MS/MS	4.5	1.6	6.1	1.6	2.3	28719000	9374900	5679100	7647400	3730600	2287500	0
Cptb_RLC_001_00592;tr|D9QCX6|D9QCX6_CORP2;Cptb_RLC_003_00794;Cptb_RLC_002_00419;Cptb_C231_00011	Cptb_RLC_001_00592;tr|D9QCX6|D9QCX6_CORP2;Cptb_RLC_003_00794;Cptb_RLC_002_00419;Cptb_C231_00011	13;13;13;13;13	13;13;13;13;13	13;13;13;13;13	>Cptb_RLC_001_00592 Diacylglycerol acyltransferase/mycolyltransferase Ag85C precursor;>tr|D9QCX6|D9QCX6_CORP2 Trehalose corynomycolyl transferase B OS=Corynebacterium pseudotuberculosis (strain C231) GN=cmtB PE=4 SV=1;>Cptb_RLC_003_00794 trehalose corynomy	5	13	13	13	12	9	13	10	13	12	9	13	10	13	12	9	13	10	13	58.6	58.6	58.6	34.48	321	321;341;341;341;341	0	323.31	By MS/MS	By MS/MS	By MS/MS	By MS/MS	By MS/MS	49.5	39.6	58.6	41.4	58.6	85264000000	10231000000	7581000000	26720000000	5041400000	35691000000	5368900000
tr|D9QCX4|D9QCX4_CORP2;Cptb_RLC_003_00796;Cptb_RLC_002_00421;Cptb_C231_00014;Cptb_RLC_001_01611;Cptb_RLC_001_01964	tr|D9QCX4|D9QCX4_CORP2;Cptb_RLC_003_00796;Cptb_RLC_002_00421;Cptb_C231_00014	37;37;37;37;15;2	37;37;37;37;15;2	37;37;37;37;15;2	>tr|D9QCX4|D9QCX4_CORP2 Trehalose corynomycolyl transferase C OS=Corynebacterium pseudotuberculosis (strain C231) GN=cmtC PE=4 SV=1;>Cptb_RLC_003_00796 trehalose corynomycolyl transferase C [Corynebacterium pseudotuberculosis C231];>Cptb_RLC_002_00421 treh	6	37	37	37	29	30	29	27	27	29	30	29	27	27	29	30	29	27	27	73.6	73.6	73.6	70.275	644	644;644;644;644;247;125	0	323.31	By MS/MS	By MS/MS	By MS/MS	By MS/MS	By MS/MS	60.2	59.6	68.2	59	60.1	67972000000	10267000000	13934000000	19551000000	7364400000	16855000000	4370100000
tr|D9QCX3|D9QCX3_CORP2;Cptb_RLC_003_00797;Cptb_RLC_002_00422;Cptb_C231_00015;Cptb_RLC_001_01089;Cptb_RLC_001_01612	tr|D9QCX3|D9QCX3_CORP2;Cptb_RLC_003_00797;Cptb_RLC_002_00422;Cptb_C231_00015;Cptb_RLC_001_01089;Cptb_RLC_001_01612	2;2;2;2;1;1	2;2;2;2;1;1	2;2;2;2;1;1	>tr|D9QCX3|D9QCX3_CORP2 Uncharacterized protein OS=Corynebacterium pseudotuberculosis (strain C231) GN=CpC231_1948 PE=4 SV=1;>Cptb_RLC_003_00797 hypothetical protein [Corynebacterium pseudotuberculosis C231];>Cptb_RLC_002_00422 hypothetical protein [Coryne	6	2	2	2	2	2	2	2	2	2	2	2	2	2	2	2	2	2	2	9.1	9.1	9.1	17.512	175	175;175;175;175;54;142	0	3.8948	By MS/MS	By MS/MS	By MS/MS	By MS/MS	By MS/MS	9.1	9.1	9.1	9.1	9.1	2940300000	406930000	575200000	551960000	468570000	937600000	136590000
tr|D9QCX2|D9QCX2_CORP2;Cptb_RLC_003_00798;Cptb_RLC_002_00423;Cptb_RLC_001_01090;Cptb_C231_00016	tr|D9QCX2|D9QCX2_CORP2;Cptb_RLC_003_00798;Cptb_RLC_002_00423;Cptb_RLC_001_01090;Cptb_C231_00016	5;5;5;5;5	5;5;5;5;5	5;5;5;5;5	>tr|D9QCX2|D9QCX2_CORP2 Cutinase OS=Corynebacterium pseudotuberculosis (strain C231) GN=CpC231_1947 PE=4 SV=1;>Cptb_RLC_003_00798 Cutinase [Corynebacterium pseudotuberculosis C231];>Cptb_RLC_002_00423 Cutinase [Corynebacterium pseudotuberculosis C231];>Cpt	5	5	5	5	5	3	5	4	5	5	3	5	4	5	5	3	5	4	5	19.5	19.5	19.5	32.832	308	308;308;308;308;308	0	36.046	By MS/MS	By MS/MS	By MS/MS	By MS/MS	By MS/MS	19.5	11.7	19.5	15.9	19.5	3483600000	1367200000	649970000	422060000	350850000	693560000	604260000
tr|D9QCX1|D9QCX1_CORP2;Cptb_RLC_003_00799;Cptb_RLC_002_00424;Cptb_C231_00017;Cptb_RLC_001_01375	tr|D9QCX1|D9QCX1_CORP2;Cptb_RLC_003_00799;Cptb_RLC_002_00424;Cptb_C231_00017	39;39;39;39;14	39;39;39;39;14	39;39;39;39;14	>tr|D9QCX1|D9QCX1_CORP2 Long-chain-fatty-acid--AMP ligase FadD32 OS=Corynebacterium pseudotuberculosis (strain C231) GN=fadD32 PE=4 SV=1;>Cptb_RLC_003_00799 Long-chain-fatty-acid--AMP ligase FadD32 [Corynebacterium pseudotuberculosis C231];>Cptb_RLC_002_00	5	39	39	39	32	28	26	21	31	32	28	26	21	31	32	28	26	21	31	73.5	73.5	73.5	66.499	615	615;615;615;615;192	0	323.31	By MS/MS	By MS/MS	By MS/MS	By MS/MS	By MS/MS	67.8	54.5	52	39.7	60.5	103960000000	37451000000	21416000000	11488000000	5047700000	28558000000	15809000000
tr|D9QCW4|D9QCW4_CORP2;Cptb_RLC_003_00806;Cptb_RLC_002_00431;Cptb_C231_00026	tr|D9QCW4|D9QCW4_CORP2;Cptb_RLC_003_00806;Cptb_RLC_002_00431;Cptb_C231_00026	7;7;7;7	7;7;7;7	7;7;7;7	>tr|D9QCW4|D9QCW4_CORP2 Transmembrane transport protein MmpL OS=Corynebacterium pseudotuberculosis (strain C231) GN=mmpL PE=4 SV=1;>Cptb_RLC_003_00806 Transmembrane transport protein MmpL [Corynebacterium pseudotuberculosis C231];>Cptb_RLC_002_00431 Transm	4	7	7	7	7	5	6	5	7	7	5	6	5	7	7	5	6	5	7	11.3	11.3	11.3	94.494	874	874;874;874;874	0	32.226	By MS/MS	By MS/MS	By MS/MS	By MS/MS	By MS/MS	11.3	7.7	9.4	7.7	11.3	791400000	266020000	101910000	96161000	88524000	238780000	81090000
tr|D9QCW3|D9QCW3_CORP2;Cptb_RLC_003_00807;Cptb_RLC_002_00432;Cptb_C231_00027;Cptb_RLC_001_01416	tr|D9QCW3|D9QCW3_CORP2;Cptb_RLC_003_00807;Cptb_RLC_002_00432;Cptb_C231_00027;Cptb_RLC_001_01416	3;3;3;3;2	3;3;3;3;2	3;3;3;3;2	>tr|D9QCW3|D9QCW3_CORP2 Uncharacterized protein OS=Corynebacterium pseudotuberculosis (strain C231) GN=CpC231_1938 PE=4 SV=1;>Cptb_RLC_003_00807 hypothetical protein [Corynebacterium pseudotuberculosis C231];>Cptb_RLC_002_00432 hypothetical protein [Coryne	5	3	3	3	2	1	1	2	2	2	1	1	2	2	2	1	1	2	2	17.4	17.4	17.4	23.713	219	219;219;219;219;103	0	8.1302	By MS/MS	By MS/MS	By MS/MS	By MS/MS	By MS/MS	10	5.9	5.9	13.2	10	243400000	64033000	60908000	29389000	37376000	51697000	23859000
Cptb_RLC_003_00808;Cptb_RLC_002_00433;Cptb_RLC_001_01595;Cptb_C231_00028;tr|D9QCW2|D9QCW2_CORP2	Cptb_RLC_003_00808;Cptb_RLC_002_00433;Cptb_RLC_001_01595;Cptb_C231_00028;tr|D9QCW2|D9QCW2_CORP2	4;4;4;4;4	4;4;4;4;4	4;4;4;4;4	>Cptb_RLC_003_00808 tRNA (guanine-N (7))-methyltransferase [Corynebacterium pseudotuberculosis C231];>Cptb_RLC_002_00433 tRNA (guanine-N (7))-methyltransferase [Corynebacterium pseudotuberculosis C231];>Cptb_RLC_001_01595 tRNA (guanine-N(7)-)-methyltransfe	5	4	4	4	4	1	3	1	4	4	1	3	1	4	4	1	3	1	4	16.3	16.3	16.3	29.165	257	257;257;257;257;269	0	5.8103	By MS/MS	By MS/MS	By MS/MS	By MS/MS	By MS/MS	16.3	4.3	12.8	4.3	16.3	301180000	115520000	4710400	40468000	24766000	115720000	42816000
Cptb_RLC_003_00815;Cptb_RLC_002_00440;Cptb_C231_00036;tr|D9QCV5|D9QCV5_CORP2	Cptb_RLC_003_00815;Cptb_RLC_002_00440;Cptb_C231_00036;tr|D9QCV5|D9QCV5_CORP2	2;2;2;2	2;2;2;2	2;2;2;2	>Cptb_RLC_003_00815 Arabinofuranosyltransferase [Corynebacterium pseudotuberculosis C231];>Cptb_RLC_002_00440 Arabinofuranosyltransferase [Corynebacterium pseudotuberculosis C231];>Cptb_C231_00036 Arabinofuranosyltransferase [Corynebacterium pseudotubercul	4	2	2	2	1	2	2	2	1	1	2	2	2	1	1	2	2	2	1	2.4	2.4	2.4	115.77	1083	1083;1083;1083;1087	0.009375	0.58904	By matching	By matching	By matching	By MS/MS	By MS/MS	1	2.4	2.4	2.4	1	594010000	164120000	146930000	57434000	140140000	85380000	0
Cptb_C231_00040;tr|D9QCV1|D9QCV1_CORP2;Cptb_RLC_003_00819;Cptb_RLC_002_00444;Cptb_RLC_001_01962	Cptb_C231_00040;tr|D9QCV1|D9QCV1_CORP2;Cptb_RLC_003_00819;Cptb_RLC_002_00444	10;10;10;10;2	10;10;10;10;2	10;10;10;10;2	>Cptb_C231_00040 Aldehyde dehydrogenase [Corynebacterium pseudotuberculosis C231];>tr|D9QCV1|D9QCV1_CORP2 Aldehyde dehydrogenase OS=Corynebacterium pseudotuberculosis (strain C231) GN=CpC231_1926 PE=4 SV=1;>Cptb_RLC_003_00819 Aldehyde dehydrogenase [Coryne	5	10	10	10	10	5	5	5	10	10	5	5	5	10	10	5	5	5	10	39.2	39.2	39.2	40.641	375	375;463;463;463;175	0	30.565	By MS/MS	By MS/MS	By MS/MS	By MS/MS	By MS/MS	39.2	18.1	18.1	18.1	39.2	1028500000	519610000	101090000	68823000	102430000	236560000	156860000
Cptb_RLC_001_01771;tr|D9QCV0|D9QCV0_CORP2;Cptb_RLC_003_00821;Cptb_RLC_002_00446;Cptb_C231_00043	Cptb_RLC_001_01771;tr|D9QCV0|D9QCV0_CORP2;Cptb_RLC_003_00821;Cptb_RLC_002_00446;Cptb_C231_00043	3;3;3;3;3	3;3;3;3;3	3;3;3;3;3	>Cptb_RLC_001_01771 Deoxycytidine triphosphate deaminase;>tr|D9QCV0|D9QCV0_CORP2 Deoxycytidine triphosphate deaminase OS=Corynebacterium pseudotuberculosis (strain C231) GN=dcd PE=3 SV=1;>Cptb_RLC_003_00821 Deoxycytidine triphosphate deaminase [Corynebacte	5	3	3	3	2	2	3	2	3	2	2	3	2	3	2	2	3	2	3	22.9	22.9	22.9	16.745	153	153;188;188;188;188	0	14.129	By MS/MS	By MS/MS	By MS/MS	By MS/MS	By MS/MS	17.6	16.3	22.9	16.3	22.9	1022200000	463480000	170950000	101330000	168300000	118120000	206150000
tr|D9QCU7|D9QCU7_CORP2;Cptb_RLC_003_00826;Cptb_RLC_002_00451;Cptb_RLC_001_01394;Cptb_C231_00048	tr|D9QCU7|D9QCU7_CORP2;Cptb_RLC_003_00826;Cptb_RLC_002_00451;Cptb_RLC_001_01394;Cptb_C231_00048	1;1;1;1;1	1;1;1;1;1	1;1;1;1;1	>tr|D9QCU7|D9QCU7_CORP2 Hydrolase/acyltransferase OS=Corynebacterium pseudotuberculosis (strain C231) GN=CpC231_1921 PE=4 SV=2;>Cptb_RLC_003_00826 Hydrolase/acyltransferase [Corynebacterium pseudotuberculosis C231];>Cptb_RLC_002_00451 Hydrolase/acyltransfe	5	1	1	1	1	1	1	1	1	1	1	1	1	1	1	1	1	1	1	5.9	5.9	5.9	22.967	203	203;224;224;224;224	0	30.169	By MS/MS	By MS/MS	By MS/MS	By MS/MS	By MS/MS	5.9	5.9	5.9	5.9	5.9	280120000	138620000	70840000	14978000	34050000	21628000	0
tr|D9QCU6|D9QCU6_CORP2;Cptb_RLC_003_00827;Cptb_RLC_002_00452;Cptb_C231_00049;Cptb_RLC_001_01393	tr|D9QCU6|D9QCU6_CORP2;Cptb_RLC_003_00827;Cptb_RLC_002_00452;Cptb_C231_00049	29;29;29;29;6	29;29;29;29;6	28;28;28;28;6	>tr|D9QCU6|D9QCU6_CORP2 Lysyl-tRNA synthetase OS=Corynebacterium pseudotuberculosis (strain C231) GN=lysS1 PE=3 SV=2;>Cptb_RLC_003_00827 lysyl-tRNA synthetase [Corynebacterium pseudotuberculosis C231];>Cptb_RLC_002_00452 lysyl-tRNA synthetase [Corynebacter	5	29	29	28	28	15	17	15	27	28	15	17	15	27	27	14	16	14	26	34.3	34.3	33.6	119.26	1083	1083;1083;1083;1083;219	0	124.4	By MS/MS	By MS/MS	By MS/MS	By MS/MS	By MS/MS	33.5	14.2	17.3	13.5	33.4	8349300000	2944000000	1488900000	813500000	1253900000	1849100000	984740000
tr|D9QCU5|D9QCU5_CORP2;Cptb_RLC_003_00828;Cptb_RLC_002_00453;Cptb_C231_00050	tr|D9QCU5|D9QCU5_CORP2;Cptb_RLC_003_00828;Cptb_RLC_002_00453;Cptb_C231_00050	1;1;1;1	1;1;1;1	1;1;1;1	>tr|D9QCU5|D9QCU5_CORP2 YibE/F family protein OS=Corynebacterium pseudotuberculosis (strain C231) GN=CpC231_1919 PE=4 SV=1;>Cptb_RLC_003_00828 hypothetical protein [Corynebacterium pseudotuberculosis C231];>Cptb_RLC_002_00453 hypothetical protein [Coryneba	4	1	1	1	1	1	1	1	1	1	1	1	1	1	1	1	1	1	1	3.3	3.3	3.3	55.03	510	510;510;510;510	0.0034335	1.7169	By matching	By MS/MS	By MS/MS	By MS/MS	By MS/MS	3.3	3.3	3.3	3.3	3.3	56908000	11290000	17482000	10031000	9073200	9031400	0
tr|D9QCU4|D9QCU4_CORP2;Cptb_RLC_003_00829;Cptb_RLC_002_00454;Cptb_C231_00051	tr|D9QCU4|D9QCU4_CORP2;Cptb_RLC_003_00829;Cptb_RLC_002_00454;Cptb_C231_00051	9;9;9;9	9;9;9;9	9;9;9;9	>tr|D9QCU4|D9QCU4_CORP2 Aminotransferase AlaT OS=Corynebacterium pseudotuberculosis (strain C231) GN=aspC PE=4 SV=1;>Cptb_RLC_003_00829 Aminotransferase AlaT [Corynebacterium pseudotuberculosis C231];>Cptb_RLC_002_00454 Aminotransferase AlaT [Corynebacteri	4	9	9	9	7	3	4	4	6	7	3	4	4	6	7	3	4	4	6	28.5	28.5	28.5	47.246	428	428;428;428;428	0	13.615	By MS/MS	By MS/MS	By MS/MS	By MS/MS	By MS/MS	23.4	6.5	10.7	8.9	19.2	394560000	76732000	82348000	66791000	92198000	76493000	36286000
Cptb_RLC_001_00828;tr|D9QCU1|D9QCU1_CORP2;Cptb_RLC_003_00831;Cptb_RLC_002_00456;Cptb_C231_00053	Cptb_RLC_001_00828;tr|D9QCU1|D9QCU1_CORP2;Cptb_RLC_003_00831;Cptb_RLC_002_00456;Cptb_C231_00053	1;1;1;1;1	1;1;1;1;1	1;1;1;1;1	>Cptb_RLC_001_00828 Urease subunit gamma;>tr|D9QCU1|D9QCU1_CORP2 Urease subunit gamma OS=Corynebacterium pseudotuberculosis (strain C231) GN=ureA PE=3 SV=1;>Cptb_RLC_003_00831 urease subunit gamma [Corynebacterium pseudotuberculosis C231];>Cptb_RLC_002_004	5	1	1	1	1	0	0	0	0	1	0	0	0	0	1	0	0	0	0	26.3	26.3	26.3	6.182	57	57;100;100;100;100	0.0033812	1.4964	By MS/MS	By matching	By matching	By matching	By matching	26.3	0	0	0	0	2921300	2921300	0	0	0	0	1157000
tr|D9QCU0|D9QCU0_CORP2;Cptb_RLC_003_00832;Cptb_RLC_002_00457;Cptb_RLC_001_00827;Cptb_C231_00054	tr|D9QCU0|D9QCU0_CORP2;Cptb_RLC_003_00832;Cptb_RLC_002_00457;Cptb_RLC_001_00827;Cptb_C231_00054	3;3;3;3;3	3;3;3;3;3	3;3;3;3;3	>tr|D9QCU0|D9QCU0_CORP2 Urease subunit beta OS=Corynebacterium pseudotuberculosis (strain C231) GN=ureB PE=3 SV=1;>Cptb_RLC_003_00832 Urease beta subunit [Corynebacterium pseudotuberculosis C231];>Cptb_RLC_002_00457 Urease beta subunit [Corynebacterium pse	5	3	3	3	0	0	1	1	1	0	0	1	1	1	0	0	1	1	1	40.8	40.8	40.8	11.312	103	103;103;103;103;103	0.0017513	2.0345	By matching	By matching	By MS/MS	By MS/MS	By MS/MS	0	0	10.7	9.7	20.4	25122000	0	0	5880100	2494100	16748000	0
tr|D9QCT9|D9QCT9_CORP2;Cptb_RLC_003_00833;Cptb_RLC_002_00458;Cptb_RLC_001_00826;Cptb_C231_00055	tr|D9QCT9|D9QCT9_CORP2;Cptb_RLC_003_00833;Cptb_RLC_002_00458;Cptb_RLC_001_00826;Cptb_C231_00055	5;5;5;5;5	5;5;5;5;5	5;5;5;5;5	>tr|D9QCT9|D9QCT9_CORP2 Urease subunit alpha OS=Corynebacterium pseudotuberculosis (strain C231) GN=ureC PE=3 SV=1;>Cptb_RLC_003_00833 Urease alpha subunit [Corynebacterium pseudotuberculosis C231];>Cptb_RLC_002_00458 Urease alpha subunit [Corynebacterium	5	5	5	5	4	4	2	5	4	4	4	2	5	4	4	4	2	5	4	10.8	10.8	10.8	60.377	565	565;569;569;569;569	0	31.748	By MS/MS	By MS/MS	By MS/MS	By MS/MS	By MS/MS	8	8	5.3	10.8	8	438590000	160090000	86235000	30144000	46460000	115660000	38652000
Cptb_RLC_001_00579;tr|D9QCT7|D9QCT7_CORP2;Cptb_RLC_003_00835;Cptb_RLC_002_00460;Cptb_C231_00057	Cptb_RLC_001_00579;tr|D9QCT7|D9QCT7_CORP2;Cptb_RLC_003_00835;Cptb_RLC_002_00460;Cptb_C231_00057	1;1;1;1;1	1;1;1;1;1	1;1;1;1;1	>Cptb_RLC_001_00579 Urease accessory protein UreF;>tr|D9QCT7|D9QCT7_CORP2 Urease accessory protein UreF OS=Corynebacterium pseudotuberculosis (strain C231) GN=ureF PE=3 SV=2;>Cptb_RLC_003_00835 urease accessory protein UreF [Corynebacterium pseudotuberculo	5	1	1	1	1	0	0	0	1	1	0	0	0	1	1	0	0	0	1	8.3	8.3	8.3	21.976	205	205;228;239;239;239	0.0033223	1.306	By MS/MS	By matching	By matching	By matching	By MS/MS	8.3	0	0	0	8.3	7176000	4029900	0	0	0	3146100	0
tr|D9QCT6|D9QCT6_CORP2;Cptb_RLC_003_00836;Cptb_RLC_002_00461;Cptb_RLC_001_00577;Cptb_C231_00058	tr|D9QCT6|D9QCT6_CORP2;Cptb_RLC_003_00836;Cptb_RLC_002_00461;Cptb_RLC_001_00577;Cptb_C231_00058	4;4;4;4;4	4;4;4;4;4	4;4;4;4;4	>tr|D9QCT6|D9QCT6_CORP2 Urease accessory protein UreG OS=Corynebacterium pseudotuberculosis (strain C231) GN=ureG PE=3 SV=1;>Cptb_RLC_003_00836 urease accessory protein UreG [Corynebacterium pseudotuberculosis C231];>Cptb_RLC_002_00461 urease accessory pro	5	4	4	4	4	2	2	2	3	4	2	2	2	3	4	2	2	2	3	28.4	28.4	28.4	22.292	204	204;204;204;204;204	0	4.3671	By MS/MS	By MS/MS	By MS/MS	By MS/MS	By MS/MS	28.4	14.7	12.7	12.7	21.1	423440000	302210000	7318400	20136000	26759000	67010000	62737000
tr|D9QCT4|D9QCT4_CORP2;Cptb_RLC_003_00838;Cptb_RLC_002_00463;Cptb_C231_00060	tr|D9QCT4|D9QCT4_CORP2;Cptb_RLC_003_00838;Cptb_RLC_002_00463;Cptb_C231_00060	1;1;1;1	1;1;1;1	1;1;1;1	>tr|D9QCT4|D9QCT4_CORP2 ABC transporter domain-containing permease component OS=Corynebacterium pseudotuberculosis (strain C231) GN=CpC231_1908 PE=4 SV=1;>Cptb_RLC_003_00838 ABC transporter permease [Corynebacterium pseudotuberculosis C231];>Cptb_RLC_002_0	4	1	1	1	1	1	1	1	1	1	1	1	1	1	1	1	1	1	1	5.7	5.7	5.7	35.861	336	336;336;336;336	0	4.4964	By MS/MS	By MS/MS	By MS/MS	By MS/MS	By MS/MS	5.7	5.7	5.7	5.7	5.7	49464000	20142000	8130600	5337400	3863200	11990000	0
tr|D9QCT0|D9QCT0_CORP2;Cptb_RLC_003_00842;Cptb_RLC_002_00467;Cptb_C231_00064	tr|D9QCT0|D9QCT0_CORP2;Cptb_RLC_003_00842;Cptb_RLC_002_00467;Cptb_C231_00064	7;7;7;7	7;7;7;7	7;7;7;7	>tr|D9QCT0|D9QCT0_CORP2 Uncharacterized protein OS=Corynebacterium pseudotuberculosis (strain C231) GN=CpC231_1904 PE=4 SV=1;>Cptb_RLC_003_00842 hypothetical protein [Corynebacterium pseudotuberculosis C231];>Cptb_RLC_002_00467 hypothetical protein [Coryne	4	7	7	7	7	2	5	3	7	7	2	5	3	7	7	2	5	3	7	45.9	45.9	45.9	24.549	218	218;218;218;218	0	33.331	By MS/MS	By MS/MS	By MS/MS	By MS/MS	By MS/MS	45.9	8.3	28.9	13.8	45.9	463840000	171490000	49924000	33497000	80448000	128480000	44490000
tr|D9QCS9|D9QCS9_CORP2;Cptb_RLC_003_00843;Cptb_RLC_002_00468;Cptb_C231_00065	tr|D9QCS9|D9QCS9_CORP2;Cptb_RLC_003_00843;Cptb_RLC_002_00468;Cptb_C231_00065	1;1;1;1	1;1;1;1	1;1;1;1	>tr|D9QCS9|D9QCS9_CORP2 Protein fadF OS=Corynebacterium pseudotuberculosis (strain C231) GN=fadF PE=4 SV=1;>Cptb_RLC_003_00843 Protein fadF [Corynebacterium pseudotuberculosis C231];>Cptb_RLC_002_00468 Protein fadF [Corynebacterium pseudotuberculosis C231]	4	1	1	1	0	0	0	1	1	0	0	0	1	1	0	0	0	1	1	0.8	0.8	0.8	96.561	887	887;887;887;887	0.0033361	1.3465	By matching	By matching	By matching	By MS/MS	By MS/MS	0	0	0	0.8	0.8	8553600	0	0	0	5695400	2858200	0
tr|D9Q985|D9Q985_CORP2;Cptb_RLC_003_00421;Cptb_RLC_002_00548;Cptb_RLC_001_00934;Cptb_C231_00070	tr|D9Q985|D9Q985_CORP2;Cptb_RLC_003_00421;Cptb_RLC_002_00548;Cptb_RLC_001_00934;Cptb_C231_00070	1;1;1;1;1	1;1;1;1;1	1;1;1;1;1	>tr|D9Q985|D9Q985_CORP2 Uncharacterized protein OS=Corynebacterium pseudotuberculosis (strain C231) GN=CpC231_0628 PE=4 SV=1;>Cptb_RLC_003_00421 hypothetical protein [Corynebacterium pseudotuberculosis C231];>Cptb_RLC_002_00548 hypothetical protein [Coryne	5	1	1	1	1	0	0	0	1	1	0	0	0	1	1	0	0	0	1	23.9	23.9	23.9	10.346	92	92;92;92;92;92	0.009397	0.60336	By matching	By matching	By matching	By matching	By MS/MS	23.9	0	0	0	23.9	6476700	3421500	0	0	0	3055100	0
tr|D9Q986|D9Q986_CORP2;Cptb_RLC_003_00420;Cptb_RLC_002_00549;Cptb_RLC_001_00933;Cptb_C231_00071	tr|D9Q986|D9Q986_CORP2;Cptb_RLC_003_00420;Cptb_RLC_002_00549;Cptb_RLC_001_00933;Cptb_C231_00071	4;4;4;4;4	4;4;4;4;4	4;4;4;4;4	>tr|D9Q986|D9Q986_CORP2 Precorrin-6A synthase [deacetylating] OS=Corynebacterium pseudotuberculosis (strain C231) GN=cobF PE=4 SV=1;>Cptb_RLC_003_00420 Precorrin-6A synthase [Corynebacterium pseudotuberculosis C231];>Cptb_RLC_002_00549 Precorrin-6A synthas	5	4	4	4	4	1	1	3	2	4	1	1	3	2	4	1	1	3	2	18.7	18.7	18.7	27.638	251	251;251;251;251;251	0	5.052	By MS/MS	By MS/MS	By matching	By MS/MS	By MS/MS	18.7	2.8	4.4	10.4	12.7	131170000	72575000	3805800	6974900	25211000	22599000	22879000
tr|D9Q989|D9Q989_CORP2;Cptb_RLC_003_00417;Cptb_RLC_002_00552;Cptb_C231_00074;Cptb_RLC_001_02078	tr|D9Q989|D9Q989_CORP2;Cptb_RLC_003_00417;Cptb_RLC_002_00552;Cptb_C231_00074	4;4;4;4;1	4;4;4;4;1	4;4;4;4;1	>tr|D9Q989|D9Q989_CORP2 Thymidylate synthase OS=Corynebacterium pseudotuberculosis (strain C231) GN=thyA PE=3 SV=1;>Cptb_RLC_003_00417 Thymidylate synthase [Corynebacterium pseudotuberculosis C231];>Cptb_RLC_002_00552 Thymidylate synthase [Corynebacterium	5	4	4	4	2	2	2	3	2	2	2	2	3	2	2	2	2	3	2	16.2	16.2	16.2	30.153	265	265;265;265;265;48	0	9.5178	By MS/MS	By MS/MS	By MS/MS	By MS/MS	By MS/MS	7.5	8.7	7.5	12.1	7.5	222480000	83961000	53879000	18939000	59345000	6358600	0
Cptb_RLC_003_00416;Cptb_C231_00075;Cptb_RLC_002_00553;tr|D9Q990|D9Q990_CORP2;Cptb_RLC_001_00850	Cptb_RLC_003_00416;Cptb_C231_00075;Cptb_RLC_002_00553;tr|D9Q990|D9Q990_CORP2;Cptb_RLC_001_00850	8;8;8;8;7	8;8;8;8;7	8;8;8;8;7	>Cptb_RLC_003_00416 3-phosphoadenosine 5-phosphate phosphatase [Corynebacterium pseudotuberculosis C231];>Cptb_C231_00075 3-phosphoadenosine 5-phosphate phosphatase [Corynebacterium pseudotuberculosis C231];>Cptb_RLC_002_00553 3-phosphoadenosine 5-ph	5	8	8	8	7	4	6	4	7	7	4	6	4	7	7	4	6	4	7	37.2	37.2	37.2	30.128	277	277;277;293;294;241	0	76.596	By MS/MS	By MS/MS	By MS/MS	By MS/MS	By MS/MS	33.6	14.4	28.2	14.4	33.6	3399600000	1361500000	281800000	203510000	283250000	1269500000	576890000
tr|D9Q991|D9Q991_CORP2;Cptb_RLC_003_00415;Cptb_RLC_002_00554;Cptb_C231_00076	tr|D9Q991|D9Q991_CORP2;Cptb_RLC_003_00415;Cptb_RLC_002_00554;Cptb_C231_00076	2;2;2;2	2;2;2;2	2;2;2;2	>tr|D9Q991|D9Q991_CORP2 ATP-dependent helicase lhr OS=Corynebacterium pseudotuberculosis (strain C231) GN=lhr PE=4 SV=1;>Cptb_RLC_003_00415 ATP-dependent helicase lhr [Corynebacterium pseudotuberculosis C231];>Cptb_RLC_002_00554 ATP-dependent helicase lhr	4	2	2	2	1	1	0	2	2	1	1	0	2	2	1	1	0	2	2	1.6	1.6	1.6	180.8	1673	1673;1673;1673;1673	0.0026064	1.884	By matching	By MS/MS	By matching	By MS/MS	By matching	0.7	0.8	0	1.6	1.6	13977000	473440	3841800	0	4789500	4872800	0
tr|D9Q992|D9Q992_CORP2;Cptb_RLC_003_00414;Cptb_RLC_002_00555;Cptb_C231_00077	tr|D9Q992|D9Q992_CORP2;Cptb_RLC_003_00414;Cptb_RLC_002_00555;Cptb_C231_00077	2;2;2;2	2;2;2;2	2;2;2;2	>tr|D9Q992|D9Q992_CORP2 G/U mismatch-specific DNA glycosylase OS=Corynebacterium pseudotuberculosis (strain C231) GN=mug PE=4 SV=1;>Cptb_RLC_003_00414 G/U mismatch-specific DNA glycosylase [Corynebacterium pseudotuberculosis C231];>Cptb_RLC_002_00555 G/U m	4	2	2	2	2	0	1	0	2	2	0	1	0	2	2	0	1	0	2	10.4	10.4	10.4	22.834	211	211;211;211;211	0	3.9549	By MS/MS	By matching	By matching	By matching	By MS/MS	10.4	0	7.1	0	10.4	82692000	50036000	0	7426600	0	25230000	18223000
tr|D9Q994|D9Q994_CORP2;Cptb_RLC_003_00412;Cptb_RLC_002_00557;Cptb_C231_00079;Cptb_RLC_001_00979	tr|D9Q994|D9Q994_CORP2;Cptb_RLC_003_00412;Cptb_RLC_002_00557;Cptb_C231_00079;Cptb_RLC_001_00979	2;2;2;2;1	2;2;2;2;1	2;2;2;2;1	>tr|D9Q994|D9Q994_CORP2 Uncharacterized protein OS=Corynebacterium pseudotuberculosis (strain C231) GN=CpC231_0637 PE=4 SV=1;>Cptb_RLC_003_00412 hypothetical protein [Corynebacterium pseudotuberculosis C231];>Cptb_RLC_002_00557 hypothetical protein [Coryne	5	2	2	2	2	0	0	0	2	2	0	0	0	2	2	0	0	0	2	16.1	16.1	16.1	14.728	137	137;151;151;151;73	0.0057003	1.0639	By MS/MS	By matching	By matching	By matching	By MS/MS	16.1	0	0	0	16.1	15313000	7894700	0	0	0	7418100	3136900
tr|D9Q995|D9Q995_CORP2;Cptb_RLC_003_00411;Cptb_RLC_002_00558;Cptb_C231_00080	tr|D9Q995|D9Q995_CORP2;Cptb_RLC_003_00411;Cptb_RLC_002_00558;Cptb_C231_00080	12;12;12;12	12;12;12;12	12;12;12;12	>tr|D9Q995|D9Q995_CORP2 Glucose-6-phosphate isomerase OS=Corynebacterium pseudotuberculosis (strain C231) GN=pgi PE=3 SV=1;>Cptb_RLC_003_00411 glucose-6-phosphate isomerase [Corynebacterium pseudotuberculosis C231];>Cptb_RLC_002_00558 glucose-6-phosphate i	4	12	12	12	12	5	7	4	11	12	5	7	4	11	12	5	7	4	11	29.8	29.8	29.8	59.496	547	547;547;547;547	0	43.107	By MS/MS	By MS/MS	By MS/MS	By MS/MS	By MS/MS	29.8	11.5	17.7	9.7	26.3	2787000000	978120000	582360000	315030000	480180000	431360000	424860000
tr|D9Q996|D9Q996_CORP2;Cptb_RLC_003_00410;Cptb_RLC_002_00559;Cptb_C231_00081;Cptb_RLC_001_00880	tr|D9Q996|D9Q996_CORP2;Cptb_RLC_003_00410;Cptb_RLC_002_00559;Cptb_C231_00081;Cptb_RLC_001_00880	8;8;8;8;7	8;8;8;8;7	8;8;8;8;7	>tr|D9Q996|D9Q996_CORP2 Succinate-semialdehyde dehydrogenase [NADP+] OS=Corynebacterium pseudotuberculosis (strain C231) GN=gabD PE=3 SV=1;>Cptb_RLC_003_00410 succinate-semialdehyde dehydrogenase [Corynebacterium pseudotuberculosis C231];>Cptb_RLC_002_0055	5	8	8	8	8	1	5	1	4	8	1	5	1	4	8	1	5	1	4	18.6	18.6	18.6	52.785	495	495;495;495;495;423	0	24.578	By MS/MS	By MS/MS	By MS/MS	By MS/MS	By MS/MS	18.6	2.2	12.5	2.2	9.3	598620000	255710000	88656000	66320000	102940000	84999000	81093000
tr|D9Q997|D9Q997_CORP2;Cptb_RLC_003_00409;Cptb_RLC_002_00560;Cptb_C231_00082;Cptb_RLC_001_00879;Cptb_RLC_001_00878	tr|D9Q997|D9Q997_CORP2;Cptb_RLC_003_00409;Cptb_RLC_002_00560;Cptb_C231_00082;Cptb_RLC_001_00879;Cptb_RLC_001_00878	2;2;2;2;1;1	2;2;2;2;1;1	2;2;2;2;1;1	>tr|D9Q997|D9Q997_CORP2 Chorismate mutase OS=Corynebacterium pseudotuberculosis (strain C231) GN=csm PE=4 SV=1;>Cptb_RLC_003_00409 Chorismate mutase [Corynebacterium pseudotuberculosis C231];>Cptb_RLC_002_00560 Chorismate mutase [Corynebacterium pseudotube	6	2	2	2	2	1	2	2	2	2	1	2	2	2	2	1	2	2	2	27	27	27	11.188	100	100;100;100;100;36;69	0	14.783	By MS/MS	By MS/MS	By MS/MS	By MS/MS	By MS/MS	27	18	27	27	27	71827000	22106000	4639100	17826000	7156700	20098000	9051000
tr|D9Q998|D9Q998_CORP2;Cptb_RLC_003_00408;Cptb_RLC_002_00561;Cptb_C231_00083;Cptb_RLC_001_02036	tr|D9Q998|D9Q998_CORP2;Cptb_RLC_003_00408;Cptb_RLC_002_00561;Cptb_C231_00083	10;10;10;10;1	10;10;10;10;1	10;10;10;10;1	>tr|D9Q998|D9Q998_CORP2 DNA helicase OS=Corynebacterium pseudotuberculosis (strain C231) GN=pcrA PE=4 SV=1;>Cptb_RLC_003_00408 ATP-dependent DNA helicase pcrA [Corynebacterium pseudotuberculosis C231];>Cptb_RLC_002_00561 ATP-dependent DNA helicase pcrA [Co	5	10	10	10	7	6	8	8	9	7	6	8	8	9	7	6	8	8	9	11.3	11.3	11.3	93.587	846	846;846;846;846;136	0	26.343	By MS/MS	By MS/MS	By MS/MS	By MS/MS	By MS/MS	8.2	7.6	9.7	8.5	10.5	521480000	183180000	70416000	55226000	67684000	144980000	69951000
tr|D9Q999|D9Q999_CORP2;Cptb_RLC_003_00407;Cptb_RLC_002_00562;Cptb_C231_00084	tr|D9Q999|D9Q999_CORP2;Cptb_RLC_003_00407;Cptb_RLC_002_00562;Cptb_C231_00084	1;1;1;1	1;1;1;1	1;1;1;1	>tr|D9Q999|D9Q999_CORP2 Uncharacterized metalloprotease OS=Corynebacterium pseudotuberculosis (strain C231) GN=CpC231_0642 PE=4 SV=1;>Cptb_RLC_003_00407 metalloprotease [Corynebacterium pseudotuberculosis C231];>Cptb_RLC_002_00562 metalloprotease [Coryneba	4	1	1	1	1	0	1	0	1	1	0	1	0	1	1	0	1	0	1	7.6	7.6	7.6	24.853	237	237;237;237;250	0	4.4346	By MS/MS	By matching	By matching	By matching	By MS/MS	7.6	0	7.6	0	7.6	24119000	8842600	0	5389500	0	9886700	0
tr|D9Q9A0|D9Q9A0_CORP2;Cptb_RLC_003_00406;Cptb_RLC_002_00563;Cptb_C231_00085	tr|D9Q9A0|D9Q9A0_CORP2;Cptb_RLC_003_00406;Cptb_RLC_002_00563;Cptb_C231_00085	2;2;2;2	2;2;2;2	2;2;2;2	>tr|D9Q9A0|D9Q9A0_CORP2 Uncharacterized protein OS=Corynebacterium pseudotuberculosis (strain C231) GN=CpC231_0643 PE=4 SV=1;>Cptb_RLC_003_00406 hypothetical protein [Corynebacterium pseudotuberculosis C231];>Cptb_RLC_002_00563 hypothetical protein [Coryne	4	2	2	2	2	2	1	1	2	2	2	1	1	2	2	2	1	1	2	2.2	2.2	2.2	60.774	579	579;588;588;588	0	3.9343	By MS/MS	By MS/MS	By MS/MS	By MS/MS	By MS/MS	2.2	2.2	2.2	2.2	2.2	99114000	17796000	25628000	15025000	20193000	20472000	12208000
tr|D9Q9A1|D9Q9A1_CORP2;Cptb_RLC_003_00405;Cptb_RLC_002_00564;Cptb_C231_00086;Cptb_RLC_001_01461	tr|D9Q9A1|D9Q9A1_CORP2;Cptb_RLC_003_00405;Cptb_RLC_002_00564;Cptb_C231_00086	5;5;5;5;1	5;5;5;5;1	5;5;5;5;1	>tr|D9Q9A1|D9Q9A1_CORP2 Phosphoribosylglycinamide formyltransferase OS=Corynebacterium pseudotuberculosis (strain C231) GN=purN PE=4 SV=1;>Cptb_RLC_003_00405 Phosphoribosylglycinamide formyltransferase [Corynebacterium pseudotuberculosis C231];>Cptb_RLC_00	5	5	5	5	4	1	2	1	5	4	1	2	1	5	4	1	2	1	5	42.8	42.8	42.8	22.254	208	208;208;208;208;78	0	11.958	By MS/MS	By MS/MS	By MS/MS	By MS/MS	By MS/MS	33.7	7.2	17.3	7.2	42.8	214970000	87672000	9991300	14500000	17307000	85501000	30801000
tr|D9Q9A2|D9Q9A2_CORP2;Cptb_RLC_003_00404;Cptb_RLC_002_00565;Cptb_C231_00087;Cptb_RLC_001_01031	tr|D9Q9A2|D9Q9A2_CORP2;Cptb_RLC_003_00404;Cptb_RLC_002_00565;Cptb_C231_00087	11;11;11;11;1	11;11;11;11;1	11;11;11;11;1	>tr|D9Q9A2|D9Q9A2_CORP2 Bifunctional purine biosynthesis protein PurH OS=Corynebacterium pseudotuberculosis (strain C231) GN=purH PE=3 SV=1;>Cptb_RLC_003_00404 bifunctional phosphoribosylaminoimidazolecarboxamide formyltransferase/IMP cyclohydrolase[Coryne	5	11	11	11	9	7	6	8	10	9	7	6	8	10	9	7	6	8	10	29.1	29.1	29.1	55.779	525	525;525;525;525;109	0	42.29	By MS/MS	By MS/MS	By MS/MS	By MS/MS	By MS/MS	24.4	14.3	12.4	17.1	27.2	1529100000	582970000	236690000	153730000	199060000	356680000	230880000
Cptb_RLC_003_00403;Cptb_RLC_002_00566;Cptb_RLC_001_01030;Cptb_C231_00088;tr|D9Q9A3|D9Q9A3_CORP2	Cptb_RLC_003_00403;Cptb_RLC_002_00566;Cptb_RLC_001_01030;Cptb_C231_00088;tr|D9Q9A3|D9Q9A3_CORP2	3;3;3;3;3	3;3;3;3;3	3;3;3;3;3	>Cptb_RLC_003_00403 glutamine ABC transporter ATP-binding protein [Corynebacterium pseudotuberculosis C231];>Cptb_RLC_002_00566 glutamine ABC transporter ATP-binding protein [Corynebacterium pseudotuberculosis C231];>Cptb_RLC_001_01030 Glutamine transport	5	3	3	3	3	1	1	2	1	3	1	1	2	1	3	1	1	2	1	11.6	11.6	11.6	26.808	242	242;242;242;242;252	0	4.204	By MS/MS	By MS/MS	By matching	By MS/MS	By MS/MS	11.6	3.3	3.3	7.9	3.3	77742000	43068000	11553000	4815500	8359900	9944800	16899000
tr|D9Q9A4|D9Q9A4_CORP2;Cptb_RLC_003_00402;Cptb_RLC_002_00567;Cptb_C231_00089	tr|D9Q9A4|D9Q9A4_CORP2;Cptb_RLC_003_00402;Cptb_RLC_002_00567;Cptb_C231_00089	6;6;6;6	6;6;6;6	6;6;6;6	>tr|D9Q9A4|D9Q9A4_CORP2 Glutamate-binding protein GluB OS=Corynebacterium pseudotuberculosis (strain C231) GN=gluB PE=3 SV=1;>Cptb_RLC_003_00402 Glutamate-binding protein GluB [Corynebacterium pseudotuberculosis C231];>Cptb_RLC_002_00567 Glutamate-binding	4	6	6	6	4	3	5	3	4	4	3	5	3	4	4	3	5	3	4	25.3	25.3	25.3	31.278	293	293;293;293;293	0	43.261	By MS/MS	By MS/MS	By MS/MS	By MS/MS	By MS/MS	22.2	13.3	20.8	13.3	17.7	807240000	183840000	248530000	144980000	141540000	88348000	50005000
tr|D9Q9A9|D9Q9A9_CORP2;Cptb_RLC_003_00397;Cptb_RLC_002_00572;Cptb_C231_00094	tr|D9Q9A9|D9Q9A9_CORP2;Cptb_RLC_003_00397;Cptb_RLC_002_00572;Cptb_C231_00094	6;6;6;6	6;6;6;6	6;6;6;6	>tr|D9Q9A9|D9Q9A9_CORP2 Nucleotidyltransferase substrate binding domain protein OS=Corynebacterium pseudotuberculosis (strain C231) GN=CpC231_0652 PE=4 SV=1;>Cptb_RLC_003_00397 Nucleotidyltransferase substrate binding domain protein [Corynebacterium pseudo	4	6	6	6	6	2	4	2	6	6	2	4	2	6	6	2	4	2	6	25.5	25.5	25.5	32.413	298	298;298;298;298	0	20.061	By MS/MS	By MS/MS	By MS/MS	By MS/MS	By MS/MS	25.5	8.1	17.1	8.1	25.5	865980000	438060000	94419000	68537000	79628000	185330000	122460000
Cptb_RLC_003_00396;Cptb_RLC_002_00573;Cptb_RLC_001_01633;Cptb_C231_00095;tr|D9Q9B0|D9Q9B0_CORP2	Cptb_RLC_003_00396;Cptb_RLC_002_00573;Cptb_RLC_001_01633;Cptb_C231_00095;tr|D9Q9B0|D9Q9B0_CORP2	1;1;1;1;1	1;1;1;1;1	1;1;1;1;1	>Cptb_RLC_003_00396 30S ribosomal protein S18 [Corynebacterium pseudotuberculosis C231];>Cptb_RLC_002_00573 30S ribosomal protein S18 [Corynebacterium pseudotuberculosis C231];>Cptb_RLC_001_01633 30S ribosomal protein S18 1;>Cptb_C231_00095 30S ribosomal p	5	1	1	1	1	0	1	1	1	1	0	1	1	1	1	0	1	1	1	13.9	13.9	13.9	8.3756	72	72;72;72;72;77	0	2.8643	By matching	By matching	By MS/MS	By MS/MS	By MS/MS	13.9	0	13.9	13.9	13.9	69941000	27228000	0	21163000	11052000	10498000	0
tr|D9Q9B1|D9Q9B1_CORP2;Cptb_RLC_003_00395;Cptb_RLC_002_00574;Cptb_C231_00096	tr|D9Q9B1|D9Q9B1_CORP2;Cptb_RLC_003_00395;Cptb_RLC_002_00574;Cptb_C231_00096	3;3;3;3	3;3;3;3	3;3;3;3	>tr|D9Q9B1|D9Q9B1_CORP2 30S ribosomal protein S14 OS=Corynebacterium pseudotuberculosis (strain C231) GN=rpsN PE=3 SV=1;>Cptb_RLC_003_00395 30S ribosomal protein S14 [Corynebacterium pseudotuberculosis C231];>Cptb_RLC_002_00574 30S ribosomal protein S14 [C	4	3	3	3	2	2	2	2	2	2	2	2	2	2	2	2	2	2	2	21.8	21.8	21.8	11.906	101	101;101;101;101	0	51.495	By MS/MS	By MS/MS	By MS/MS	By MS/MS	By MS/MS	21.8	17.8	17.8	17.8	17.8	2129600000	976580000	115620000	358700000	130550000	548170000	302230000
tr|D9Q9B3|D9Q9B3_CORP2;Cptb_RLC_003_00393;Cptb_RLC_002_00576;Cptb_C231_00098	tr|D9Q9B3|D9Q9B3_CORP2;Cptb_RLC_003_00393;Cptb_RLC_002_00576;Cptb_C231_00098	7;7;7;7	7;7;7;7	7;7;7;7	>tr|D9Q9B3|D9Q9B3_CORP2 50S ribosomal protein L28 OS=Corynebacterium pseudotuberculosis (strain C231) GN=rpmB PE=3 SV=1;>Cptb_RLC_003_00393 50S ribosomal protein L28 [Corynebacterium pseudotuberculosis C231];>Cptb_RLC_002_00576 50S ribosomal protein L28 [C	4	7	7	7	3	6	4	4	4	3	6	4	4	4	3	6	4	4	4	70.5	70.5	70.5	8.8361	78	78;78;78;78	0	18.447	By MS/MS	By MS/MS	By MS/MS	By MS/MS	By MS/MS	38.5	57.7	39.7	35.9	39.7	4205100000	1575700000	569130000	514030000	802550000	743750000	623750000
tr|D9Q9B4|D9Q9B4_CORP2;Cptb_RLC_003_00392;Cptb_RLC_002_00577;Cptb_RLC_001_00962;Cptb_C231_00099	tr|D9Q9B4|D9Q9B4_CORP2;Cptb_RLC_003_00392;Cptb_RLC_002_00577;Cptb_RLC_001_00962;Cptb_C231_00099	1;1;1;1;1	1;1;1;1;1	1;1;1;1;1	>tr|D9Q9B4|D9Q9B4_CORP2 50S ribosomal protein L31 type B OS=Corynebacterium pseudotuberculosis (strain C231) GN=rpmE PE=3 SV=1;>Cptb_RLC_003_00392 50S ribosomal protein L31 [Corynebacterium pseudotuberculosis C231];>Cptb_RLC_002_00577 50S ribosomal protein	5	1	1	1	1	0	0	0	1	1	0	0	0	1	1	0	0	0	1	26.1	26.1	26.1	10.036	88	88;88;88;88;88	0	23.032	By MS/MS	By matching	By matching	By matching	By MS/MS	26.1	0	0	0	26.1	131960000	96406000	0	0	0	35559000	39042000
tr|D9Q9B6|D9Q9B6_CORP2;Cptb_RLC_003_00390;Cptb_RLC_002_00579;Cptb_RLC_001_00964;Cptb_C231_00101	tr|D9Q9B6|D9Q9B6_CORP2;Cptb_RLC_003_00390;Cptb_RLC_002_00579;Cptb_RLC_001_00964;Cptb_C231_00101	7;7;7;7;7	7;7;7;7;7	7;7;7;7;7	>tr|D9Q9B6|D9Q9B6_CORP2 Two component system response regulator OS=Corynebacterium pseudotuberculosis (strain C231) GN=tcsR4 PE=4 SV=1;>Cptb_RLC_003_00390 two component system response regulator [Corynebacterium pseudotuberculosis C231];>Cptb_RLC_002_00579	5	7	7	7	4	3	4	4	6	4	3	4	4	6	4	3	4	4	6	35.7	35.7	35.7	25.569	230	230;230;230;230;230	0	46.818	By MS/MS	By MS/MS	By MS/MS	By MS/MS	By MS/MS	20	17	23	20.4	32.2	3506600000	1460400000	472330000	422180000	432460000	719270000	577790000
Cptb_RLC_001_01020;tr|D9Q9B7|D9Q9B7_CORP2;Cptb_RLC_003_00389;Cptb_RLC_002_00580;Cptb_C231_00102	Cptb_RLC_001_01020;tr|D9Q9B7|D9Q9B7_CORP2;Cptb_RLC_003_00389;Cptb_RLC_002_00580;Cptb_C231_00102	2;2;2;2;2	2;2;2;2;2	2;2;2;2;2	>Cptb_RLC_001_01020 Signal transduction histidine-protein kinase/phosphatase MprB;>tr|D9Q9B7|D9Q9B7_CORP2 Histidine kinase OS=Corynebacterium pseudotuberculosis (strain C231) GN=tcsS4 PE=4 SV=1;>Cptb_RLC_003_00389 Two component system sensor kinase protein	5	2	2	2	2	2	2	2	2	2	2	2	2	2	2	2	2	2	2	6.2	6.2	6.2	39.62	357	357;514;514;514;514	0.0041186	1.2123	By MS/MS	By MS/MS	By MS/MS	By matching	By MS/MS	6.2	6.2	6.2	6.2	6.2	188920000	83221000	33506000	18597000	14867000	38731000	0
tr|D9Q9B8|D9Q9B8_CORP2;Cptb_RLC_003_00388;Cptb_RLC_002_00581;Cptb_C231_00103;Cptb_RLC_001_01648	tr|D9Q9B8|D9Q9B8_CORP2;Cptb_RLC_003_00388;Cptb_RLC_002_00581;Cptb_C231_00103	9;9;9;9;1	9;9;9;9;1	9;9;9;9;1	>tr|D9Q9B8|D9Q9B8_CORP2 Serine protease OS=Corynebacterium pseudotuberculosis (strain C231) GN=pepD PE=4 SV=1;>Cptb_RLC_003_00388 Serine protease [Corynebacterium pseudotuberculosis C231];>Cptb_RLC_002_00581 Serine protease [Corynebacterium pseudotuberculo	5	9	9	9	7	3	5	4	6	7	3	5	4	6	7	3	5	4	6	30.4	30.4	30.4	49.013	484	484;484;484;484;42	0	25.202	By MS/MS	By MS/MS	By MS/MS	By MS/MS	By MS/MS	25.4	7.2	13	10.3	21.9	1533100000	588820000	184330000	302160000	198540000	259210000	256060000
Cptb_RLC_003_00387;Cptb_RLC_002_00582;Cptb_C231_00104;tr|D9Q9B9|D9Q9B9_CORP2;Cptb_RLC_001_01647	Cptb_RLC_003_00387;Cptb_RLC_002_00582;Cptb_C231_00104;tr|D9Q9B9|D9Q9B9_CORP2;Cptb_RLC_001_01647	5;5;5;4;4	5;5;5;4;4	5;5;5;4;4	>Cptb_RLC_003_00387 molybdenum cofactor biosynthesis protein MoaB [Corynebacterium pseudotuberculosis C231];>Cptb_RLC_002_00582 molybdenum cofactor biosynthesis protein MoaB [Corynebacterium pseudotuberculosis C231];>Cptb_C231_00104 molybdenum cofactor bio	5	5	5	5	3	1	4	2	2	3	1	4	2	2	3	1	4	2	2	40.7	40.7	40.7	20.931	199	199;199;199;212;212	0	7.7464	By MS/MS	By MS/MS	By MS/MS	By MS/MS	By MS/MS	24.1	7.5	31.7	16.6	14.6	160950000	53500000	9380000	35610000	19676000	42782000	0
tr|D9Q9C1|D9Q9C1_CORP2;Cptb_RLC_003_00385;Cptb_RLC_002_00584;Cptb_RLC_001_01452;Cptb_C231_00106	tr|D9Q9C1|D9Q9C1_CORP2;Cptb_RLC_003_00385;Cptb_RLC_002_00584;Cptb_RLC_001_01452;Cptb_C231_00106	2;2;2;2;2	2;2;2;2;2	2;2;2;2;2	>tr|D9Q9C1|D9Q9C1_CORP2 Large-conductance mechanosensitive channel OS=Corynebacterium pseudotuberculosis (strain C231) GN=mscL PE=4 SV=1;>Cptb_RLC_003_00385 Large-conductance mechanosensitive channel [Corynebacterium pseudotuberculosis C231];>Cptb_RLC_002_	5	2	2	2	1	0	2	1	2	1	0	2	1	2	1	0	2	1	2	13.6	13.6	13.6	15.088	140	140;140;140;140;140	0.00088339	2.1624	By MS/MS	By matching	By MS/MS	By matching	By MS/MS	10.7	0	13.6	10.7	13.6	19601000	2669400	0	4270800	5791100	6869500	0
Cptb_C231_00109;tr|D9Q9C4|D9Q9C4_CORP2;Cptb_RLC_003_00382;Cptb_RLC_002_00587;Cptb_RLC_001_01010	Cptb_C231_00109;tr|D9Q9C4|D9Q9C4_CORP2;Cptb_RLC_003_00382;Cptb_RLC_002_00587;Cptb_RLC_001_01010	6;6;6;6;6	6;6;6;6;6	6;6;6;6;6	>Cptb_C231_00109 UTP--glucose-1-phosphate uridylyltransferase [Corynebacterium pseudotuberculosis C231];>tr|D9Q9C4|D9Q9C4_CORP2 UTP--glucose-1-phosphate uridylyltransferase OS=Corynebacterium pseudotuberculosis (strain C231) GN=galU PE=4 SV=1;>Cptb_RLC_003	5	6	6	6	4	4	5	4	6	4	4	5	4	6	4	4	5	4	6	25.2	25.2	25.2	33.611	309	309;318;318;318;318	0	17.022	By MS/MS	By MS/MS	By MS/MS	By MS/MS	By MS/MS	18.4	12.6	19.1	12.6	25.2	928640000	67559000	163170000	122180000	190420000	385310000	102750000
tr|D9Q9C5|D9Q9C5_CORP2;Cptb_RLC_003_00381;Cptb_RLC_002_00588;Cptb_C231_00110;Cptb_RLC_001_01227	tr|D9Q9C5|D9Q9C5_CORP2;Cptb_RLC_003_00381;Cptb_RLC_002_00588;Cptb_C231_00110;Cptb_RLC_001_01227	2;2;2;2;1	2;2;2;2;1	2;2;2;2;1	>tr|D9Q9C5|D9Q9C5_CORP2 Molybdopterin molybdenumtransferase OS=Corynebacterium pseudotuberculosis (strain C231) GN=moeA PE=4 SV=1;>Cptb_RLC_003_00381 Molybdopterin molybdenum transferase [Corynebacterium pseudotuberculosis C231];>Cptb_RLC_002_00588 Molybdo	5	2	2	2	2	0	1	0	1	2	0	1	0	1	2	0	1	0	1	6.7	6.7	6.7	44.846	421	421;421;421;421;234	0	3.8676	By MS/MS	By matching	By MS/MS	By matching	By MS/MS	6.7	0	2.9	0	2.9	98588000	50189000	0	17784000	0	30615000	19877000
Cptb_RLC_001_01327;tr|D9Q9C7|D9Q9C7_CORP2;Cptb_RLC_003_00379;Cptb_RLC_002_00590;Cptb_C231_00112	Cptb_RLC_001_01327;tr|D9Q9C7|D9Q9C7_CORP2;Cptb_RLC_003_00379;Cptb_RLC_002_00590;Cptb_C231_00112	2;2;2;2;2	2;2;2;2;2	2;2;2;2;2	>Cptb_RLC_001_01327 hypothetical protein;>tr|D9Q9C7|D9Q9C7_CORP2 Uncharacterized protein OS=Corynebacterium pseudotuberculosis (strain C231) GN=CpC231_0670 PE=4 SV=1;>Cptb_RLC_003_00379 hypothetical protein [Corynebacterium pseudotuberculosis C231];>Cptb_R	5	2	2	2	2	0	2	1	1	2	0	2	1	1	2	0	2	1	1	9.7	9.7	9.7	34.067	308	308;387;387;387;387	0	5.662	By MS/MS	By matching	By matching	By matching	By matching	9.7	0	9.7	3.9	5.8	96192000	61485000	0	15535000	4863800	14309000	0
tr|D9Q9C8|D9Q9C8_CORP2;Cptb_RLC_003_00378;Cptb_RLC_002_00591;Cptb_RLC_001_01326;Cptb_C231_00113	tr|D9Q9C8|D9Q9C8_CORP2;Cptb_RLC_003_00378;Cptb_RLC_002_00591;Cptb_RLC_001_01326;Cptb_C231_00113	1;1;1;1;1	1;1;1;1;1	1;1;1;1;1	>tr|D9Q9C8|D9Q9C8_CORP2 Oxidoreductase mhqP OS=Corynebacterium pseudotuberculosis (strain C231) GN=mhqP PE=4 SV=1;>Cptb_RLC_003_00378 Oxidoreductase mhqP [Corynebacterium pseudotuberculosis C231];>Cptb_RLC_002_00591 Oxidoreductase mhqP [Corynebacterium pse	5	1	1	1	0	1	1	1	1	0	1	1	1	1	0	1	1	1	1	7.3	7.3	7.3	14.462	137	137;137;137;137;137	0	2.8643	By matching	By matching	By matching	By MS/MS	By matching	0	7.3	7.3	7.3	7.3	74292000	0	35836000	11630000	9776000	17050000	0
tr|D9Q9D0|D9Q9D0_CORP2;Cptb_RLC_003_00376;Cptb_RLC_002_00593;Cptb_C231_00115	tr|D9Q9D0|D9Q9D0_CORP2;Cptb_RLC_003_00376;Cptb_RLC_002_00593;Cptb_C231_00115	1;1;1;1	1;1;1;1	1;1;1;1	>tr|D9Q9D0|D9Q9D0_CORP2 Dolichyl-phosphate-mannose-protein mannosyltransferase OS=Corynebacterium pseudotuberculosis (strain C231) GN=CpC231_0673 PE=4 SV=2;>Cptb_RLC_003_00376 Dolichyl-phosphate-mannose-protein mannosyltransferase [Corynebacterium pseudotu	4	1	1	1	1	1	1	1	1	1	1	1	1	1	1	1	1	1	1	1.9	1.9	1.9	64.874	577	577;577;577;577	0	2.7311	By MS/MS	By matching	By MS/MS	By MS/MS	By MS/MS	1.9	1.9	1.9	1.9	1.9	63542000	27468000	8189200	6107700	6590900	15186000	0
tr|D9Q9D4|D9Q9D4_CORP2;Cptb_RLC_003_00373;Cptb_RLC_002_00596;Cptb_C231_00118	tr|D9Q9D4|D9Q9D4_CORP2;Cptb_RLC_003_00373;Cptb_RLC_002_00596;Cptb_C231_00118	4;4;4;4	4;4;4;4	4;4;4;4	>tr|D9Q9D4|D9Q9D4_CORP2 Ribosomal RNA small subunit methyltransferase I OS=Corynebacterium pseudotuberculosis (strain C231) GN=rsmI PE=3 SV=1;>Cptb_RLC_003_00373 Ribosomal RNA small subunit methyltransferase I [Corynebacterium pseudotuberculosis C231];>Cpt	4	4	4	4	1	2	1	4	3	1	2	1	4	3	1	2	1	4	3	14	14	14	32.243	301	301;301;301;309	0	2.8221	By matching	By matching	By matching	By MS/MS	By MS/MS	3.3	7	3.7	14	10.3	232300000	14591000	37194000	34540000	34491000	111480000	0
tr|D9Q9D5|D9Q9D5_CORP2;Cptb_RLC_003_00372;Cptb_RLC_002_00597;Cptb_RLC_001_01128;Cptb_C231_00119	tr|D9Q9D5|D9Q9D5_CORP2;Cptb_RLC_003_00372;Cptb_RLC_002_00597;Cptb_RLC_001_01128;Cptb_C231_00119	10;10;10;10;10	10;10;10;10;10	10;10;10;10;10	>tr|D9Q9D5|D9Q9D5_CORP2 Methionine--tRNA ligase OS=Corynebacterium pseudotuberculosis (strain C231) GN=metG PE=3 SV=1;>Cptb_RLC_003_00372 methionyl-tRNA synthetase [Corynebacterium pseudotuberculosis C231];>Cptb_RLC_002_00597 methionyl-tRNA synthetase [Cor	5	10	10	10	9	3	4	7	7	9	3	4	7	7	9	3	4	7	7	19.5	19.5	19.5	67.78	610	610;610;610;610;610	0	27.963	By MS/MS	By MS/MS	By MS/MS	By MS/MS	By MS/MS	15.9	4.9	7	14.6	13.8	858980000	337750000	113340000	68284000	126970000	212630000	123090000
tr|D9Q9D6|D9Q9D6_CORP2;Cptb_RLC_003_00371;Cptb_RLC_002_00598;Cptb_C231_00120;Cptb_RLC_001_00953	tr|D9Q9D6|D9Q9D6_CORP2;Cptb_RLC_003_00371;Cptb_RLC_002_00598;Cptb_C231_00120;Cptb_RLC_001_00953	3;3;3;3;2	3;3;3;3;2	3;3;3;3;2	>tr|D9Q9D6|D9Q9D6_CORP2 TatD family hydrolase OS=Corynebacterium pseudotuberculosis (strain C231) GN=tatD PE=4 SV=1;>Cptb_RLC_003_00371 TatD family hydrolase [Corynebacterium pseudotuberculosis C231];>Cptb_RLC_002_00598 TatD family hydrolase [Corynebacteri	5	3	3	3	3	1	1	1	3	3	1	1	1	3	3	1	1	1	3	14.3	14.3	14.3	30.219	280	280;280;280;280;145	0	6.8095	By MS/MS	By MS/MS	By MS/MS	By MS/MS	By MS/MS	14.3	3.9	3.9	3.9	14.3	149500000	68611000	16409000	13726000	17036000	33715000	0
Cptb_C231_00121;tr|D9Q9D7|D9Q9D7_CORP2;Cptb_RLC_003_00370;Cptb_RLC_002_00599;Cptb_RLC_001_00951;Cptb_RLC_001_00952	Cptb_C231_00121;tr|D9Q9D7|D9Q9D7_CORP2;Cptb_RLC_003_00370;Cptb_RLC_002_00599;Cptb_RLC_001_00951	8;8;8;8;6;2	8;8;8;8;6;2	8;8;8;8;6;2	>Cptb_C231_00121 Resuscitation-promoting factor RpfB [Corynebacterium pseudotuberculosis C231];>tr|D9Q9D7|D9Q9D7_CORP2 Resuscitation-promoting factor RpfB OS=Corynebacterium pseudotuberculosis (strain C231) GN=rpfB PE=4 SV=1;>Cptb_RLC_003_00370 Resuscitati	6	8	8	8	7	4	7	6	7	7	4	7	6	7	7	4	7	6	7	32.1	32.1	32.1	36.144	343	343;383;383;383;257;138	0	38.394	By MS/MS	By MS/MS	By MS/MS	By MS/MS	By MS/MS	28	16	26.8	22.7	28	2828800000	458180000	310240000	1236300000	292990000	531130000	177840000
tr|D9Q9D8|D9Q9D8_CORP2;Cptb_RLC_003_00369;Cptb_RLC_002_00600;Cptb_C231_00122;Cptb_RLC_001_00816	tr|D9Q9D8|D9Q9D8_CORP2;Cptb_RLC_003_00369;Cptb_RLC_002_00600;Cptb_C231_00122;Cptb_RLC_001_00816	8;8;8;8;4	8;8;8;8;4	8;8;8;8;4	>tr|D9Q9D8|D9Q9D8_CORP2 Ribosomal RNA small subunit methyltransferase A OS=Corynebacterium pseudotuberculosis (strain C231) GN=ksgA PE=3 SV=1;>Cptb_RLC_003_00369 Dimethyladenosine transferase [Corynebacterium pseudotuberculosis C231];>Cptb_RLC_002_00600 Di	5	8	8	8	6	5	7	6	7	6	5	7	6	7	6	5	7	6	7	26.2	26.2	26.2	31.48	290	290;290;290;290;199	0	8.8339	By MS/MS	By MS/MS	By MS/MS	By MS/MS	By MS/MS	20.3	16.2	23.1	19.3	23.1	845470000	337310000	123490000	104440000	115000000	165220000	113150000
tr|D9Q9D9|D9Q9D9_CORP2;Cptb_RLC_003_00368;Cptb_RLC_002_00601;Cptb_RLC_001_00817;Cptb_C231_00123	tr|D9Q9D9|D9Q9D9_CORP2;Cptb_RLC_003_00368;Cptb_RLC_002_00601;Cptb_RLC_001_00817;Cptb_C231_00123	2;2;2;2;2	2;2;2;2;2	2;2;2;2;2	>tr|D9Q9D9|D9Q9D9_CORP2 4-diphosphocytidyl-2-C-methyl-D-erythritol kinase OS=Corynebacterium pseudotuberculosis (strain C231) GN=ispE PE=3 SV=1;>Cptb_RLC_003_00368 4-diphosphocytidyl-2-C-methyl-D-erythritol kinase [Corynebacterium pseudotuberculosis C231];	5	2	2	2	2	2	0	2	1	2	2	0	2	1	2	2	0	2	1	7.2	7.2	7.2	33.475	319	319;319;319;319;319	0	4.869	By MS/MS	By matching	By matching	By matching	By MS/MS	7.2	7.2	0	7.2	3.1	87342000	58323000	13465000	0	10198000	5355300	21593000
tr|D9Q9E0|D9Q9E0_CORP2;Cptb_RLC_003_00367;Cptb_RLC_002_00602;Cptb_C231_00124;Cptb_RLC_001_00743	tr|D9Q9E0|D9Q9E0_CORP2;Cptb_RLC_003_00367;Cptb_RLC_002_00602;Cptb_C231_00124;Cptb_RLC_001_00743	4;4;4;4;2	4;4;4;4;2	4;4;4;4;2	>tr|D9Q9E0|D9Q9E0_CORP2 ABC transporter ATP-binding protein OS=Corynebacterium pseudotuberculosis (strain C231) GN=CpC231_0683 PE=3 SV=1;>Cptb_RLC_003_00367 ABC transporter ATP-binding protein [Corynebacterium pseudotuberculosis C231];>Cptb_RLC_002_00602 A	5	4	4	4	3	1	2	2	1	3	1	2	2	1	3	1	2	2	1	8.6	8.6	8.6	66.55	604	604;604;604;604;147	0	17.869	By MS/MS	By MS/MS	By MS/MS	By MS/MS	By MS/MS	6	2	4.1	4.6	2	108450000	32827000	16315000	10370000	35736000	13202000	0
tr|D9Q9E1|D9Q9E1_CORP2;Cptb_RLC_003_00366;Cptb_RLC_002_00603;Cptb_RLC_001_00742;Cptb_C231_00125	tr|D9Q9E1|D9Q9E1_CORP2;Cptb_RLC_003_00366;Cptb_RLC_002_00603;Cptb_RLC_001_00742;Cptb_C231_00125	8;8;8;8;8	8;8;8;8;8	8;8;8;8;8	>tr|D9Q9E1|D9Q9E1_CORP2 Antibiotic biosynthesis monooxygenase OS=Corynebacterium pseudotuberculosis (strain C231) GN=CpC231_0684 PE=4 SV=1;>Cptb_RLC_003_00366 antibiotic biosynthesis monooxygenase [Corynebacterium pseudotuberculosis C231];>Cptb_RLC_002_006	5	8	8	8	8	6	6	4	8	8	6	6	4	8	8	6	6	4	8	60.7	60.7	60.7	12.705	107	107;107;107;107;107	0	89.222	By MS/MS	By MS/MS	By MS/MS	By MS/MS	By MS/MS	60.7	45.8	60.7	31.8	60.7	17925000000	7893800000	2454200000	2593900000	811360000	4171600000	3311500000
tr|D9Q9E4|D9Q9E4_CORP2;Cptb_RLC_003_00364;Cptb_RLC_002_00605;Cptb_RLC_001_00740;Cptb_C231_00127	tr|D9Q9E4|D9Q9E4_CORP2;Cptb_RLC_003_00364;Cptb_RLC_002_00605;Cptb_RLC_001_00740;Cptb_C231_00127	12;12;12;12;12	12;12;12;12;12	12;12;12;12;12	>tr|D9Q9E4|D9Q9E4_CORP2 Transcriptional regulatory protein PvdS OS=Corynebacterium pseudotuberculosis (strain C231) GN=pvdS PE=4 SV=1;>Cptb_RLC_003_00364 Transcriptional regulatory protein PvdS [Corynebacterium pseudotuberculosis C231];>Cptb_RLC_002_00605	5	12	12	12	9	6	7	5	8	9	6	7	5	8	9	6	7	5	8	41.5	41.5	41.5	33.963	287	287;287;287;287;287	0	43.556	By MS/MS	By MS/MS	By MS/MS	By MS/MS	By MS/MS	33.4	18.5	26.5	16	30	3898900000	850200000	1222600000	397690000	908400000	520030000	385720000
tr|D9Q9E7|D9Q9E7_CORP2;Cptb_RLC_003_00359;Cptb_RLC_002_00610;Cptb_C231_00132;Cptb_RLC_001_00643	tr|D9Q9E7|D9Q9E7_CORP2;Cptb_RLC_003_00359;Cptb_RLC_002_00610;Cptb_C231_00132;Cptb_RLC_001_00643	3;3;3;3;3	3;3;3;3;3	3;3;3;3;3	>tr|D9Q9E7|D9Q9E7_CORP2 Uncharacterized protein OS=Corynebacterium pseudotuberculosis (strain C231) GN=CpC231_0691 PE=4 SV=1;>Cptb_RLC_003_00359 hypothetical protein [Corynebacterium pseudotuberculosis C231];>Cptb_RLC_002_00610 hypothetical protein [Coryne	5	3	3	3	3	2	2	2	3	3	2	2	2	3	3	2	2	2	3	8.4	8.4	8.4	44.894	416	416;416;416;416;444	0	6.6956	By MS/MS	By MS/MS	By matching	By MS/MS	By MS/MS	8.4	5.3	5.8	5.3	8.4	445190000	158700000	90246000	27423000	55337000	113480000	0
tr|D9Q9E8|D9Q9E8_CORP2;Cptb_RLC_003_00358;Cptb_RLC_002_00611;Cptb_C231_00133;Cptb_RLC_001_00644	tr|D9Q9E8|D9Q9E8_CORP2;Cptb_RLC_003_00358;Cptb_RLC_002_00611;Cptb_C231_00133	5;5;5;5;2	5;5;5;5;2	5;5;5;5;2	>tr|D9Q9E8|D9Q9E8_CORP2 Glyceraldehyde-3-phosphate dehydrogenase OS=Corynebacterium pseudotuberculosis (strain C231) GN=gapA PE=3 SV=1;>Cptb_RLC_003_00358 Glyceraldehyde-3-phosphate dehydrogenase A [Corynebacterium pseudotuberculosis C231];>Cptb_RLC_002_00	5	5	5	5	4	4	5	4	4	4	4	5	4	4	4	4	5	4	4	13.4	13.4	13.4	51.917	476	476;476;476;476;186	0	31.684	By MS/MS	By MS/MS	By MS/MS	By MS/MS	By MS/MS	10.7	10.9	13.4	10.9	10.7	727540000	333430000	107040000	127340000	60569000	99165000	195890000
tr|D9Q9F1|D9Q9F1_CORP2;Cptb_RLC_003_00355;Cptb_RLC_002_00614;Cptb_C231_00136;Cptb_RLC_001_01743	tr|D9Q9F1|D9Q9F1_CORP2;Cptb_RLC_003_00355;Cptb_RLC_002_00614;Cptb_C231_00136;Cptb_RLC_001_01743	10;10;10;10;7	10;10;10;10;7	10;10;10;10;7	>tr|D9Q9F1|D9Q9F1_CORP2 Peptide chain release factor 3 OS=Corynebacterium pseudotuberculosis (strain C231) GN=prfC PE=3 SV=1;>Cptb_RLC_003_00355 Peptide chain release factor 3 [Corynebacterium pseudotuberculosis C231];>Cptb_RLC_002_00614 Peptide chain rele	5	10	10	10	9	5	6	5	8	9	5	6	5	8	9	5	6	5	8	22.8	22.8	22.8	59.374	544	544;544;544;544;311	0	26.694	By MS/MS	By MS/MS	By MS/MS	By MS/MS	By MS/MS	19.9	11.2	14.2	9.6	19.5	806100000	373510000	133030000	79539000	57460000	162560000	114290000
tr|D9Q9F3|D9Q9F3_CORP2;Cptb_RLC_003_00353;Cptb_RLC_002_00616;Cptb_RLC_001_01643;Cptb_C231_00138	tr|D9Q9F3|D9Q9F3_CORP2;Cptb_RLC_003_00353;Cptb_RLC_002_00616;Cptb_RLC_001_01643;Cptb_C231_00138	3;3;3;3;3	3;3;3;3;3	3;3;3;3;3	>tr|D9Q9F3|D9Q9F3_CORP2 Peptidyl-tRNA hydrolase OS=Corynebacterium pseudotuberculosis (strain C231) GN=pth PE=3 SV=1;>Cptb_RLC_003_00353 Peptidyl-tRNA hydrolase 2 [Corynebacterium pseudotuberculosis C231];>Cptb_RLC_002_00616 Peptidyl-tRNA hydrolase 2 [Cory	5	3	3	3	2	1	2	3	2	2	1	2	3	2	2	1	2	3	2	21.2	21.2	21.2	24.117	217	217;217;217;217;217	0	4.1523	By MS/MS	By MS/MS	By MS/MS	By MS/MS	By MS/MS	8.8	4.1	8.8	21.2	8.8	242530000	90232000	20449000	29147000	50493000	52206000	0
tr|D9Q9F7|D9Q9F7_CORP2;Cptb_RLC_003_00349;Cptb_RLC_002_00620;Cptb_C231_00142	tr|D9Q9F7|D9Q9F7_CORP2;Cptb_RLC_003_00349;Cptb_RLC_002_00620;Cptb_C231_00142	3;3;3;3	3;3;3;3	3;3;3;3	>tr|D9Q9F7|D9Q9F7_CORP2 50S ribosomal protein L25 OS=Corynebacterium pseudotuberculosis (strain C231) GN=rplY PE=3 SV=1;>Cptb_RLC_003_00349 50S ribosomal protein L25 [Corynebacterium pseudotuberculosis C231];>Cptb_RLC_002_00620 50S ribosomal protein L25 [C	4	3	3	3	3	3	3	3	3	3	3	3	3	3	3	3	3	3	3	22.9	22.9	22.9	21.802	205	205;205;205;205	0	21.729	By MS/MS	By MS/MS	By MS/MS	By MS/MS	By MS/MS	22.9	22.9	22.9	22.9	22.9	6107600000	2534300000	1554900000	638650000	35223000	1344500000	920890000
tr|D9Q9F8|D9Q9F8_CORP2;Cptb_RLC_003_00348;Cptb_RLC_002_00621;Cptb_RLC_001_00066;Cptb_C231_00143	tr|D9Q9F8|D9Q9F8_CORP2;Cptb_RLC_003_00348;Cptb_RLC_002_00621;Cptb_RLC_001_00066;Cptb_C231_00143	6;6;6;6;6	6;6;6;6;6	6;6;6;6;6	>tr|D9Q9F8|D9Q9F8_CORP2 Pullulanase OS=Corynebacterium pseudotuberculosis (strain C231) GN=pulA PE=4 SV=1;>Cptb_RLC_003_00348 Pullulanase [Corynebacterium pseudotuberculosis C231];>Cptb_RLC_002_00621 Pullulanase [Corynebacterium pseudotuberculosis C231];>C	5	6	6	6	5	3	1	3	6	5	3	1	3	6	5	3	1	3	6	12.2	12.2	12.2	69.664	624	624;624;624;624;624	0	10.16	By MS/MS	By MS/MS	By matching	By MS/MS	By MS/MS	10.7	5	1.3	5	12.2	1225800000	134860000	32715000	953820	27544000	1029700000	129770000
tr|D9Q9F9|D9Q9F9_CORP2;Cptb_RLC_003_00347;Cptb_RLC_002_00622;Cptb_C231_00144;Cptb_RLC_001_00065	tr|D9Q9F9|D9Q9F9_CORP2;Cptb_RLC_003_00347;Cptb_RLC_002_00622;Cptb_C231_00144;Cptb_RLC_001_00065	7;7;7;7;7	7;7;7;7;7	7;7;7;7;7	>tr|D9Q9F9|D9Q9F9_CORP2 Ribose-phosphate pyrophosphokinase OS=Corynebacterium pseudotuberculosis (strain C231) GN=prsA PE=3 SV=1;>Cptb_RLC_003_00347 Ribose-phosphate pyrophosphokinase [Corynebacterium pseudotuberculosis C231];>Cptb_RLC_002_00622 Ribose-pho	5	7	7	7	7	3	5	3	7	7	3	5	3	7	7	3	5	3	7	27.3	27.3	27.3	35.359	326	326;326;326;326;351	0	33.661	By MS/MS	By MS/MS	By MS/MS	By MS/MS	By MS/MS	27.3	12	23	12	27.3	1282300000	627210000	53054000	191650000	51453000	358910000	162450000
tr|D9Q9G0|D9Q9G0_CORP2;Cptb_RLC_003_00346;Cptb_RLC_002_00623;Cptb_RLC_001_00064;Cptb_C231_00145	tr|D9Q9G0|D9Q9G0_CORP2;Cptb_RLC_003_00346;Cptb_RLC_002_00623;Cptb_RLC_001_00064;Cptb_C231_00145	8;8;8;8;8	8;8;8;8;8	8;8;8;8;8	>tr|D9Q9G0|D9Q9G0_CORP2 Bifunctional protein GlmU OS=Corynebacterium pseudotuberculosis (strain C231) GN=glmU PE=3 SV=1;>Cptb_RLC_003_00346 N-acetyl glucosamine-1-phosphate uridyl transferase [Corynebacterium pseudotuberculosis C231];>Cptb_RLC_002_00623 N-	5	8	8	8	6	5	5	5	5	6	5	5	5	5	6	5	5	5	5	19.7	19.7	19.7	51.214	487	487;487;487;487;487	0	72.53	By MS/MS	By MS/MS	By MS/MS	By MS/MS	By MS/MS	14	14	13.3	9.7	13.3	947010000	510940000	54303000	81385000	47408000	252980000	217010000
Cptb_RLC_003_00345;Cptb_RLC_002_00624;Cptb_RLC_001_00063;Cptb_C231_00146;tr|D9Q9G1|D9Q9G1_CORP2	Cptb_RLC_003_00345;Cptb_RLC_002_00624;Cptb_RLC_001_00063;Cptb_C231_00146;tr|D9Q9G1|D9Q9G1_CORP2	5;5;5;5;5	5;5;5;5;5	5;5;5;5;5	>Cptb_RLC_003_00345 Multicopper oxidase [Corynebacterium pseudotuberculosis C231];>Cptb_RLC_002_00624 Multicopper oxidase [Corynebacterium pseudotuberculosis C231];>Cptb_RLC_001_00063 Multicopper oxidase mco;>Cptb_C231_00146 Multicopper oxidase [Corynebact	5	5	5	5	5	3	2	3	4	5	3	2	3	4	5	3	2	3	4	13.2	13.2	13.2	57.417	523	523;523;523;523;547	0	8.479	By MS/MS	By MS/MS	By MS/MS	By MS/MS	By MS/MS	13.2	7.6	4.4	7.6	10.9	253800000	78233000	57953000	27348000	39333000	50936000	25358000
tr|D9Q9G4|D9Q9G4_CORP2;Cptb_RLC_003_00342;Cptb_RLC_002_00627;Cptb_C231_00149	tr|D9Q9G4|D9Q9G4_CORP2;Cptb_RLC_003_00342;Cptb_RLC_002_00627;Cptb_C231_00149	3;3;3;3	3;3;3;3	3;3;3;3	>tr|D9Q9G4|D9Q9G4_CORP2 TetR family transcriptional regulator OS=Corynebacterium pseudotuberculosis (strain C231) GN=tetR1 PE=4 SV=1;>Cptb_RLC_003_00342 TetR family transcriptional regulator [Corynebacterium pseudotuberculosis C231];>Cptb_RLC_002_00627 Tet	4	3	3	3	3	1	2	1	2	3	1	2	1	2	3	1	2	1	2	17.7	17.7	17.7	23.882	215	215;215;215;215	0	17.934	By MS/MS	By matching	By MS/MS	By MS/MS	By MS/MS	17.7	7	13	7	11.6	375370000	239960000	25714000	24847000	18796000	66050000	83468000
tr|D9Q9G5|D9Q9G5_CORP2;Cptb_RLC_003_00341;Cptb_RLC_002_00628;Cptb_C231_00150;Cptb_RLC_001_00558	tr|D9Q9G5|D9Q9G5_CORP2;Cptb_RLC_003_00341;Cptb_RLC_002_00628;Cptb_C231_00150	9;9;9;9;3	9;9;9;9;3	9;9;9;9;3	>tr|D9Q9G5|D9Q9G5_CORP2 Transcription-repair-coupling factor OS=Corynebacterium pseudotuberculosis (strain C231) GN=mfd PE=3 SV=1;>Cptb_RLC_003_00341 transcription-repair coupling factor [Corynebacterium pseudotuberculosis C231];>Cptb_RLC_002_00628 transcr	5	9	9	9	8	7	3	7	7	8	7	3	7	7	8	7	3	7	7	7.4	7.4	7.4	139.22	1264	1264;1264;1264;1264;448	0	19.273	By MS/MS	By MS/MS	By MS/MS	By MS/MS	By MS/MS	6.3	5.7	2.6	5.7	5.6	427010000	197880000	70962000	17168000	48240000	92751000	69700000
Cptb_RLC_003_00338;Cptb_RLC_002_00631;Cptb_RLC_001_01145;Cptb_C231_00153;tr|D9Q9G8|D9Q9G8_CORP2	Cptb_RLC_003_00338;Cptb_RLC_002_00631;Cptb_RLC_001_01145;Cptb_C231_00153;tr|D9Q9G8|D9Q9G8_CORP2	1;1;1;1;1	1;1;1;1;1	1;1;1;1;1	>Cptb_RLC_003_00338 LpqU family protein [Corynebacterium pseudotuberculosis C231];>Cptb_RLC_002_00631 LpqU family protein [Corynebacterium pseudotuberculosis C231];>Cptb_RLC_001_01145 lytic murein transglycosylase;>Cptb_C231_00153 LpqU family protein [Cory	5	1	1	1	1	1	1	1	1	1	1	1	1	1	1	1	1	1	1	5.2	5.2	5.2	26.523	249	249;249;249;249;261	0	6.9209	By MS/MS	By MS/MS	By MS/MS	By MS/MS	By MS/MS	5.2	5.2	5.2	5.2	5.2	59458000	20331000	11477000	7767100	9601500	10282000	0
tr|D9Q9H1|D9Q9H1_CORP2;Cptb_RLC_003_00335;Cptb_RLC_002_00634;Cptb_RLC_001_00982;Cptb_C231_00156	tr|D9Q9H1|D9Q9H1_CORP2;Cptb_RLC_003_00335;Cptb_RLC_002_00634;Cptb_RLC_001_00982;Cptb_C231_00156	2;2;2;2;2	2;2;2;2;2	2;2;2;2;2	>tr|D9Q9H1|D9Q9H1_CORP2 Uncharacterized protein OS=Corynebacterium pseudotuberculosis (strain C231) GN=CpC231_0715 PE=4 SV=1;>Cptb_RLC_003_00335 hypothetical protein [Corynebacterium pseudotuberculosis C231];>Cptb_RLC_002_00634 hypothetical protein [Coryne	5	2	2	2	2	0	1	0	1	2	0	1	0	1	2	0	1	0	1	17	17	17	20.547	188	188;188;188;188;188	0	3.8127	By MS/MS	By matching	By matching	By matching	By MS/MS	17	0	8.5	0	8.5	43572000	21004000	0	3543400	0	19025000	8318500
tr|D9Q9H2|D9Q9H2_CORP2;Cptb_RLC_003_00334;Cptb_RLC_002_00635;Cptb_RLC_001_00981;Cptb_C231_00157	tr|D9Q9H2|D9Q9H2_CORP2;Cptb_RLC_003_00334;Cptb_RLC_002_00635;Cptb_RLC_001_00981;Cptb_C231_00157	6;6;6;6;6	6;6;6;6;6	6;6;6;6;6	>tr|D9Q9H2|D9Q9H2_CORP2 Ppx/GppA phosphatase family OS=Corynebacterium pseudotuberculosis (strain C231) GN=gppA2 PE=4 SV=1;>Cptb_RLC_003_00334 Ppx/GppA phosphatase family protein [Corynebacterium pseudotuberculosis C231];>Cptb_RLC_002_00635 Ppx/GppA phosph	5	6	6	6	5	2	4	2	3	5	2	4	2	3	5	2	4	2	3	32.8	32.8	32.8	34.447	323	323;323;323;323;323	0	21.89	By MS/MS	By MS/MS	By MS/MS	By MS/MS	By MS/MS	22.6	7.7	22.3	7.7	13.6	346970000	166850000	42300000	45395000	23323000	69096000	65251000
tr|D9Q9H4|D9Q9H4_CORP2;Cptb_RLC_003_00330;Cptb_RLC_002_00639;Cptb_RLC_001_01351;Cptb_C231_00161	tr|D9Q9H4|D9Q9H4_CORP2;Cptb_RLC_003_00330;Cptb_RLC_002_00639;Cptb_RLC_001_01351;Cptb_C231_00161	2;2;2;2;2	2;2;2;2;2	2;2;2;2;2	>tr|D9Q9H4|D9Q9H4_CORP2 Uncharacterized protein OS=Corynebacterium pseudotuberculosis (strain C231) GN=CpC231_0718 PE=4 SV=1;>Cptb_RLC_003_00330 hypothetical protein [Corynebacterium pseudotuberculosis C231];>Cptb_RLC_002_00639 hypothetical protein [Coryne	5	2	2	2	1	2	2	2	2	1	2	2	2	2	1	2	2	2	2	7.7	7.7	7.7	28.841	273	273;273;273;273;273	0	5.6601	By MS/MS	By MS/MS	By MS/MS	By MS/MS	By MS/MS	4.8	7.7	7.7	7.7	7.7	384930000	54876000	118240000	69227000	41336000	101250000	0
tr|D9Q9H6|D9Q9H6_CORP2;Cptb_RLC_003_00328;Cptb_RLC_002_00641;Cptb_C231_00163	tr|D9Q9H6|D9Q9H6_CORP2;Cptb_RLC_003_00328;Cptb_RLC_002_00641;Cptb_C231_00163	4;4;4;4	4;4;4;4	4;4;4;4	>tr|D9Q9H6|D9Q9H6_CORP2 Transcription elongation factor GreA OS=Corynebacterium pseudotuberculosis (strain C231) GN=greA PE=3 SV=1;>Cptb_RLC_003_00328 Transcription elongation factor GreA [Corynebacterium pseudotuberculosis C231];>Cptb_RLC_002_00641 Transc	4	4	4	4	4	2	2	2	4	4	2	2	2	4	4	2	2	2	4	41	41	41	19.013	173	173;173;173;173	0	61.454	By MS/MS	By MS/MS	By MS/MS	By MS/MS	By MS/MS	41	16.8	18.5	16.8	41	391660000	138930000	56386000	8183900	93736000	94427000	37887000
tr|D9Q9H7|D9Q9H7_CORP2;Cptb_RLC_003_00327;Cptb_RLC_002_00642;Cptb_RLC_001_00773;Cptb_C231_00164	tr|D9Q9H7|D9Q9H7_CORP2;Cptb_RLC_003_00327;Cptb_RLC_002_00642;Cptb_RLC_001_00773;Cptb_C231_00164	1;1;1;1;1	1;1;1;1;1	1;1;1;1;1	>tr|D9Q9H7|D9Q9H7_CORP2 Uncharacterized protein OS=Corynebacterium pseudotuberculosis (strain C231) GN=CpC231_0721 PE=4 SV=1;>Cptb_RLC_003_00327 hypothetical protein [Corynebacterium pseudotuberculosis C231];>Cptb_RLC_002_00642 hypothetical protein [Coryne	5	1	1	1	0	0	1	1	0	0	0	1	1	0	0	0	1	1	0	6.7	6.7	6.7	16.481	150	150;150;150;150;150	0.0032976	1.2258	By matching	By matching	By matching	By MS/MS	By matching	0	0	6.7	6.7	0	22047000	0	0	10737000	11310000	0	0
tr|D9Q9H8|D9Q9H8_CORP2;Cptb_RLC_003_00326;Cptb_RLC_002_00643;Cptb_C231_00165;Cptb_RLC_001_00774	tr|D9Q9H8|D9Q9H8_CORP2;Cptb_RLC_003_00326;Cptb_RLC_002_00643;Cptb_C231_00165;Cptb_RLC_001_00774	2;2;2;2;1	2;2;2;2;1	2;2;2;2;1	>tr|D9Q9H8|D9Q9H8_CORP2 Mycothiol S-conjugate amidase OS=Corynebacterium pseudotuberculosis (strain C231) GN=mca PE=3 SV=1;>Cptb_RLC_003_00326 Mycothiol conjugate amidase Mca [Corynebacterium pseudotuberculosis C231];>Cptb_RLC_002_00643 Mycothiol conjugate	5	2	2	2	2	1	1	1	2	2	1	1	1	2	2	1	1	1	2	11.8	11.8	11.8	33.332	296	296;296;296;296;272	0	10.461	By MS/MS	By MS/MS	By MS/MS	By MS/MS	By MS/MS	11.8	4.7	4.7	4.7	11.8	97769000	29227000	19392000	10501000	14317000	24332000	9502600
tr|D9Q9I0|D9Q9I0_CORP2;Cptb_RLC_003_00324;Cptb_RLC_002_00645;Cptb_RLC_001_01677;Cptb_C231_00167	tr|D9Q9I0|D9Q9I0_CORP2;Cptb_RLC_003_00324;Cptb_RLC_002_00645;Cptb_RLC_001_01677;Cptb_C231_00167	6;6;6;6;6	6;6;6;6;6	6;6;6;6;6	>tr|D9Q9I0|D9Q9I0_CORP2 Isoprenyl transferase OS=Corynebacterium pseudotuberculosis (strain C231) GN=uppS1 PE=3 SV=1;>Cptb_RLC_003_00324 Undecaprenyl pyrophosphate synthase 1 [Corynebacterium pseudotuberculosis C231];>Cptb_RLC_002_00645 Undecaprenyl pyroph	5	6	6	6	5	4	3	4	5	5	4	3	4	5	5	4	3	4	5	35.5	35.5	35.5	29.868	265	265;265;265;265;265	0	25.15	By MS/MS	By MS/MS	By MS/MS	By MS/MS	By MS/MS	25.7	20	20	20	28.7	569560000	226390000	88804000	89700000	57890000	106780000	90099000
tr|D9Q9I2|D9Q9I2_CORP2;Cptb_RLC_003_00322;Cptb_RLC_002_00647;Cptb_C231_00169	tr|D9Q9I2|D9Q9I2_CORP2;Cptb_RLC_003_00322;Cptb_RLC_002_00647;Cptb_C231_00169	1;1;1;1	1;1;1;1	1;1;1;1	>tr|D9Q9I2|D9Q9I2_CORP2 Pantothenate kinase OS=Corynebacterium pseudotuberculosis (strain C231) GN=coaA PE=3 SV=1;>Cptb_RLC_003_00322 Pantothenate kinase [Corynebacterium pseudotuberculosis C231];>Cptb_RLC_002_00647 Pantothenate kinase [Corynebacterium pse	4	1	1	1	0	1	1	1	1	0	1	1	1	1	0	1	1	1	1	3.2	3.2	3.2	35.237	308	308;308;308;308	0.0064	0.82494	By matching	By MS/MS	By matching	By matching	By matching	0	3.2	3.2	3.2	3.2	8702800	0	3217900	1684400	1297000	2503500	0
tr|D9Q9I3|D9Q9I3_CORP2;Cptb_RLC_003_00321;Cptb_RLC_002_00648;Cptb_C231_00170;Cptb_RLC_001_01046	tr|D9Q9I3|D9Q9I3_CORP2;Cptb_RLC_003_00321;Cptb_RLC_002_00648;Cptb_C231_00170;Cptb_RLC_001_01046	12;12;12;12;6	12;12;12;12;6	12;12;12;12;6	>tr|D9Q9I3|D9Q9I3_CORP2 Serine hydroxymethyltransferase OS=Corynebacterium pseudotuberculosis (strain C231) GN=glyA PE=3 SV=1;>Cptb_RLC_003_00321 Serine hydroxymethyltransferase [Corynebacterium pseudotuberculosis C231];>Cptb_RLC_002_00648 Serine hydroxyme	5	12	12	12	11	4	4	4	11	11	4	4	4	11	11	4	4	4	11	40.1	40.1	40.1	46.187	429	429;429;429;429;226	0	68.151	By MS/MS	By MS/MS	By MS/MS	By MS/MS	By MS/MS	38	10.7	12.6	11.9	39.9	1613000000	640600000	198590000	127560000	246510000	399690000	195020000
tr|D9Q9I4|D9Q9I4_CORP2;Cptb_RLC_003_00320;Cptb_RLC_002_00649;Cptb_C231_00171;Cptb_RLC_001_01047	tr|D9Q9I4|D9Q9I4_CORP2;Cptb_RLC_003_00320;Cptb_RLC_002_00649;Cptb_C231_00171;Cptb_RLC_001_01047	2;2;2;2;1	2;2;2;2;1	2;2;2;2;1	>tr|D9Q9I4|D9Q9I4_CORP2 Major facilitator superfamily permease OS=Corynebacterium pseudotuberculosis (strain C231) GN=CpC231_0728 PE=4 SV=1;>Cptb_RLC_003_00320 Major facilitator superfamily permease [Corynebacterium pseudotuberculosis C231];>Cptb_RLC_002_0	5	2	2	2	1	1	1	1	2	1	1	1	1	2	1	1	1	1	2	5.8	5.8	5.8	60.888	566	566;566;566;566;438	0	11.033	By MS/MS	By matching	By matching	By MS/MS	By MS/MS	2.7	2.7	2.7	2.7	5.8	73233000	21945000	16347000	4311200	10804000	19826000	0
tr|D9Q9I6|D9Q9I6_CORP2;Cptb_RLC_003_00318;Cptb_RLC_002_00651;Cptb_C231_00173;Cptb_RLC_001_01434	tr|D9Q9I6|D9Q9I6_CORP2;Cptb_RLC_003_00318;Cptb_RLC_002_00651;Cptb_C231_00173;Cptb_RLC_001_01434	2;2;2;2;1	2;2;2;2;1	2;2;2;2;1	>tr|D9Q9I6|D9Q9I6_CORP2 Uncharacterized protein OS=Corynebacterium pseudotuberculosis (strain C231) GN=CpC231_0730 PE=4 SV=1;>Cptb_RLC_003_00318 hypothetical protein [Corynebacterium pseudotuberculosis C231];>Cptb_RLC_002_00651 hypothetical protein [Coryne	5	2	2	2	1	2	2	2	1	1	2	2	2	1	1	2	2	2	1	18	18	18	12.485	111	111;124;124;124;40	0.0057143	1.0896	By MS/MS	By matching	By MS/MS	By MS/MS	By matching	8.1	18	18	18	8.1	39012000	12600000	2485100	12556000	7972600	3398000	0
Cptb_RLC_001_00274;tr|D9Q9I9|D9Q9I9_CORP2;Cptb_RLC_003_00316;Cptb_RLC_002_00653;Cptb_C231_00175	Cptb_RLC_001_00274;tr|D9Q9I9|D9Q9I9_CORP2;Cptb_RLC_003_00316;Cptb_RLC_002_00653;Cptb_C231_00175	4;4;4;4;4	4;4;4;4;4	4;4;4;4;4	>Cptb_RLC_001_00274 hypothetical protein;>tr|D9Q9I9|D9Q9I9_CORP2 Uncharacterized protein OS=Corynebacterium pseudotuberculosis (strain C231) GN=CpC231_0733 PE=4 SV=1;>Cptb_RLC_003_00316 hypothetical protein [Corynebacterium pseudotuberculosis C231];>Cptb_R	5	4	4	4	4	2	2	2	3	4	2	2	2	3	4	2	2	2	3	54.2	54.2	54.2	13.025	120	120;213;213;213;213	0	15.935	By MS/MS	By MS/MS	By MS/MS	By MS/MS	By MS/MS	54.2	12.5	12.5	12.5	35	1220600000	444470000	192790000	146450000	195930000	241000000	169060000
tr|D9Q9J0|D9Q9J0_CORP2;Cptb_RLC_003_00315;Cptb_RLC_002_00654;Cptb_RLC_001_00275;Cptb_C231_00176	tr|D9Q9J0|D9Q9J0_CORP2;Cptb_RLC_003_00315;Cptb_RLC_002_00654;Cptb_RLC_001_00275;Cptb_C231_00176	6;6;6;6;6	6;6;6;6;6	6;6;6;6;6	>tr|D9Q9J0|D9Q9J0_CORP2 Phosphinothricin acetyltransferase YwnH OS=Corynebacterium pseudotuberculosis (strain C231) GN=ywnH PE=4 SV=1;>Cptb_RLC_003_00315 Phosphinothricin acetyltransferase YwnH [Corynebacterium pseudotuberculosis C231];>Cptb_RLC_002_00654	5	6	6	6	5	1	5	2	6	5	1	5	2	6	5	1	5	2	6	38.2	38.2	38.2	20.827	186	186;186;186;186;186	0	17.356	By MS/MS	By MS/MS	By MS/MS	By MS/MS	By MS/MS	33.3	4.8	33.9	10.8	38.2	472550000	163420000	23666000	66757000	41198000	177520000	73447000
Cptb_RLC_001_00276;tr|D9Q9J1|D9Q9J1_CORP2;Cptb_RLC_003_00314;Cptb_RLC_002_00655;Cptb_C231_00177	Cptb_RLC_001_00276;tr|D9Q9J1|D9Q9J1_CORP2;Cptb_RLC_003_00314;Cptb_RLC_002_00655;Cptb_C231_00177	1;1;1;1;1	1;1;1;1;1	1;1;1;1;1	>Cptb_RLC_001_00276 Multidrug-efflux transporter 3;>tr|D9Q9J1|D9Q9J1_CORP2 Drug transport membrane protein OS=Corynebacterium pseudotuberculosis (strain C231) GN=CpC231_0735 PE=4 SV=1;>Cptb_RLC_003_00314 Drug transport membrane protein [Corynebacterium pse	5	1	1	1	1	1	1	1	1	1	1	1	1	1	1	1	1	1	1	5	5	5	23.169	220	220;524;524;524;524	0	3.4241	By matching	By MS/MS	By matching	By MS/MS	By matching	5	5	5	5	5	346610000	157410000	85737000	10719000	31888000	60854000	47982000
tr|D9Q9J2|D9Q9J2_CORP2;Cptb_RLC_003_00313;Cptb_RLC_002_00656;Cptb_C231_00178	tr|D9Q9J2|D9Q9J2_CORP2;Cptb_RLC_003_00313;Cptb_RLC_002_00656;Cptb_C231_00178	5;5;5;5	5;5;5;5	5;5;5;5	>tr|D9Q9J2|D9Q9J2_CORP2 TetR family transcriptional regulator OS=Corynebacterium pseudotuberculosis (strain C231) GN=tetR3 PE=4 SV=1;>Cptb_RLC_003_00313 TetR family transcriptional regulator [Corynebacterium pseudotuberculosis C231];>Cptb_RLC_002_00656 Tet	4	5	5	5	5	2	3	2	4	5	2	3	2	4	5	2	3	2	4	26.9	26.9	26.9	24.49	216	216;216;216;216	0	20.563	By MS/MS	By MS/MS	By MS/MS	By MS/MS	By MS/MS	26.9	8.8	13.9	8.8	22.7	1040800000	323320000	171590000	122730000	117750000	305410000	111240000
tr|D9QBL3|D9QBL3_CORP2;Cptb_RLC_003_00035;Cptb_C231_00183	tr|D9QBL3|D9QBL3_CORP2;Cptb_RLC_003_00035;Cptb_C231_00183	8;8;8	8;8;8	8;8;8	>tr|D9QBL3|D9QBL3_CORP2 Inosine 5-monophosphate dehydrogenase OS=Corynebacterium pseudotuberculosis (strain C231) GN=CpC231_1472 PE=3 SV=1;>Cptb_RLC_003_00035 Inosine 5-monophosphate dehydrogenase [Corynebacterium pseudotuberculosis C231];>Cptb_C231_00183	3	8	8	8	8	3	5	5	8	8	3	5	5	8	8	3	5	5	8	25.8	25.8	25.8	50.331	477	477;479;479	0	30.994	By MS/MS	By MS/MS	By MS/MS	By MS/MS	By MS/MS	25.8	7.5	15.3	14.7	25.8	1248900000	522400000	214570000	122610000	204630000	184680000	150850000
tr|D9QBL4|D9QBL4_CORP2;Cptb_RLC_003_00036;Cptb_RLC_001_00602;Cptb_C231_00184	tr|D9QBL4|D9QBL4_CORP2;Cptb_RLC_003_00036;Cptb_RLC_001_00602;Cptb_C231_00184	7;7;7;7	7;7;7;7	7;7;7;7	>tr|D9QBL4|D9QBL4_CORP2 Uncharacterized protein OS=Corynebacterium pseudotuberculosis (strain C231) GN=CpC231_1473 PE=4 SV=1;>Cptb_RLC_003_00036 hypothetical protein [Corynebacterium pseudotuberculosis C231];>Cptb_RLC_001_00602 CsbD-like protein;>Cptb_C231	4	7	7	7	5	4	4	4	6	5	4	4	4	6	5	4	4	4	6	69.6	69.6	69.6	7.2588	69	69;69;69;69	0	224.98	By MS/MS	By MS/MS	By MS/MS	By MS/MS	By MS/MS	53.6	56.5	53.6	56.5	59.4	49047000000	6884000000	11576000000	12283000000	4987500000	13316000000	2910800000
tr|D9QBL6|D9QBL6_CORP2;Cptb_RLC_003_00038;Cptb_C231_00186;Cptb_RLC_001_01823	tr|D9QBL6|D9QBL6_CORP2;Cptb_RLC_003_00038;Cptb_C231_00186;Cptb_RLC_001_01823	4;4;4;3	4;4;4;3	4;4;4;3	>tr|D9QBL6|D9QBL6_CORP2 MutT/NUDIX family protein OS=Corynebacterium pseudotuberculosis (strain C231) GN=CpC231_1475 PE=4 SV=1;>Cptb_RLC_003_00038 MutT/NUDIX family protein [Corynebacterium pseudotuberculosis C231];>Cptb_C231_00186 MutT/NUDIX family protei	4	4	4	4	3	0	0	2	1	3	0	0	2	1	3	0	0	2	1	24.2	24.2	24.2	19.662	178	178;178;178;155	0	4.1206	By MS/MS	By matching	By matching	By MS/MS	By matching	18.5	0	0	10.1	4.5	136090000	53652000	0	0	36930000	45510000	21249000
tr|D9QBL7|D9QBL7_CORP2;Cptb_RLC_003_00039;Cptb_RLC_001_01822;Cptb_C231_00187	tr|D9QBL7|D9QBL7_CORP2;Cptb_RLC_003_00039;Cptb_RLC_001_01822;Cptb_C231_00187	1;1;1;1	1;1;1;1	1;1;1;1	>tr|D9QBL7|D9QBL7_CORP2 Uncharacterized protein OS=Corynebacterium pseudotuberculosis (strain C231) GN=CpC231_1476 PE=4 SV=1;>Cptb_RLC_003_00039 hypothetical protein [Corynebacterium pseudotuberculosis C231];>Cptb_RLC_001_01822 hypothetical protein;>Cptb_C	4	1	1	1	1	1	1	1	1	1	1	1	1	1	1	1	1	1	1	37	37	37	5.1245	46	46;46;46;46	0	4.593	By matching	By MS/MS	By MS/MS	By MS/MS	By MS/MS	37	37	37	37	37	68381000	2665700	3937200	7104300	30133000	24541000	0
tr|D9QBL8|D9QBL8_CORP2;Cptb_RLC_003_00040;Cptb_C231_00188	tr|D9QBL8|D9QBL8_CORP2;Cptb_RLC_003_00040;Cptb_C231_00188	15;15;15	15;15;15	15;15;15	>tr|D9QBL8|D9QBL8_CORP2 Threonine synthase OS=Corynebacterium pseudotuberculosis (strain C231) GN=thrC PE=4 SV=1;>Cptb_RLC_003_00040 Threonine synthase [Corynebacterium pseudotuberculosis C231];>Cptb_C231_00188 Threonine synthase [Corynebacterium pseudotub	3	15	15	15	13	6	8	10	14	13	6	8	10	14	13	6	8	10	14	35.2	35.2	35.2	52.81	480	480;480;480	0	35.856	By MS/MS	By MS/MS	By MS/MS	By MS/MS	By MS/MS	29.8	12.9	18.1	20.4	31.9	1555900000	496100000	147620000	135850000	206930000	569350000	166840000
tr|D9QBM0|D9QBM0_CORP2;Cptb_RLC_003_00042;Cptb_RLC_002_00472;Cptb_RLC_001_00157;Cptb_C231_00190	tr|D9QBM0|D9QBM0_CORP2;Cptb_RLC_003_00042;Cptb_RLC_002_00472;Cptb_RLC_001_00157;Cptb_C231_00190	2;2;2;2;2	2;2;2;2;2	2;2;2;2;2	>tr|D9QBM0|D9QBM0_CORP2 Uncharacterized protein OS=Corynebacterium pseudotuberculosis (strain C231) GN=CpC231_1479 PE=4 SV=1;>Cptb_RLC_003_00042 hypothetical protein [Corynebacterium pseudotuberculosis C231];>Cptb_RLC_002_00472 hypothetical protein [Coryne	5	2	2	2	2	1	2	2	1	2	1	2	2	1	2	1	2	2	1	29.1	29.1	29.1	9.0631	86	86;86;86;86;86	0	7.0488	By MS/MS	By MS/MS	By MS/MS	By MS/MS	By MS/MS	29.1	12.8	29.1	29.1	12.8	842020000	412360000	64719000	75229000	80674000	209040000	130070000
Cptb_C231_00192;tr|D9QBM1|D9QBM1_CORP2;Cptb_RLC_003_00043;Cptb_RLC_002_00471;Cptb_RLC_001_00158	Cptb_C231_00192;tr|D9QBM1|D9QBM1_CORP2;Cptb_RLC_003_00043;Cptb_RLC_002_00471;Cptb_RLC_001_00158	1;1;1;1;1	1;1;1;1;1	1;1;1;1;1	>Cptb_C231_00192 heme oxygenase [Corynebacterium pseudotuberculosis C231];>tr|D9QBM1|D9QBM1_CORP2 Heme oxygenase OS=Corynebacterium pseudotuberculosis (strain C231) GN=hmuO PE=4 SV=1;>Cptb_RLC_003_00043 heme oxygenase [Corynebacterium pseudotuberculosis C2	5	1	1	1	0	0	0	0	1	0	0	0	0	1	0	0	0	0	1	6	6	6	14.672	133	133;212;212;212;212	0.0026201	1.9407	By matching	By matching	By matching	By matching	By MS/MS	0	0	0	0	6	12739000	0	0	0	0	12739000	0
Cptb_C231_00193;Cptb_RLC_003_00044;Cptb_RLC_002_00470	Cptb_C231_00193;Cptb_RLC_003_00044	3;2;1	3;2;1	3;2;1	>Cptb_C231_00193 Glutamate-ammonia-ligase adenylyltransferase;>Cptb_RLC_003_00044 Glutamate-ammonia-ligase adenylyltransferase	3	3	3	3	2	3	2	1	2	2	3	2	1	2	2	3	2	1	2	2.2	2.2	2.2	115.86	1048	1048;1048;569	0.0033841	1.5115	By matching	By MS/MS	By MS/MS	By MS/MS	By MS/MS	1.5	2.2	1.5	0.9	1.5	5342900000	113060000	320240000	2497200000	377560000	2034800000	442950000
Cptb_C231_00197;tr|D9QBM4|D9QBM4_CORP2;Cptb_RLC_003_00047;Cptb_RLC_002_00081;Cptb_RLC_001_01810	Cptb_C231_00197;tr|D9QBM4|D9QBM4_CORP2;Cptb_RLC_003_00047;Cptb_RLC_002_00081;Cptb_RLC_001_01810	4;4;4;4;2	4;4;4;4;2	4;4;4;4;2	>Cptb_C231_00197 chad domain-containing protein [Corynebacterium pseudotuberculosis C231];>tr|D9QBM4|D9QBM4_CORP2 Chad domain-containing protein OS=Corynebacterium pseudotuberculosis (strain C231) GN=CpC231_1484 PE=4 SV=1;>Cptb_RLC_003_00047 chad domain-co	5	4	4	4	4	1	3	1	4	4	1	3	1	4	4	1	3	1	4	15.2	15.2	15.2	45.535	400	400;551;551;551;281	0	24.336	By MS/MS	By MS/MS	By MS/MS	By MS/MS	By MS/MS	15.2	4	9	4	15.2	354650000	152970000	62258000	24890000	32216000	82315000	54598000
tr|D9QBM5|D9QBM5_CORP2;Cptb_RLC_003_00048;Cptb_RLC_002_00082;Cptb_C231_00198	tr|D9QBM5|D9QBM5_CORP2;Cptb_RLC_003_00048;Cptb_RLC_002_00082;Cptb_C231_00198	6;6;6;6	6;6;6;6	6;6;6;6	>tr|D9QBM5|D9QBM5_CORP2 Uncharacterized protein OS=Corynebacterium pseudotuberculosis (strain C231) GN=CpC231_1485 PE=4 SV=1;>Cptb_RLC_003_00048 hypothetical protein [Corynebacterium pseudotuberculosis C231];>Cptb_RLC_002_00082 hypothetical protein [Coryne	4	6	6	6	4	3	5	4	6	4	3	5	4	6	4	3	5	4	6	85.2	85.2	85.2	7.1145	61	61;61;61;61	0	77.017	By MS/MS	By MS/MS	By MS/MS	By MS/MS	By MS/MS	82	50.8	85.2	73.8	85.2	9721700000	841020000	811530000	890470000	743870000	6434800000	465260000
tr|D9QBM8|D9QBM8_CORP2;Cptb_RLC_003_00051;Cptb_RLC_002_00085;Cptb_C231_00203	tr|D9QBM8|D9QBM8_CORP2;Cptb_RLC_003_00051;Cptb_RLC_002_00085;Cptb_C231_00203	6;6;6;6	6;6;6;6	6;6;6;6	>tr|D9QBM8|D9QBM8_CORP2 Bifunctional RNase H/acid phosphatase OS=Corynebacterium pseudotuberculosis (strain C231) GN=CpC231_1488 PE=4 SV=1;>Cptb_RLC_003_00051 Bifunctional RNase H/acid phosphatase [Corynebacterium pseudotuberculosis C231];>Cptb_RLC_002_000	4	6	6	6	5	4	4	4	4	5	4	4	4	4	5	4	4	4	4	24.7	24.7	24.7	41.939	385	385;385;385;385	0	22.652	By MS/MS	By MS/MS	By MS/MS	By MS/MS	By MS/MS	20.8	13	13.5	13	13.5	2652500000	823640000	77991000	610720000	53135000	1087000000	459980000
tr|D9QBM9|D9QBM9_CORP2;Cptb_RLC_003_00052;Cptb_RLC_002_00086;Cptb_C231_00204;Cptb_RLC_001_01555	tr|D9QBM9|D9QBM9_CORP2;Cptb_RLC_003_00052;Cptb_RLC_002_00086;Cptb_C231_00204;Cptb_RLC_001_01555	4;4;4;4;3	4;4;4;4;3	4;4;4;4;3	>tr|D9QBM9|D9QBM9_CORP2 Zn-ribbon protein OS=Corynebacterium pseudotuberculosis (strain C231) GN=CpC231_1489 PE=4 SV=1;>Cptb_RLC_003_00052 Zn-ribbon protein [Corynebacterium pseudotuberculosis C231];>Cptb_RLC_002_00086 Zn-ribbon protein [Corynebacterium ps	5	4	4	4	3	3	2	2	2	3	3	2	2	2	3	3	2	2	2	17.2	17.2	17.2	26.765	238	238;238;238;238;102	0	19.451	By MS/MS	By MS/MS	By MS/MS	By MS/MS	By MS/MS	11.8	16.8	11.3	11.3	11.3	127290000	21138000	43988000	20007000	16287000	25865000	0
Cptb_C231_00206;tr|D9QBN1|D9QBN1_CORP2;Cptb_RLC_003_00054;Cptb_RLC_002_00088;Cptb_RLC_001_00722	Cptb_C231_00206;tr|D9QBN1|D9QBN1_CORP2;Cptb_RLC_003_00054;Cptb_RLC_002_00088;Cptb_RLC_001_00722	1;1;1;1;1	1;1;1;1;1	1;1;1;1;1	>Cptb_C231_00206 Cobalamin-biosynthesis related aminotransferase [Corynebacterium pseudotuberculosis C231];>tr|D9QBN1|D9QBN1_CORP2 Cobalamin-biosynthesis related aminotransferase OS=Corynebacterium pseudotuberculosis (strain C231) GN=cobC PE=3 SV=1;>Cptb_R	5	1	1	1	1	0	0	0	0	1	0	0	0	0	1	0	0	0	0	10.5	10.5	10.5	9.8072	86	86;380;380;380;380	0.0064103	0.83207	By MS/MS	By matching	By matching	By matching	By matching	10.5	0	0	0	0	24898000	24898000	0	0	0	0	9860900
tr|D9QBN4|D9QBN4_CORP2;Cptb_RLC_003_00057;Cptb_RLC_002_00091;Cptb_C231_00210	tr|D9QBN4|D9QBN4_CORP2;Cptb_RLC_003_00057;Cptb_RLC_002_00091;Cptb_C231_00210	1;1;1;1	1;1;1;1	1;1;1;1	>tr|D9QBN4|D9QBN4_CORP2 Uncharacterized protein OS=Corynebacterium pseudotuberculosis (strain C231) GN=CpC231_1494 PE=4 SV=1;>Cptb_RLC_003_00057 hypothetical protein [Corynebacterium pseudotuberculosis C231];>Cptb_RLC_002_00091 hypothetical protein [Coryne	4	1	1	1	0	0	1	1	1	0	0	1	1	1	0	0	1	1	1	5.4	5.4	5.4	34.917	314	314;314;314;314	0	7.7842	By matching	By matching	By MS/MS	By matching	By MS/MS	0	0	5.4	5.4	5.4	29460000	0	0	9746500	3357100	16356000	0
tr|D9QBN7|D9QBN7_CORP2;Cptb_RLC_003_00060;Cptb_RLC_002_00094;Cptb_RLC_001_01717;Cptb_C231_00213	tr|D9QBN7|D9QBN7_CORP2;Cptb_RLC_003_00060;Cptb_RLC_002_00094;Cptb_RLC_001_01717;Cptb_C231_00213	2;2;2;2;2	2;2;2;2;2	2;2;2;2;2	>tr|D9QBN7|D9QBN7_CORP2 Uncharacterized protein OS=Corynebacterium pseudotuberculosis (strain C231) GN=CpC231_1497 PE=4 SV=1;>Cptb_RLC_003_00060 hypothetical protein [Corynebacterium pseudotuberculosis C231];>Cptb_RLC_002_00094 hypothetical protein [Coryne	5	2	2	2	2	1	2	1	2	2	1	2	1	2	2	1	2	1	2	15.2	15.2	15.2	15.61	145	145;145;145;145;145	0	11.726	By MS/MS	By MS/MS	By MS/MS	By MS/MS	By MS/MS	15.2	8.3	15.2	8.3	15.2	194160000	71092000	12489000	45022000	6309200	59250000	25991000
tr|D9QDH6|D9QDH6_CORP2;Cptb_RLC_003_01525;Cptb_RLC_002_01773;Cptb_C231_00222	tr|D9QDH6|D9QDH6_CORP2;Cptb_RLC_003_01525;Cptb_RLC_002_01773;Cptb_C231_00222	1;1;1;1	1;1;1;1	1;1;1;1	>tr|D9QDH6|D9QDH6_CORP2 ECF family sigma factor K OS=Corynebacterium pseudotuberculosis (strain C231) GN=sigK PE=4 SV=1;>Cptb_RLC_003_01525 ECF family sigma factor K [Corynebacterium pseudotuberculosis C231];>Cptb_RLC_002_01773 ECF family sigma factor K [C	4	1	1	1	1	1	1	1	1	1	1	1	1	1	1	1	1	1	1	6	6	6	20.274	183	183;195;195;195	0	8.3012	By MS/MS	By matching	By matching	By matching	By MS/MS	6	6	6	6	6	53263000	30927000	3884000	2811700	4286800	11354000	0
tr|D9QDI1|D9QDI1_CORP2;Cptb_RLC_003_01530;Cptb_RLC_002_01778;Cptb_RLC_001_00366;Cptb_C231_00227	tr|D9QDI1|D9QDI1_CORP2;Cptb_RLC_003_01530;Cptb_RLC_002_01778;Cptb_RLC_001_00366;Cptb_C231_00227	1;1;1;1;1	1;1;1;1;1	1;1;1;1;1	>tr|D9QDI1|D9QDI1_CORP2 Choline transport system permease protein opuBD OS=Corynebacterium pseudotuberculosis (strain C231) GN=opuBD PE=3 SV=1;>Cptb_RLC_003_01530 Choline transport system permease protein opuBD [Corynebacterium pseudotuberculosis C231];>Cp	5	1	1	1	0	0	1	0	1	0	0	1	0	1	0	0	1	0	1	7.5	7.5	7.5	22.386	212	212;212;212;212;212	0.00087796	2.0579	By matching	By matching	By matching	By matching	By MS/MS	0	0	7.5	0	7.5	21028000	0	0	6264300	0	14764000	0
Cptb_RLC_003_01532;Cptb_RLC_002_01780;Cptb_RLC_001_01174;Cptb_C231_00230;tr|D9QDI3|D9QDI3_CORP2	Cptb_RLC_003_01532;Cptb_RLC_002_01780;Cptb_RLC_001_01174;Cptb_C231_00230;tr|D9QDI3|D9QDI3_CORP2	2;2;2;2;2	2;2;2;2;2	2;2;2;2;2	>Cptb_RLC_003_01532 hypothetical protein [Corynebacterium pseudotuberculosis C231];>Cptb_RLC_002_01780 hypothetical protein [Corynebacterium pseudotuberculosis C231];>Cptb_RLC_001_01174 Antitoxin/MT0933;>Cptb_C231_00230 hypothetical protein [Corynebacteriu	5	2	2	2	2	2	2	2	2	2	2	2	2	2	2	2	2	2	2	25.5	25.5	25.5	6.1869	55	55;55;55;55;66	0	56.749	By MS/MS	By MS/MS	By MS/MS	By MS/MS	By MS/MS	25.5	25.5	25.5	25.5	25.5	13181000000	3970300000	1438800000	824750000	1193400000	5754100000	1368900000
Cptb_RLC_003_01538;Cptb_RLC_002_01786;Cptb_C231_00238;tr|D9QDI9|D9QDI9_CORP2;Cptb_RLC_001_00035	Cptb_RLC_003_01538;Cptb_RLC_002_01786;Cptb_C231_00238;tr|D9QDI9|D9QDI9_CORP2	6;6;6;6;1	6;6;6;6;1	6;6;6;6;1	>Cptb_RLC_003_01538 hypothetical protein [Corynebacterium pseudotuberculosis C231];>Cptb_RLC_002_01786 hypothetical protein [Corynebacterium pseudotuberculosis C231];>Cptb_C231_00238 hypothetical protein [Corynebacterium pseudotuberculosis C231];>tr|D9QDI9	5	6	6	6	6	4	5	5	5	6	4	5	5	5	6	4	5	5	5	18.1	18.1	18.1	48.495	453	453;453;453;474;119	0	37.967	By MS/MS	By MS/MS	By MS/MS	By MS/MS	By MS/MS	18.1	8.8	18.1	13	13	1426200000	549360000	240070000	236230000	127780000	272730000	175750000
tr|D9QDJ7|D9QDJ7_CORP2;Cptb_RLC_003_01547;Cptb_RLC_002_01795;Cptb_C231_00249	tr|D9QDJ7|D9QDJ7_CORP2;Cptb_RLC_003_01547;Cptb_RLC_002_01795;Cptb_C231_00249	3;3;3;3	3;3;3;3	3;3;3;3	>tr|D9QDJ7|D9QDJ7_CORP2 Uncharacterized iron-regulated membrane protein OS=Corynebacterium pseudotuberculosis (strain C231) GN=piuB PE=4 SV=1;>Cptb_RLC_003_01547 iron-regulated membrane protein [Corynebacterium pseudotuberculosis C231];>Cptb_RLC_002_01795	4	3	3	3	3	3	1	2	1	3	3	1	2	1	3	3	1	2	1	9.6	9.6	9.6	52.941	492	492;492;492;492	0	11.942	By MS/MS	By MS/MS	By MS/MS	By MS/MS	By MS/MS	9.6	9.6	2.8	5.9	2.8	186110000	77760000	43862000	17231000	31751000	15505000	35105000
Cptb_RLC_001_01166;tr|D9QDJ9|D9QDJ9_CORP2;Cptb_RLC_003_01549;Cptb_RLC_002_01797;Cptb_C231_00252	Cptb_RLC_001_01166;tr|D9QDJ9|D9QDJ9_CORP2;Cptb_RLC_003_01549;Cptb_RLC_002_01797;Cptb_C231_00252	8;8;8;8;8	8;8;8;8;8	8;8;8;8;8	>Cptb_RLC_001_01166 hypothetical protein;>tr|D9QDJ9|D9QDJ9_CORP2 Uncharacterized protein OS=Corynebacterium pseudotuberculosis (strain C231) GN=CpC231_0074 PE=4 SV=1;>Cptb_RLC_003_01549 hypothetical protein [Corynebacterium pseudotuberculosis C231];>Cptb_R	5	8	8	8	6	5	7	6	6	6	5	7	6	6	6	5	7	6	6	19.8	19.8	19.8	54.998	494	494;556;556;556;556	0	64.444	By MS/MS	By MS/MS	By MS/MS	By MS/MS	By MS/MS	14.4	11.5	17	14.2	14.2	1189700000	619200000	160060000	92968000	126040000	191400000	192470000
tr|D9QDK0|D9QDK0_CORP2;Cptb_RLC_003_01550;Cptb_RLC_002_01798;Cptb_C231_00253	tr|D9QDK0|D9QDK0_CORP2;Cptb_RLC_003_01550;Cptb_RLC_002_01798;Cptb_C231_00253	1;1;1;1	1;1;1;1	1;1;1;1	>tr|D9QDK0|D9QDK0_CORP2 Multiple antibiotic resistance protein marR OS=Corynebacterium pseudotuberculosis (strain C231) GN=marR PE=4 SV=1;>Cptb_RLC_003_01550 Multiple antibiotic resistance protein marR [Corynebacterium pseudotuberculosis C231];>Cptb_RLC_00	4	1	1	1	1	0	1	0	1	1	0	1	0	1	1	0	1	0	1	7.2	7.2	7.2	16.199	138	138;138;138;138	0	4.2641	By MS/MS	By matching	By MS/MS	By matching	By MS/MS	7.2	0	7.2	0	7.2	39630000	21357000	0	0	0	18273000	0
tr|D9QDK2|D9QDK2_CORP2;Cptb_RLC_003_01552;Cptb_RLC_002_01800;Cptb_RLC_001_01044;Cptb_C231_00255	tr|D9QDK2|D9QDK2_CORP2;Cptb_RLC_003_01552;Cptb_RLC_002_01800;Cptb_RLC_001_01044;Cptb_C231_00255	1;1;1;1;1	1;1;1;1;1	1;1;1;1;1	>tr|D9QDK2|D9QDK2_CORP2 Uncharacterized protein OS=Corynebacterium pseudotuberculosis (strain C231) GN=CpC231_0077 PE=4 SV=1;>Cptb_RLC_003_01552 hypothetical protein [Corynebacterium pseudotuberculosis C231];>Cptb_RLC_002_01800 hypothetical protein [Coryne	5	1	1	1	1	1	0	1	1	1	1	0	1	1	1	1	0	1	1	4	4	4	32.05	278	278;278;278;278;278	0.0087094	0.6872	By matching	By matching	By matching	By MS/MS	By MS/MS	4	4	0	4	4	27868000	11751000	3853200	0	5413000	6850700	0
tr|D9QDK4|D9QDK4_CORP2;Cptb_RLC_003_01554;Cptb_RLC_002_01802;Cptb_RLC_001_01701;Cptb_C231_00257	tr|D9QDK4|D9QDK4_CORP2;Cptb_RLC_003_01554;Cptb_RLC_002_01802;Cptb_RLC_001_01701;Cptb_C231_00257	5;5;5;5;5	5;5;5;5;5	5;5;5;5;5	>tr|D9QDK4|D9QDK4_CORP2 Uncharacterized protein OS=Corynebacterium pseudotuberculosis (strain C231) GN=CpC231_0079 PE=4 SV=1;>Cptb_RLC_003_01554 hypothetical protein [Corynebacterium pseudotuberculosis C231];>Cptb_RLC_002_01802 hypothetical protein [Coryne	5	5	5	5	3	4	4	4	4	3	4	4	4	4	3	4	4	4	4	35.4	35.4	35.4	20.342	198	198;198;198;198;198	0	43.351	By MS/MS	By MS/MS	By MS/MS	By MS/MS	By MS/MS	21.7	25.8	31.3	31.3	31.3	2308300000	247550000	261830000	849590000	167140000	782210000	107440000
Cptb_RLC_001_00491;tr|D9QDK8|D9QDK8_CORP2;Cptb_RLC_003_01558;Cptb_RLC_002_01806;Cptb_C231_00261	Cptb_RLC_001_00491;tr|D9QDK8|D9QDK8_CORP2;Cptb_RLC_003_01558;Cptb_RLC_002_01806;Cptb_C231_00261	1;1;1;1;1	1;1;1;1;1	1;1;1;1;1	>Cptb_RLC_001_00491 ATP-dependent RNA helicase HrpB;>tr|D9QDK8|D9QDK8_CORP2 ATP-dependent RNA helicase hrpB OS=Corynebacterium pseudotuberculosis (strain C231) GN=hrpB PE=4 SV=1;>Cptb_RLC_003_01558 ATP-dependent RNA helicase hrpB [Corynebacterium pseudotub	5	1	1	1	1	0	1	1	0	1	0	1	1	0	1	0	1	1	0	3	3	3	53.687	496	496;818;818;818;818	0.0094488	0.63689	By matching	By matching	By MS/MS	By MS/MS	By matching	3	0	3	3	0	32964000	24278000	0	5138100	3547500	0	0
tr|D9QDL0|D9QDL0_CORP2;Cptb_RLC_003_01560;Cptb_RLC_002_01808;Cptb_C231_00263	tr|D9QDL0|D9QDL0_CORP2;Cptb_RLC_003_01560;Cptb_RLC_002_01808;Cptb_C231_00263	3;3;3;3	3;3;3;3	3;3;3;3	>tr|D9QDL0|D9QDL0_CORP2 DNA-3-methyladenine glycosylase 1 OS=Corynebacterium pseudotuberculosis (strain C231) GN=tagA PE=4 SV=1;>Cptb_RLC_003_01560 DNA-3-methyladenine glycosylase 1 [Corynebacterium pseudotuberculosis C231];>Cptb_RLC_002_01808 DNA-3-methyl	4	3	3	3	2	3	3	3	3	2	3	3	3	3	2	3	3	3	3	16.8	16.8	16.8	24.047	220	220;220;220;220	0	10.162	By MS/MS	By MS/MS	By MS/MS	By MS/MS	By MS/MS	12.3	16.8	16.8	16.8	16.8	239620000	70161000	68469000	40796000	16035000	44160000	0
tr|D9QDL1|D9QDL1_CORP2;Cptb_RLC_003_01561;Cptb_RLC_002_01809;Cptb_RLC_001_00270;Cptb_C231_00264	tr|D9QDL1|D9QDL1_CORP2;Cptb_RLC_003_01561;Cptb_RLC_002_01809;Cptb_RLC_001_00270;Cptb_C231_00264	4;4;4;4;4	4;4;4;4;4	4;4;4;4;4	>tr|D9QDL1|D9QDL1_CORP2 Short-chain dehydrogenase/reductase yusR OS=Corynebacterium pseudotuberculosis (strain C231) GN=yusR PE=3 SV=1;>Cptb_RLC_003_01561 Short-chain dehydrogenase/reductase yusR [Corynebacterium pseudotuberculosis C231];>Cptb_RLC_002_0180	5	4	4	4	4	2	2	2	2	4	2	2	2	2	4	2	2	2	2	21.9	21.9	21.9	25.148	233	233;233;233;233;233	0	18.002	By MS/MS	By MS/MS	By MS/MS	By MS/MS	By MS/MS	21.9	10.3	10.3	10.3	12.9	1057200000	480080000	186480000	82268000	124570000	183770000	151040000
tr|D9QDL2|D9QDL2_CORP2;Cptb_RLC_003_01562;Cptb_RLC_002_01810;Cptb_RLC_001_00269;Cptb_C231_00265	tr|D9QDL2|D9QDL2_CORP2;Cptb_RLC_003_01562;Cptb_RLC_002_01810;Cptb_RLC_001_00269;Cptb_C231_00265	3;3;3;3;3	3;3;3;3;3	3;3;3;3;3	>tr|D9QDL2|D9QDL2_CORP2 UPF0145 protein CpC231_0087 OS=Corynebacterium pseudotuberculosis (strain C231) GN=CpC231_0087 PE=3 SV=1;>Cptb_RLC_003_01562 hypothetical protein [Corynebacterium pseudotuberculosis C231];>Cptb_RLC_002_01810 hypothetical protein [Co	5	3	3	3	3	2	2	2	3	3	2	2	2	3	3	2	2	2	3	34	34	34	11.232	106	106;106;106;106;106	0	8.4905	By MS/MS	By MS/MS	By MS/MS	By MS/MS	By MS/MS	34	20.8	20.8	20.8	34	930320000	313510000	148480000	102090000	170040000	196200000	0
tr|D9QDL3|D9QDL3_CORP2;Cptb_RLC_003_01563;Cptb_RLC_002_01811;Cptb_RLC_001_00268;Cptb_C231_00266	tr|D9QDL3|D9QDL3_CORP2;Cptb_RLC_003_01563;Cptb_RLC_002_01811;Cptb_RLC_001_00268;Cptb_C231_00266	3;3;3;3;3	3;3;3;3;3	3;3;3;3;3	>tr|D9QDL3|D9QDL3_CORP2 Uncharacterized protein yaaA OS=Corynebacterium pseudotuberculosis (strain C231) GN=yaaA PE=4 SV=1;>Cptb_RLC_003_01563 hypothetical protein [Corynebacterium pseudotuberculosis C231];>Cptb_RLC_002_01811 hypothetical protein [Coryneba	5	3	3	3	3	2	2	2	2	3	2	2	2	2	3	2	2	2	2	38.5	38.5	38.5	10.603	96	96;96;96;96;96	0	7.8568	By MS/MS	By MS/MS	By MS/MS	By MS/MS	By MS/MS	38.5	25	25	25	25	205680000	84108000	27618000	30791000	28006000	35153000	0
Cptb_RLC_001_00267;Cptb_C231_00267;tr|D9QDL4|D9QDL4_CORP2;Cptb_RLC_003_01564;Cptb_RLC_002_01812	Cptb_RLC_001_00267;Cptb_C231_00267;tr|D9QDL4|D9QDL4_CORP2;Cptb_RLC_003_01564;Cptb_RLC_002_01812	2;2;2;2;2	2;2;2;2;2	2;2;2;2;2	>Cptb_RLC_001_00267 27 kDa antigen Cfp30B;>Cptb_C231_00267 Antigen Cfp30B [Corynebacterium pseudotuberculosis C231];>tr|D9QDL4|D9QDL4_CORP2 Antigen Cfp30B OS=Corynebacterium pseudotuberculosis (strain C231) GN=cfp30B PE=4 SV=1;>Cptb_RLC_003_01564 Antigen C	5	2	2	2	2	1	2	1	2	2	1	2	1	2	2	1	2	1	2	13.4	13.4	13.4	16.449	149	149;244;274;274;274	0	2.9705	By MS/MS	By MS/MS	By MS/MS	By MS/MS	By MS/MS	13.4	6	13.4	6	13.4	259060000	79553000	39700000	39421000	45579000	54811000	31280000
tr|D9QDL6|D9QDL6_CORP2;Cptb_RLC_003_01566;Cptb_RLC_002_01814;Cptb_RLC_001_00264;Cptb_C231_00269	tr|D9QDL6|D9QDL6_CORP2;Cptb_RLC_003_01566;Cptb_RLC_002_01814;Cptb_RLC_001_00264;Cptb_C231_00269	2;2;2;2;2	2;2;2;2;2	2;2;2;2;2	>tr|D9QDL6|D9QDL6_CORP2 Uncharacterized protein OS=Corynebacterium pseudotuberculosis (strain C231) GN=CpC231_0091 PE=4 SV=1;>Cptb_RLC_003_01566 hypothetical protein [Corynebacterium pseudotuberculosis C231];>Cptb_RLC_002_01814 hypothetical protein [Coryne	5	2	2	2	1	2	2	2	2	1	2	2	2	2	1	2	2	2	2	22.2	22.2	22.2	8.9822	81	81;81;81;81;81	0.0025818	1.7496	By matching	By MS/MS	By MS/MS	By MS/MS	By matching	9.9	22.2	22.2	22.2	22.2	41778000	2419700	8400600	14515000	6430000	10013000	0
tr|D9QDL8|D9QDL8_CORP2;Cptb_RLC_003_01568;Cptb_RLC_002_01816;Cptb_C231_00272;Cptb_RLC_001_00262	tr|D9QDL8|D9QDL8_CORP2;Cptb_RLC_003_01568;Cptb_RLC_002_01816;Cptb_C231_00272	18;18;18;18;2	18;18;18;18;2	18;18;18;18;2	>tr|D9QDL8|D9QDL8_CORP2 Glycerol kinase OS=Corynebacterium pseudotuberculosis (strain C231) GN=glpK PE=3 SV=1;>Cptb_RLC_003_01568 glycerol kinase [Corynebacterium pseudotuberculosis C231];>Cptb_RLC_002_01816 glycerol kinase [Corynebacterium pseudotuberculo	5	18	18	18	16	12	15	13	17	16	12	15	13	17	16	12	15	13	17	43.4	43.4	43.4	56.522	509	509;509;509;509;30	0	91.564	By MS/MS	By MS/MS	By MS/MS	By MS/MS	By MS/MS	41.7	25.3	30.5	25.7	41.7	7432700000	2678500000	1207700000	958530000	905500000	1682500000	1165000000
Cptb_RLC_001_01844;Cptb_RLC_003_01569;Cptb_RLC_002_01817;Cptb_C231_00273;tr|D9QDL9|D9QDL9_CORP2	Cptb_RLC_001_01844;Cptb_RLC_003_01569;Cptb_RLC_002_01817;Cptb_C231_00273;tr|D9QDL9|D9QDL9_CORP2	2;2;2;2;2	2;2;2;2;2	2;2;2;2;2	>Cptb_RLC_001_01844 putative glycerol uptake facilitator protein;>Cptb_RLC_003_01569 Glycerol uptake facilitator protein [Corynebacterium pseudotuberculosis C231];>Cptb_RLC_002_01817 Glycerol uptake facilitator protein [Corynebacterium pseudotuberculosis C	5	2	2	2	2	1	1	1	2	2	1	1	1	2	2	1	1	1	2	16.5	16.5	16.5	18.035	170	170;241;241;241;257	0	8.604	By MS/MS	By MS/MS	By MS/MS	By MS/MS	By MS/MS	16.5	10.6	10.6	10.6	16.5	216110000	84890000	9349900	48587000	7200900	66081000	35976000
tr|D9QDM0|D9QDM0_CORP2;Cptb_RLC_003_01570;Cptb_RLC_002_01818;Cptb_C231_00274	tr|D9QDM0|D9QDM0_CORP2;Cptb_RLC_003_01570;Cptb_RLC_002_01818;Cptb_C231_00274	1;1;1;1	1;1;1;1	1;1;1;1	>tr|D9QDM0|D9QDM0_CORP2 Alpha/beta hydrolase family protein OS=Corynebacterium pseudotuberculosis (strain C231) GN=CpC231_0095 PE=4 SV=1;>Cptb_RLC_003_01570 alpha/beta hydrolase family protein [Corynebacterium pseudotuberculosis C231];>Cptb_RLC_002_01818 a	4	1	1	1	1	1	1	1	1	1	1	1	1	1	1	1	1	1	1	3.8	3.8	3.8	31.59	286	286;286;286;286	0	2.7462	By MS/MS	By MS/MS	By MS/MS	By MS/MS	By MS/MS	3.8	3.8	3.8	3.8	3.8	68647000	18372000	18289000	10507000	5480000	15998000	0
tr|D9QDM4|D9QDM4_CORP2;Cptb_RLC_003_01574;Cptb_RLC_002_01822;Cptb_RLC_001_00918;Cptb_C231_00279	tr|D9QDM4|D9QDM4_CORP2;Cptb_RLC_003_01574;Cptb_RLC_002_01822;Cptb_RLC_001_00918;Cptb_C231_00279	3;3;3;3;3	3;3;3;3;3	3;3;3;3;3	>tr|D9QDM4|D9QDM4_CORP2 Glycine betaine-binding protein OS=Corynebacterium pseudotuberculosis (strain C231) GN=opuAC PE=4 SV=1;>Cptb_RLC_003_01574 Glycine betaine-binding protein [Corynebacterium pseudotuberculosis C231];>Cptb_RLC_002_01822 Glycine betaine	5	3	3	3	2	1	3	1	3	2	1	3	1	3	2	1	3	1	3	14.8	14.8	14.8	31.367	291	291;291;291;291;291	0	6.2158	By MS/MS	By MS/MS	By matching	By matching	By MS/MS	10.7	4.1	14.8	6.2	14.8	248120000	104740000	16816000	53044000	11523000	61990000	0
tr|D9QDM5|D9QDM5_CORP2;Cptb_RLC_003_01575;Cptb_RLC_002_01823;Cptb_C231_00280;Cptb_RLC_001_01888	tr|D9QDM5|D9QDM5_CORP2;Cptb_RLC_003_01575;Cptb_RLC_002_01823;Cptb_C231_00280;Cptb_RLC_001_01888	5;5;5;5;3	5;5;5;5;3	5;5;5;5;3	>tr|D9QDM5|D9QDM5_CORP2 Arabinosyltransferase C OS=Corynebacterium pseudotuberculosis (strain C231) GN=embC PE=4 SV=1;>Cptb_RLC_003_01575 Arabinosyltransferase C [Corynebacterium pseudotuberculosis C231];>Cptb_RLC_002_01823 Arabinosyltransferase C [Coryneb	5	5	5	5	4	1	3	1	4	4	1	3	1	4	4	1	3	1	4	8	8	8	116.19	1070	1070;1094;1094;1094;206	0	24.891	By MS/MS	By matching	By MS/MS	By MS/MS	By MS/MS	5.9	1.6	5	2.1	5.9	334350000	161870000	7071800	40644000	10694000	114070000	58739000
Cptb_RLC_001_00572;tr|D9QDM6|D9QDM6_CORP2;Cptb_RLC_003_01576;Cptb_RLC_002_01824;Cptb_C231_00281	Cptb_RLC_001_00572;tr|D9QDM6|D9QDM6_CORP2;Cptb_RLC_003_01576;Cptb_RLC_002_01824;Cptb_C231_00281	1;1;1;1;1	1;1;1;1;1	1;1;1;1;1	>Cptb_RLC_001_00572 Arabinofuranosyltransferase AftA;>tr|D9QDM6|D9QDM6_CORP2 Arabinofuranosyl transferase A OS=Corynebacterium pseudotuberculosis (strain C231) GN=aftA PE=4 SV=1;>Cptb_RLC_003_01576 Arabinofuranosyl transferase A [Corynebacterium pseudotube	5	1	1	1	1	1	1	1	1	1	1	1	1	1	1	1	1	1	1	3.3	3.3	3.3	26.92	240	240;691;691;691;691	0	2.794	By matching	By MS/MS	By matching	By MS/MS	By matching	3.3	3.3	3.3	3.3	3.3	27754000	6391100	7177300	5869800	0	8316200	0
tr|D9QDM7|D9QDM7_CORP2;Cptb_RLC_003_01577;Cptb_RLC_002_01825;Cptb_C231_00282;Cptb_RLC_001_01597	tr|D9QDM7|D9QDM7_CORP2;Cptb_RLC_003_01577;Cptb_RLC_002_01825;Cptb_C231_00282;Cptb_RLC_001_01597	6;6;6;6;3	6;6;6;6;3	6;6;6;6;3	>tr|D9QDM7|D9QDM7_CORP2 Decaprenylphosphoryl-D-2-keto erythropentose reductase OS=Corynebacterium pseudotuberculosis (strain C231) GN=CpC231_0102 PE=4 SV=1;>Cptb_RLC_003_01577 Decaprenylphosphoryl-D-2-keto erythropentose reductase [Corynebacterium pseudotu	5	6	6	6	6	2	4	2	6	6	2	4	2	6	6	2	4	2	6	37.9	37.9	37.9	26.835	253	253;253;253;253;88	0	56.551	By MS/MS	By MS/MS	By MS/MS	By MS/MS	By MS/MS	37.9	15.4	23.3	15.4	37.9	1819800000	1175300000	82354000	148950000	16953000	396250000	397070000
tr|D9QDM8|D9QDM8_CORP2;Cptb_RLC_003_01578;Cptb_RLC_002_01826;Cptb_C231_00283	tr|D9QDM8|D9QDM8_CORP2;Cptb_RLC_003_01578;Cptb_RLC_002_01826;Cptb_C231_00283	13;13;13;13	13;13;13;13	13;13;13;13	>tr|D9QDM8|D9QDM8_CORP2 Decaprenylphosphoryl-beta-D-ribose oxidase OS=Corynebacterium pseudotuberculosis (strain C231) GN=dprE1 PE=4 SV=1;>Cptb_RLC_003_01578 Decaprenylphosphoryl-beta-D-ribose oxidase [Corynebacterium pseudotuberculosis C231];>Cptb_RLC_002	4	13	13	13	12	7	7	7	10	12	7	7	7	10	12	7	7	7	10	41.8	41.8	41.8	53.321	488	488;488;488;488	0	36.648	By MS/MS	By MS/MS	By MS/MS	By MS/MS	By MS/MS	38.7	20.5	19.7	21.1	33.4	2597700000	1242900000	284060000	222680000	279540000	568520000	435910000
tr|D9QDN0|D9QDN0_CORP2;Cptb_RLC_003_01580;Cptb_RLC_002_01828;Cptb_RLC_001_00568;Cptb_C231_00285	tr|D9QDN0|D9QDN0_CORP2;Cptb_RLC_003_01580;Cptb_RLC_002_01828;Cptb_RLC_001_00568;Cptb_C231_00285	3;3;3;3;3	3;3;3;3;3	3;3;3;3;3	>tr|D9QDN0|D9QDN0_CORP2 Uncharacterized protein OS=Corynebacterium pseudotuberculosis (strain C231) GN=CpC231_0105 PE=4 SV=1;>Cptb_RLC_003_01580 hypothetical protein [Corynebacterium pseudotuberculosis C231];>Cptb_RLC_002_01828 hypothetical protein [Coryne	5	3	3	3	2	2	2	2	3	2	2	2	2	3	2	2	2	2	3	25.5	25.5	25.5	16.678	153	153;153;153;153;153	0	17.598	By MS/MS	By MS/MS	By MS/MS	By MS/MS	By MS/MS	20.9	12.4	12.4	12.4	25.5	324940000	65807000	51565000	63034000	55432000	89106000	35164000
tr|D9QDN4|D9QDN4_CORP2;Cptb_RLC_003_01584;Cptb_RLC_002_01832;Cptb_C231_00289;Cptb_RLC_001_00564	tr|D9QDN4|D9QDN4_CORP2;Cptb_RLC_003_01584;Cptb_RLC_002_01832;Cptb_C231_00289;Cptb_RLC_001_00564	4;4;4;4;3	4;4;4;4;3	4;4;4;4;3	>tr|D9QDN4|D9QDN4_CORP2 UDP-galactofuranosyl transferase GlfT1 OS=Corynebacterium pseudotuberculosis (strain C231) GN=glfT1 PE=4 SV=1;>Cptb_RLC_003_01584 UDP-galactofuranosyl transferase GlfT1 [Corynebacterium pseudotuberculosis C231];>Cptb_RLC_002_01832 U	5	4	4	4	2	4	3	3	2	2	4	3	3	2	2	4	3	3	2	11.3	11.3	11.3	33.694	300	300;345;345;345;126	0	9.0477	By matching	By MS/MS	By MS/MS	By MS/MS	By MS/MS	5	11.3	8.3	8.3	5	179130000	32751000	51552000	29670000	39421000	25735000	21439000
tr|D9QDP1|D9QDP1_CORP2;Cptb_RLC_003_01590;Cptb_RLC_002_01838;Cptb_RLC_001_00551;Cptb_C231_00295	tr|D9QDP1|D9QDP1_CORP2;Cptb_RLC_003_01590;Cptb_RLC_002_01838;Cptb_RLC_001_00551;Cptb_C231_00295	12;12;12;12;12	12;12;12;12;12	12;12;12;12;12	>tr|D9QDP1|D9QDP1_CORP2 Periplasmic zinc-binding protein troA OS=Corynebacterium pseudotuberculosis (strain C231) GN=troA PE=3 SV=2;>Cptb_RLC_003_01590 Periplasmic zinc-binding protein troA [Corynebacterium pseudotuberculosis C231];>Cptb_RLC_002_01838 Peri	5	12	12	12	10	9	10	9	10	10	9	10	9	10	10	9	10	9	10	44.8	44.8	44.8	35.635	330	330;330;330;330;330	0	79.355	By MS/MS	By MS/MS	By MS/MS	By MS/MS	By MS/MS	39.1	24.8	37.3	30.3	39.1	8085500000	2211200000	1539200000	850330000	1553500000	1931200000	911410000
tr|D9QDP3|D9QDP3_CORP2;Cptb_RLC_003_01592;Cptb_RLC_002_01840;Cptb_C231_00298	tr|D9QDP3|D9QDP3_CORP2;Cptb_RLC_003_01592;Cptb_RLC_002_01840;Cptb_C231_00298	5;5;5;5	5;5;5;5	5;5;5;5	>tr|D9QDP3|D9QDP3_CORP2 O-antigen export system, ATP-binding protein OS=Corynebacterium pseudotuberculosis (strain C231) GN=rfbE PE=4 SV=1;>Cptb_RLC_003_01592 O-antigen export system ATP-binding protein [Corynebacterium pseudotuberculosis C231];>Cptb_RLC_0	4	5	5	5	4	5	5	5	5	4	5	5	5	5	4	5	5	5	5	21.6	21.6	21.6	28.842	264	264;264;264;264	0	16.003	By MS/MS	By MS/MS	By MS/MS	By MS/MS	By MS/MS	17.8	21.6	21.6	21.6	21.6	658660000	201500000	136640000	62448000	108570000	149500000	68000000
tr|D9QDP4|D9QDP4_CORP2;Cptb_RLC_003_01593;Cptb_RLC_002_01841;Cptb_RLC_001_01196;Cptb_C231_00299	tr|D9QDP4|D9QDP4_CORP2;Cptb_RLC_003_01593;Cptb_RLC_002_01841;Cptb_RLC_001_01196;Cptb_C231_00299	1;1;1;1;1	1;1;1;1;1	1;1;1;1;1	>tr|D9QDP4|D9QDP4_CORP2 O-antigen export system ATP-binding protein R OS=Corynebacterium pseudotuberculosis (strain C231) GN=rfbD PE=4 SV=1;>Cptb_RLC_003_01593 O-antigen export system ATP-binding protein R [Corynebacterium pseudotuberculosis C231];>Cptb_RL	5	1	1	1	0	0	0	0	1	0	0	0	0	1	0	0	0	0	1	3.7	3.7	3.7	34.314	301	301;301;301;301;301	0.0094712	0.65765	By matching	By matching	By matching	By matching	By MS/MS	0	0	0	0	3.7	3656300	0	0	0	0	3656300	0
tr|D9QDP5|D9QDP5_CORP2;Cptb_RLC_003_01594;Cptb_RLC_002_01842;Cptb_C231_00300	tr|D9QDP5|D9QDP5_CORP2;Cptb_RLC_003_01594;Cptb_RLC_002_01842;Cptb_C231_00300	2;2;2;2	2;2;2;2	2;2;2;2	>tr|D9QDP5|D9QDP5_CORP2 Cysteine desulfurase OS=Corynebacterium pseudotuberculosis (strain C231) GN=csd PE=3 SV=1;>Cptb_RLC_003_01594 cysteine desulfurase [Corynebacterium pseudotuberculosis C231];>Cptb_RLC_002_01842 cysteine desulfurase [Corynebacterium p	4	2	2	2	2	1	2	1	1	2	1	2	1	1	2	1	2	1	1	6	6	6	42.047	397	397;397;397;397	0.003413	1.662	By matching	By matching	By MS/MS	By MS/MS	By matching	6	2.8	6	2.8	2.8	108600000	65544000	6205000	12426000	4217300	20205000	0
tr|D9QDP7|D9QDP7_CORP2;Cptb_RLC_003_01596;Cptb_RLC_002_01844;Cptb_RLC_001_01335;Cptb_C231_00302	tr|D9QDP7|D9QDP7_CORP2;Cptb_RLC_003_01596;Cptb_RLC_002_01844;Cptb_RLC_001_01335;Cptb_C231_00302	3;3;3;3;3	3;3;3;3;3	3;3;3;3;3	>tr|D9QDP7|D9QDP7_CORP2 Putative phenylalanine aminotransferase OS=Corynebacterium pseudotuberculosis (strain C231) GN=pat PE=3 SV=1;>Cptb_RLC_003_01596 Phenylalanine aminotransferase [Corynebacterium pseudotuberculosis C231];>Cptb_RLC_002_01844 Phenylalan	5	3	3	3	3	1	2	2	2	3	1	2	2	2	3	1	2	2	2	7.3	7.3	7.3	37.102	343	343;343;343;343;343	0	8.6031	By MS/MS	By MS/MS	By MS/MS	By MS/MS	By MS/MS	7.3	2.3	5.2	5.2	5.2	151890000	72382000	2994200	14826000	16927000	44763000	24685000
tr|D9QBH6|D9QBH6_CORP2;Cptb_RLC_003_01829;Cptb_RLC_002_01193;Cptb_RLC_001_00230;Cptb_C231_00306	tr|D9QBH6|D9QBH6_CORP2;Cptb_RLC_003_01829;Cptb_RLC_002_01193;Cptb_RLC_001_00230;Cptb_C231_00306	5;5;5;5;5	5;5;5;5;5	5;5;5;5;5	>tr|D9QBH6|D9QBH6_CORP2 Branched-chain-amino-acid aminotransferase OS=Corynebacterium pseudotuberculosis (strain C231) GN=ilvE PE=3 SV=1;>Cptb_RLC_003_01829 Branched-chain amino acid aminotransferase [Corynebacterium pseudotuberculosis C231];>Cptb_RLC_002_	5	5	5	5	3	3	0	2	4	3	3	0	2	4	3	3	0	2	4	18.9	18.9	18.9	40.206	366	366;366;366;366;366	0	10.647	By MS/MS	By MS/MS	By matching	By MS/MS	By MS/MS	14.5	9.3	0	7.1	16.7	408490000	65333000	149320000	0	63481000	130360000	49500000
tr|D9QBH4|D9QBH4_CORP2;Cptb_RLC_003_01827;Cptb_RLC_002_01191;Cptb_C231_00308;Cptb_RLC_001_00228	tr|D9QBH4|D9QBH4_CORP2;Cptb_RLC_003_01827;Cptb_RLC_002_01191;Cptb_C231_00308;Cptb_RLC_001_00228	8;8;8;8;5	8;8;8;8;5	8;8;8;8;5	>tr|D9QBH4|D9QBH4_CORP2 Nicotinate-nucleotide--dimethylbenzimidazole phosphoribosyltransferase OS=Corynebacterium pseudotuberculosis (strain C231) GN=cobT PE=3 SV=1;>Cptb_RLC_003_01827 Nicotinate-nucleotide--dimethylbenzimidazole phosphoribosyltransferase	5	8	8	8	7	2	3	4	6	7	2	3	4	6	7	2	3	4	6	29.1	29.1	29.1	37.49	354	354;354;354;354;292	0	27.583	By MS/MS	By MS/MS	By MS/MS	By MS/MS	By MS/MS	24	7.6	6.8	15.3	18.9	768080000	363660000	140420000	13050000	88080000	162870000	151730000
tr|D9QBH1|D9QBH1_CORP2;Cptb_RLC_003_01824;Cptb_RLC_002_01188;Cptb_C231_00311	tr|D9QBH1|D9QBH1_CORP2;Cptb_RLC_003_01824;Cptb_RLC_002_01188;Cptb_C231_00311	3;3;3;3	3;3;3;3	3;3;3;3	>tr|D9QBH1|D9QBH1_CORP2 Iron-sulfur cluster insertion protein erpA OS=Corynebacterium pseudotuberculosis (strain C231) GN=CpC231_1426 PE=4 SV=1;>Cptb_RLC_003_01824 Iron-sulfur cluster insertion protein erpA [Corynebacterium pseudotuberculosis C231];>Cptb_R	4	3	3	3	2	3	1	3	1	2	3	1	3	1	2	3	1	3	1	33.9	33.9	33.9	12.009	115	115;115;115;115	0	24.659	By MS/MS	By MS/MS	By matching	By MS/MS	By MS/MS	17.4	33.9	7	33.9	7	805320000	515110000	206180000	13766000	57981000	12271000	226040000
tr|D9QBG9|D9QBG9_CORP2;Cptb_RLC_003_01822;Cptb_RLC_002_01186;Cptb_C231_00314;Cptb_RLC_001_01606	tr|D9QBG9|D9QBG9_CORP2;Cptb_RLC_003_01822;Cptb_RLC_002_01186;Cptb_C231_00314;Cptb_RLC_001_01606	6;6;6;6;4	6;6;6;6;4	6;6;6;6;4	>tr|D9QBG9|D9QBG9_CORP2 Cytochrome c oxidase subunit II OS=Corynebacterium pseudotuberculosis (strain C231) GN=ctaC PE=4 SV=1;>Cptb_RLC_003_01822 Cytochrome c oxidase subunit II [Corynebacterium pseudotuberculosis C231];>Cptb_RLC_002_01186 Cytochrome c oxi	5	6	6	6	4	6	5	5	4	4	6	5	5	4	4	6	5	5	4	23	23	23	40.192	361	361;361;361;361;173	0	91.213	By MS/MS	By MS/MS	By MS/MS	By MS/MS	By MS/MS	16.3	23	20.2	20.2	16.3	10433000000	4202500000	879600000	2101400000	643260000	2605700000	1449800000
tr|D9QBG7|D9QBG7_CORP2;Cptb_RLC_003_01820;Cptb_RLC_002_01184;Cptb_RLC_001_01164;Cptb_C231_00316	tr|D9QBG7|D9QBG7_CORP2;Cptb_RLC_003_01820;Cptb_RLC_002_01184;Cptb_RLC_001_01164;Cptb_C231_00316	1;1;1;1;1	1;1;1;1;1	1;1;1;1;1	>tr|D9QBG7|D9QBG7_CORP2 Cytochrome c oxidase subunit III OS=Corynebacterium pseudotuberculosis (strain C231) GN=ctaE PE=3 SV=1;>Cptb_RLC_003_01820 Cytochrome c oxidase subunit III [Corynebacterium pseudotuberculosis C231];>Cptb_RLC_002_01184 Cytochrome c o	5	1	1	1	0	1	1	1	1	0	1	1	1	1	0	1	1	1	1	3.6	3.6	3.6	21.638	196	196;196;196;196;196	0	5.7302	By matching	By MS/MS	By MS/MS	By MS/MS	By matching	0	3.6	3.6	3.6	3.6	33235000	0	15026000	7060400	0	11148000	0
tr|D9QBG6|D9QBG6_CORP2;Cptb_RLC_003_01819;Cptb_RLC_002_01183;Cptb_C231_00317	tr|D9QBG6|D9QBG6_CORP2;Cptb_RLC_003_01819;Cptb_RLC_002_01183;Cptb_C231_00317	2;2;2;2	2;2;2;2	2;2;2;2	>tr|D9QBG6|D9QBG6_CORP2 Ubiquinol-cytochrome C reductase cytochrome C subunit OS=Corynebacterium pseudotuberculosis (strain C231) GN=qcrC PE=4 SV=1;>Cptb_RLC_003_01819 Ubiquinol-cytochrome C reductase cytochrome C subunit [Corynebacterium pseudotuberculosi	4	2	2	2	2	1	1	1	1	2	1	1	1	1	2	1	1	1	1	2.7	2.7	2.7	31.394	298	298;298;298;298	0.00089445	2.3977	By MS/MS	By MS/MS	By MS/MS	By matching	By MS/MS	2.7	2.3	2.3	2.3	2.3	79366000	34268000	6371000	12254000	17035000	9438100	13572000
tr|D9QBG5|D9QBG5_CORP2;Cptb_RLC_003_01818;Cptb_RLC_002_01182;Cptb_C231_00318;Cptb_RLC_001_01501;Cptb_RLC_001_01500	tr|D9QBG5|D9QBG5_CORP2;Cptb_RLC_003_01818;Cptb_RLC_002_01182;Cptb_C231_00318	11;11;11;11;5;4	11;11;11;11;5;4	11;11;11;11;5;4	>tr|D9QBG5|D9QBG5_CORP2 Ubiquinol-cytochrome c reductase iron-sulfur subunit OS=Corynebacterium pseudotuberculosis (strain C231) GN=qcrA PE=4 SV=1;>Cptb_RLC_003_01818 ubiquinol-cytochrome c reductase iron-sulfur subunit [Corynebacterium pseudotuberculosis	6	11	11	11	8	4	6	4	9	8	4	6	4	9	8	4	6	4	9	35.2	35.2	35.2	44.749	406	406;406;406;406;298;109	0	174.71	By MS/MS	By MS/MS	By MS/MS	By MS/MS	By MS/MS	27.3	11.6	22.9	12.8	29.3	2558600000	1096600000	135740000	204550000	192760000	928950000	394440000
tr|D9QBG4|D9QBG4_CORP2;Cptb_RLC_003_01817;Cptb_RLC_002_01181;Cptb_C231_00319;Cptb_RLC_001_01322	tr|D9QBG4|D9QBG4_CORP2;Cptb_RLC_003_01817;Cptb_RLC_002_01181;Cptb_C231_00319;Cptb_RLC_001_01322	12;12;12;12;10	12;12;12;12;10	12;12;12;12;10	>tr|D9QBG4|D9QBG4_CORP2 Ubiquinol-cytochrome C reductase cytochrome B subunit OS=Corynebacterium pseudotuberculosis (strain C231) GN=qcrB PE=4 SV=1;>Cptb_RLC_003_01817 Ubiquinol-cytochrome C reductase cytochrome B subunit [Corynebacterium pseudotuberculosi	5	12	12	12	12	8	11	7	12	12	8	11	7	12	12	8	11	7	12	22.8	22.8	22.8	60.204	540	540;540;540;540;467	0	93.865	By MS/MS	By MS/MS	By MS/MS	By MS/MS	By MS/MS	22.8	18.7	22.8	13.3	22.8	6810300000	2873400000	983250000	679020000	765810000	1508900000	1152000000
tr|D9QBG1|D9QBG1_CORP2;Cptb_RLC_001_00667;Cptb_RLC_003_01813;Cptb_RLC_002_01178;Cptb_C231_00322	tr|D9QBG1|D9QBG1_CORP2;Cptb_RLC_001_00667;Cptb_RLC_003_01813;Cptb_RLC_002_01178;Cptb_C231_00322	6;6;6;6;6	6;6;6;6;6	6;6;6;6;6	>tr|D9QBG1|D9QBG1_CORP2 Cell-wall peptidase NlpC/P60 protein OS=Corynebacterium pseudotuberculosis (strain C231) GN=CpC231_1416 PE=4 SV=2;>Cptb_RLC_001_00667 putative endopeptidase precursor;>Cptb_RLC_003_01813 Cell-wall peptidase NlpC/P60 protein [Coryneb	5	6	6	6	4	5	5	4	5	4	5	5	4	5	4	5	5	4	5	23.4	23.4	23.4	35.829	334	334;334;340;340;340	0	56.643	By MS/MS	By MS/MS	By MS/MS	By MS/MS	By MS/MS	16.2	16.8	19.2	12.6	19.2	4169300000	507030000	773690000	1238800000	411030000	1238800000	204020000
tr|D9QBF9|D9QBF9_CORP2;Cptb_RLC_003_01811;Cptb_RLC_002_01176;Cptb_C231_00324;Cptb_RLC_001_01672	tr|D9QBF9|D9QBF9_CORP2;Cptb_RLC_003_01811;Cptb_RLC_002_01176;Cptb_C231_00324	4;4;4;4;1	4;4;4;4;1	4;4;4;4;1	>tr|D9QBF9|D9QBF9_CORP2 Glucose kinase OS=Corynebacterium pseudotuberculosis (strain C231) GN=glk PE=4 SV=1;>Cptb_RLC_003_01811 Glucose kinase [Corynebacterium pseudotuberculosis C231];>Cptb_RLC_002_01176 Glucose kinase [Corynebacterium pseudotuberculosis	5	4	4	4	4	1	1	1	2	4	1	1	1	2	4	1	1	1	2	15.5	15.5	15.5	32.846	317	317;317;317;317;75	0	11.446	By MS/MS	By MS/MS	By MS/MS	By MS/MS	By MS/MS	15.5	4.4	4.4	4.4	8.2	239350000	150620000	24199000	12493000	10961000	41082000	49555000
tr|D9QBF8|D9QBF8_CORP2;Cptb_RLC_003_01810;Cptb_RLC_002_01175;Cptb_RLC_001_01671;Cptb_C231_00325	tr|D9QBF8|D9QBF8_CORP2;Cptb_RLC_003_01810;Cptb_RLC_002_01175;Cptb_RLC_001_01671;Cptb_C231_00325	9;9;9;9;9	9;9;9;9;9	9;9;9;9;9	>tr|D9QBF8|D9QBF8_CORP2 1-acyl-sn-glycerol-3-phosphate acyltransferase OS=Corynebacterium pseudotuberculosis (strain C231) GN=plsC PE=4 SV=1;>Cptb_RLC_003_01810 1-acyl-sn-glycerol-3-phosphate acyltransferase [Corynebacterium pseudotuberculosis C231];>Cptb_	5	9	9	9	7	6	6	5	8	7	6	6	5	8	7	6	6	5	8	45.9	45.9	45.9	27.211	242	242;242;242;242;242	0	20.734	By MS/MS	By MS/MS	By MS/MS	By MS/MS	By MS/MS	35.1	28.9	30.6	24.8	40.1	982670000	349970000	191050000	108090000	145530000	188020000	138440000
tr|D9QBY8|D9QBY8_CORP2;Cptb_RLC_003_00166;Cptb_RLC_002_00201;Cptb_C231_00329	tr|D9QBY8|D9QBY8_CORP2;Cptb_RLC_003_00166;Cptb_RLC_002_00201;Cptb_C231_00329	11;11;11;11	11;11;11;11	11;11;11;11	>tr|D9QBY8|D9QBY8_CORP2 Trigger factor OS=Corynebacterium pseudotuberculosis (strain C231) GN=tig PE=3 SV=1;>Cptb_RLC_003_00166 trigger factor Tig [Corynebacterium pseudotuberculosis C231];>Cptb_RLC_002_00201 trigger factor Tig [Corynebacterium pseudotuber	4	11	11	11	11	8	9	7	11	11	8	9	7	11	11	8	9	7	11	34.7	34.7	34.7	49.622	450	450;450;450;450	0	124.89	By MS/MS	By MS/MS	By MS/MS	By MS/MS	By MS/MS	34.7	28.7	28	23.3	34.7	8707000000	4202700000	1302900000	711750000	697770000	1791900000	1278900000
tr|D9QBY6|D9QBY6_CORP2;Cptb_RLC_003_00164;Cptb_RLC_002_00199;Cptb_C231_00331;Cptb_RLC_001_01189	tr|D9QBY6|D9QBY6_CORP2;Cptb_RLC_003_00164;Cptb_RLC_002_00199;Cptb_C231_00331;Cptb_RLC_001_01189	5;5;5;5;4	5;5;5;5;4	5;5;5;5;4	>tr|D9QBY6|D9QBY6_CORP2 ATP-dependent Clp protease proteolytic subunit OS=Corynebacterium pseudotuberculosis (strain C231) GN=clpP1 PE=3 SV=1;>Cptb_RLC_003_00164 ATP-dependent Clp protease proteolytic subunit 1 [Corynebacterium pseudotuberculosis C231];>Cp	5	5	5	5	5	1	3	1	5	5	1	3	1	5	5	1	3	1	5	33.5	33.5	33.5	23.164	209	209;209;209;209;163	0	39.259	By MS/MS	By MS/MS	By MS/MS	By MS/MS	By MS/MS	33.5	4.3	22.5	4.3	33.5	2839600000	1195600000	378660000	214340000	322440000	728540000	407040000
tr|D9QBY4|D9QBY4_CORP2;Cptb_RLC_003_00162;Cptb_RLC_002_00197;Cptb_C231_00333;Cptb_RLC_001_01705	tr|D9QBY4|D9QBY4_CORP2;Cptb_RLC_003_00162;Cptb_RLC_002_00197;Cptb_C231_00333	7;7;7;7;2	7;7;7;7;2	7;7;7;7;2	>tr|D9QBY4|D9QBY4_CORP2 ATP-dependent Clp protease ATP-binding subunit ClpX OS=Corynebacterium pseudotuberculosis (strain C231) GN=clpX PE=3 SV=1;>Cptb_RLC_003_00162 ATP-dependent Clp protease ATP-binding subunit clpX [Corynebacterium pseudotuberculosis C2	5	7	7	7	6	4	3	3	6	6	4	3	3	6	6	4	3	3	6	16.6	16.6	16.6	47.315	428	428;428;428;428;46	0	13.323	By MS/MS	By MS/MS	By MS/MS	By MS/MS	By MS/MS	14.5	8.4	6.5	6.1	14.5	248020000	82165000	70679000	14659000	22589000	57931000	35999000
tr|D9QBY3|D9QBY3_CORP2;Cptb_RLC_003_00161;Cptb_RLC_002_00196;Cptb_RLC_001_01704;Cptb_C231_00334	tr|D9QBY3|D9QBY3_CORP2;Cptb_RLC_003_00161;Cptb_RLC_002_00196;Cptb_RLC_001_01704;Cptb_C231_00334	4;4;4;4;4	4;4;4;4;4	4;4;4;4;4	>tr|D9QBY3|D9QBY3_CORP2 TetR-family regulatory protein OS=Corynebacterium pseudotuberculosis (strain C231) GN=CpC231_1597 PE=4 SV=1;>Cptb_RLC_003_00161 transcriptional regulator TetR [Corynebacterium pseudotuberculosis C231];>Cptb_RLC_002_00196 transcripti	5	4	4	4	4	2	3	2	4	4	2	3	2	4	4	2	3	2	4	25.4	25.4	25.4	27.84	252	252;252;252;252;252	0	12.249	By MS/MS	By MS/MS	By MS/MS	By MS/MS	By MS/MS	25.4	9.9	17.5	9.9	25.4	525130000	318950000	31953000	67920000	45042000	61265000	78147000
tr|D9QBY2|D9QBY2_CORP2;Cptb_RLC_003_00160;Cptb_RLC_002_00195;Cptb_RLC_001_00438;Cptb_C231_00335	tr|D9QBY2|D9QBY2_CORP2;Cptb_RLC_003_00160;Cptb_RLC_002_00195;Cptb_RLC_001_00438;Cptb_C231_00335	6;6;6;6;6	6;6;6;6;6	6;6;6;6;6	>tr|D9QBY2|D9QBY2_CORP2 Malate dehydrogenase OS=Corynebacterium pseudotuberculosis (strain C231) GN=mdh PE=3 SV=1;>Cptb_RLC_003_00160 malate dehydrogenase [Corynebacterium pseudotuberculosis C231];>Cptb_RLC_002_00195 malate dehydrogenase [Corynebacterium p	5	6	6	6	6	4	5	4	5	6	4	5	4	5	6	4	5	4	5	22.4	22.4	22.4	34.875	326	326;326;326;326;326	0	37.6	By MS/MS	By MS/MS	By MS/MS	By MS/MS	By MS/MS	22.4	15.6	19	15.3	19	2209200000	828330000	254250000	240780000	460590000	425280000	288140000
tr|D9QBY0|D9QBY0_CORP2;Cptb_RLC_003_00158;Cptb_RLC_002_00193;Cptb_C231_00338;Cptb_RLC_001_01773	tr|D9QBY0|D9QBY0_CORP2;Cptb_RLC_003_00158;Cptb_RLC_002_00193;Cptb_C231_00338;Cptb_RLC_001_01773	4;4;4;4;2	4;4;4;4;2	4;4;4;4;2	>tr|D9QBY0|D9QBY0_CORP2 Bifunctional protein folC OS=Corynebacterium pseudotuberculosis (strain C231) GN=folC PE=4 SV=1;>Cptb_RLC_003_00158 bifunctional folylpolyglutamate synthase/dihydrofolate synthase FolC [Corynebacterium pseudotuberculosis C231];>Cptb	5	4	4	4	2	2	2	3	2	2	2	2	3	2	2	2	2	3	2	10.6	10.6	10.6	55.805	520	520;520;520;520;208	0	4.4939	By MS/MS	By MS/MS	By matching	By MS/MS	By MS/MS	6.2	4.4	4.4	6.5	4.4	374860000	111100000	72191000	38850000	39644000	113080000	0
tr|D9QBX9|D9QBX9_CORP2;Cptb_RLC_003_00157;Cptb_RLC_002_00192;Cptb_C231_00339	tr|D9QBX9|D9QBX9_CORP2;Cptb_RLC_003_00157;Cptb_RLC_002_00192;Cptb_C231_00339	1;1;1;1	1;1;1;1	1;1;1;1	>tr|D9QBX9|D9QBX9_CORP2 Uncharacterized protein OS=Corynebacterium pseudotuberculosis (strain C231) GN=CpC231_1593 PE=4 SV=1;>Cptb_RLC_003_00157 hypothetical protein [Corynebacterium pseudotuberculosis C231];>Cptb_RLC_002_00192 hypothetical protein [Coryne	4	1	1	1	0	1	0	1	0	0	1	0	1	0	0	1	0	1	0	10.6	10.6	10.6	16.081	142	142;142;142;142	0.0033529	1.4108	By matching	By MS/MS	By matching	By matching	By matching	0	10.6	0	10.6	0	5835800	0	4045200	0	1790600	0	0
tr|D9QBX8|D9QBX8_CORP2;Cptb_RLC_003_00156;Cptb_RLC_002_00191;Cptb_C231_00340	tr|D9QBX8|D9QBX8_CORP2;Cptb_RLC_003_00156;Cptb_RLC_002_00191;Cptb_C231_00340	8;8;8;8	8;8;8;8	8;8;8;8	>tr|D9QBX8|D9QBX8_CORP2 Ornithine cyclodeaminase OS=Corynebacterium pseudotuberculosis (strain C231) GN=arcB PE=4 SV=1;>Cptb_RLC_003_00156 ornithine cyclodeaminase [Corynebacterium pseudotuberculosis C231];>Cptb_RLC_002_00191 ornithine cyclodeaminase [Cory	4	8	8	8	8	2	4	3	6	8	2	4	3	6	8	2	4	3	6	41.8	41.8	41.8	33.427	316	316;316;316;316	0	34.986	By MS/MS	By MS/MS	By MS/MS	By MS/MS	By MS/MS	41.8	6.6	15.8	11.1	32	1189600000	484370000	91479000	72320000	143860000	397590000	85407000
tr|D9QBX7|D9QBX7_CORP2;Cptb_RLC_003_00155;Cptb_RLC_002_00190;Cptb_RLC_001_00860;Cptb_C231_00341	tr|D9QBX7|D9QBX7_CORP2;Cptb_RLC_003_00155;Cptb_RLC_002_00190;Cptb_RLC_001_00860;Cptb_C231_00341	6;6;6;6;6	6;6;6;6;6	6;6;6;6;6	>tr|D9QBX7|D9QBX7_CORP2 Nucleoside diphosphate kinase OS=Corynebacterium pseudotuberculosis (strain C231) GN=ndk PE=3 SV=1;>Cptb_RLC_003_00155 nucleoside diphosphate kinase [Corynebacterium pseudotuberculosis C231];>Cptb_RLC_002_00190 nucleoside diphosphat	5	6	6	6	6	3	6	4	5	6	3	6	4	5	6	3	6	4	5	61	61	61	14.706	136	136;136;136;136;136	0	24.756	By MS/MS	By MS/MS	By MS/MS	By MS/MS	By MS/MS	61	25.7	61	32.4	49.3	726420000	340040000	73565000	81547000	114110000	117160000	133090000
tr|D9QBF4|D9QBF4_CORP2;Cptb_RLC_003_01806;Cptb_RLC_002_01171;Cptb_RLC_001_00390;Cptb_C231_00344	tr|D9QBF4|D9QBF4_CORP2;Cptb_RLC_003_01806;Cptb_RLC_002_01171;Cptb_RLC_001_00390;Cptb_C231_00344	9;9;9;9;9	9;9;9;9;9	9;9;9;9;9	>tr|D9QBF4|D9QBF4_CORP2 Serine/threonine protein kinase OS=Corynebacterium pseudotuberculosis (strain C231) GN=pknL PE=4 SV=1;>Cptb_RLC_003_01806 Serine/threonine protein kinase [Corynebacterium pseudotuberculosis C231];>Cptb_RLC_002_01171 Serine/threonine	5	9	9	9	8	5	8	7	9	8	5	8	7	9	8	5	8	7	9	14.8	14.8	14.8	80.094	752	752;752;752;752;752	0	22.466	By MS/MS	By MS/MS	By MS/MS	By MS/MS	By MS/MS	13.3	8.6	13.2	11.6	14.8	933140000	269100000	108230000	202990000	89049000	263770000	78776000
Cptb_RLC_003_01805;Cptb_RLC_002_01170;Cptb_RLC_001_00389;Cptb_C231_00345;tr|D9QBF3|D9QBF3_CORP2	Cptb_RLC_003_01805;Cptb_RLC_002_01170;Cptb_RLC_001_00389;Cptb_C231_00345;tr|D9QBF3|D9QBF3_CORP2	1;1;1;1;1	1;1;1;1;1	1;1;1;1;1	>Cptb_RLC_003_01805 Transcription regulator [Corynebacterium pseudotuberculosis C231];>Cptb_RLC_002_01170 Transcription regulator [Corynebacterium pseudotuberculosis C231];>Cptb_RLC_001_00389 DNA-binding proteinc;>Cptb_C231_00345 Transcription regulator [C	5	1	1	1	1	0	0	0	1	1	0	0	0	1	1	0	0	0	1	15.4	15.4	15.4	12.884	117	117;117;117;117;122	0.0033927	1.5872	By MS/MS	By matching	By matching	By matching	By matching	15.4	0	0	0	15.4	6899300	4578700	0	0	0	2320600	0
tr|D9QBF1|D9QBF1_CORP2;Cptb_RLC_003_01803;Cptb_RLC_002_01168;Cptb_C231_00347;Cptb_RLC_001_01765	tr|D9QBF1|D9QBF1_CORP2;Cptb_RLC_003_01803;Cptb_RLC_002_01168;Cptb_C231_00347;Cptb_RLC_001_01765	8;8;8;8;6	8;8;8;8;6	8;8;8;8;6	>tr|D9QBF1|D9QBF1_CORP2 Geranylgeranyl pyrophosphate synthase OS=Corynebacterium pseudotuberculosis (strain C231) GN=idsA PE=3 SV=1;>Cptb_RLC_003_01803 geranylgeranyl pyrophosphate synthase [Corynebacterium pseudotuberculosis C231];>Cptb_RLC_002_01168 gera	5	8	8	8	7	4	6	5	7	7	4	6	5	7	7	4	6	5	7	26.6	26.6	26.6	39.982	372	372;393;393;393;150	0	37.253	By MS/MS	By MS/MS	By MS/MS	By MS/MS	By MS/MS	24.2	9.4	18.3	11.8	24.2	937250000	484030000	112500000	55524000	75539000	209660000	183090000
Cptb_RLC_003_01801;Cptb_RLC_002_01166;Cptb_C231_00349;tr|D9QBE9|D9QBE9_CORP2;Cptb_RLC_001_00326	Cptb_RLC_003_01801;Cptb_RLC_002_01166;Cptb_C231_00349;tr|D9QBE9|D9QBE9_CORP2;Cptb_RLC_001_00326	1;1;1;1;1	1;1;1;1;1	1;1;1;1;1	>Cptb_RLC_003_01801 Acetyltransferase [Corynebacterium pseudotuberculosis C231];>Cptb_RLC_002_01166 Acetyltransferase [Corynebacterium pseudotuberculosis C231];>Cptb_C231_00349 Acetyltransferase [Corynebacterium pseudotuberculosis C231];>tr|D9QBE9|D9QBE9_C	5	1	1	1	1	1	0	1	0	1	1	0	1	0	1	1	0	1	0	5.8	5.8	5.8	17.691	156	156;156;156;202;202	0.0033195	1.3027	By matching	By MS/MS	By matching	By matching	By matching	5.8	5.8	0	5.8	0	12157000	3790400	3845600	0	4521300	0	0
Cptb_C231_00356	Cptb_C231_00356	5	1	1	>Cptb_C231_00356 UDP-N-acetylmuramoylalanyl-D-glutamate--2,6-diaminopimelate ligase [Corynebacterium pseudotuberculosis C231]	1	5	1	1	5	2	3	2	5	1	0	0	0	1	1	0	0	0	1	24.2	6.6	6.6	33.564	318	318	0.00089686	2.4296	By MS/MS	By matching	By matching	By matching	By matching	24.2	8.5	12.6	8.5	24.2	6237100	3455600	0	0	0	2781400	0
tr|D9QBD9|D9QBD9_CORP2;Cptb_RLC_003_01793;Cptb_RLC_002_01158;Cptb_C231_00358;Cptb_RLC_001_01323	tr|D9QBD9|D9QBD9_CORP2;Cptb_RLC_003_01793;Cptb_RLC_002_01158;Cptb_C231_00358;Cptb_RLC_001_01323	10;10;10;10;6	10;10;10;10;6	10;10;10;10;6	>tr|D9QBD9|D9QBD9_CORP2 UDP-N-acetylmuramoyl-tripeptide--D-alanyl-D-alanine ligase OS=Corynebacterium pseudotuberculosis (strain C231) GN=murF PE=3 SV=1;>Cptb_RLC_003_01793 UDP-N-acetylmuramoylalanyl-D-glutamyl-2,6-diaminopimelate--D-alanyl-D-alanyl ligase	5	10	10	10	8	4	4	3	10	8	4	4	3	10	8	4	4	3	10	26.6	26.6	26.6	53.524	516	516;516;516;516;367	0	37.325	By MS/MS	By MS/MS	By MS/MS	By MS/MS	By MS/MS	22.7	9.5	9.5	7.2	26.6	895580000	401580000	82527000	59442000	70728000	281300000	126140000
tr|D9QBD8|D9QBD8_CORP2;Cptb_RLC_003_01792;Cptb_RLC_002_01157;Cptb_C231_00359;Cptb_RLC_001_01376	tr|D9QBD8|D9QBD8_CORP2;Cptb_RLC_003_01792;Cptb_RLC_002_01157;Cptb_C231_00359;Cptb_RLC_001_01376	2;2;2;2;1	2;2;2;2;1	2;2;2;2;1	>tr|D9QBD8|D9QBD8_CORP2 Phospho-N-acetylmuramoyl-pentapeptide-transferase OS=Corynebacterium pseudotuberculosis (strain C231) GN=mraY PE=3 SV=1;>Cptb_RLC_003_01792 Phospho-N-acetylmuramoyl-pentapeptide-transferase [Corynebacterium pseudotuberculosis C231];	5	2	2	2	2	1	2	1	2	2	1	2	1	2	2	1	2	1	2	7.1	7.1	7.1	38.317	366	366;366;366;366;246	0	13.604	By MS/MS	By MS/MS	By MS/MS	By MS/MS	By MS/MS	7.1	4.1	7.1	4.1	7.1	265900000	130200000	21520000	30520000	4905000	78760000	50972000
tr|D9QBD7|D9QBD7_CORP2;Cptb_RLC_003_01791;Cptb_RLC_002_01156;Cptb_C231_00360	tr|D9QBD7|D9QBD7_CORP2;Cptb_RLC_003_01791;Cptb_RLC_002_01156;Cptb_C231_00360	5;5;5;5	5;5;5;5	5;5;5;5	>tr|D9QBD7|D9QBD7_CORP2 UDP-N-acetylmuramoylalanine--D-glutamate ligase OS=Corynebacterium pseudotuberculosis (strain C231) GN=murD PE=3 SV=1;>Cptb_RLC_003_01791 UDP-N-acetylmuramoyl-L-alanyl-D-glutamate synthetase [Corynebacterium pseudotuberculosis C231]	4	5	5	5	4	2	1	1	3	4	2	1	1	3	4	2	1	1	3	14.3	14.3	14.3	48.345	461	461;461;461;461	0	2.9432	By MS/MS	By MS/MS	By matching	By matching	By MS/MS	11.3	4.3	2.2	2.2	9.5	123100000	51833000	40739000	3566100	6848100	20113000	12009000
Cptb_C231_00362;tr|D9QBD5|D9QBD5_CORP2;Cptb_RLC_003_01789;Cptb_RLC_002_01154;Cptb_RLC_001_00530	Cptb_C231_00362;tr|D9QBD5|D9QBD5_CORP2;Cptb_RLC_003_01789;Cptb_RLC_002_01154;Cptb_RLC_001_00530	7;7;7;7;7	7;7;7;7;7	7;7;7;7;7	>Cptb_C231_00362 N-acetyl glucosaminyl transferase [Corynebacterium pseudotuberculosis C231];>tr|D9QBD5|D9QBD5_CORP2 UDP-N-acetylglucosamine--N-acetylmuramyl-(pentapeptide) pyrophosphoryl-undecaprenol N-acetylglucosamine transferase OS=Corynebacterium pseu	5	7	7	7	5	4	5	4	5	5	4	5	4	5	5	4	5	4	5	24.3	24.3	24.3	35.739	341	341;361;361;361;361	0	12.014	By MS/MS	By matching	By MS/MS	By MS/MS	By MS/MS	17.6	10.6	19.1	10.6	19.1	535220000	201640000	100930000	32552000	117820000	82284000	82235000
tr|D9QBD4|D9QBD4_CORP2;Cptb_RLC_003_01788;Cptb_RLC_002_01153;Cptb_RLC_001_00529;Cptb_C231_00363	tr|D9QBD4|D9QBD4_CORP2;Cptb_RLC_003_01788;Cptb_RLC_002_01153;Cptb_RLC_001_00529;Cptb_C231_00363	5;5;5;5;5	5;5;5;5;5	5;5;5;5;5	>tr|D9QBD4|D9QBD4_CORP2 UDP-N-acetylmuramate--L-alanine ligase OS=Corynebacterium pseudotuberculosis (strain C231) GN=murC PE=3 SV=1;>Cptb_RLC_003_01788 UDP-N-acetyl muramate--L-alanine ligase [Corynebacterium pseudotuberculosis C231];>Cptb_RLC_002_01153 U	5	5	5	5	5	4	5	3	5	5	4	5	3	5	5	4	5	3	5	16.5	16.5	16.5	51.095	485	485;485;485;485;485	0	24.885	By MS/MS	By MS/MS	By MS/MS	By MS/MS	By MS/MS	16.5	13.2	16.5	7.8	16.5	344690000	116890000	30541000	32074000	49607000	115580000	37682000
tr|D9QBC8|D9QBC8_CORP2;Cptb_RLC_003_01781;Cptb_RLC_002_01146;Cptb_C231_00370;Cptb_RLC_001_01759	tr|D9QBC8|D9QBC8_CORP2;Cptb_RLC_003_01781;Cptb_RLC_002_01146;Cptb_C231_00370	10;10;10;10;3	10;10;10;10;3	10;10;10;10;3	>tr|D9QBC8|D9QBC8_CORP2 Antigen 84 OS=Corynebacterium pseudotuberculosis (strain C231) GN=ag84 PE=4 SV=1;>Cptb_RLC_003_01781 hypothetical protein [Corynebacterium pseudotuberculosis C231];>Cptb_RLC_002_01146 hypothetical protein [Corynebacterium pseudotube	5	10	10	10	10	5	8	5	9	10	5	8	5	9	10	5	8	5	9	35.5	35.5	35.5	36.901	338	338;338;338;338;97	0	140.27	By MS/MS	By MS/MS	By MS/MS	By MS/MS	By MS/MS	35.5	25.7	32.2	24.3	32.2	4486900000	2203900000	152260000	401680000	413160000	1315900000	696100000
tr|D9QBC3|D9QBC3_CORP2;Cptb_RLC_003_01776;Cptb_RLC_002_01141;Cptb_RLC_001_01757;Cptb_C231_00376	tr|D9QBC3|D9QBC3_CORP2;Cptb_RLC_003_01776;Cptb_RLC_002_01141;Cptb_RLC_001_01757;Cptb_C231_00376	2;2;2;2;2	2;2;2;2;2	2;2;2;2;2	>tr|D9QBC3|D9QBC3_CORP2 Uncharacterized protein OS=Corynebacterium pseudotuberculosis (strain C231) GN=CpC231_1378 PE=4 SV=1;>Cptb_RLC_003_01776 hypothetical protein [Corynebacterium pseudotuberculosis C231];>Cptb_RLC_002_01141 hypothetical protein [Coryne	5	2	2	2	2	2	2	2	2	2	2	2	2	2	2	2	2	2	2	18.8	18.8	18.8	19.926	197	197;197;197;197;197	0	26.906	By MS/MS	By MS/MS	By MS/MS	By MS/MS	By MS/MS	18.8	18.8	18.8	18.8	18.8	499730000	97556000	55787000	92475000	123180000	130720000	39181000
tr|D9QBC2|D9QBC2_CORP2;Cptb_RLC_003_01775;Cptb_RLC_002_01140;Cptb_RLC_001_01363;Cptb_C231_00377	tr|D9QBC2|D9QBC2_CORP2;Cptb_RLC_003_01775;Cptb_RLC_002_01140;Cptb_RLC_001_01363;Cptb_C231_00377	5;5;5;5;5	5;5;5;5;5	5;5;5;5;5	>tr|D9QBC2|D9QBC2_CORP2 Uncharacterized protein OS=Corynebacterium pseudotuberculosis (strain C231) GN=CpC231_1377 PE=4 SV=1;>Cptb_RLC_003_01775 hypothetical protein [Corynebacterium pseudotuberculosis C231];>Cptb_RLC_002_01140 hypothetical protein [Coryne	5	5	5	5	4	3	4	2	4	4	3	4	2	4	4	3	4	2	4	22	22	22	35.789	332	332;332;332;332;332	0	10.731	By MS/MS	By MS/MS	By MS/MS	By MS/MS	By MS/MS	17.5	15.4	17.5	10.8	17.5	334500000	125630000	58733000	57801000	13687000	78647000	33971000
tr|D9QBC0|D9QBC0_CORP2;Cptb_RLC_003_01773;Cptb_RLC_002_01138;Cptb_C231_00379	tr|D9QBC0|D9QBC0_CORP2;Cptb_RLC_003_01773;Cptb_RLC_002_01138;Cptb_C231_00379	1;1;1;1	1;1;1;1	1;1;1;1	>tr|D9QBC0|D9QBC0_CORP2 Pseudouridine synthase OS=Corynebacterium pseudotuberculosis (strain C231) GN=rulD PE=3 SV=1;>Cptb_RLC_003_01773 Ribosomal large subunit pseudouridine synthase D [Corynebacterium pseudotuberculosis C231];>Cptb_RLC_002_01138 Ribosoma	4	1	1	1	1	0	1	0	1	1	0	1	0	1	1	0	1	0	1	3.9	3.9	3.9	33.264	307	307;307;307;307	0.0033417	1.3775	By MS/MS	By matching	By MS/MS	By matching	By MS/MS	3.9	0	3.9	0	3.9	21896000	10029000	0	3332700	0	8533600	0
Cptb_RLC_003_01770;Cptb_RLC_002_01135;tr|D9QBB7|D9QBB7_CORP2;Cptb_C231_00382	Cptb_RLC_003_01770;Cptb_RLC_002_01135;tr|D9QBB7|D9QBB7_CORP2;Cptb_C231_00382	12;12;12;12	12;12;12;12	12;12;12;12	>Cptb_RLC_003_01770 DNA polymerase III subunit alpha [Corynebacterium pseudotuberculosis C231];>Cptb_RLC_002_01135 DNA polymerase III subunit alpha [Corynebacterium pseudotuberculosis C231];>tr|D9QBB7|D9QBB7_CORP2 DNA-directed DNA polymerase OS=Corynebacte	4	12	12	12	11	5	7	4	10	11	5	7	4	10	11	5	7	4	10	11.3	11.3	11.3	129.45	1169	1169;1169;1186;1186	0	27.536	By MS/MS	By MS/MS	By MS/MS	By MS/MS	By MS/MS	10.5	3.8	6.7	3.1	9	534670000	232360000	81257000	48928000	61278000	110850000	69325000
Cptb_RLC_001_00782;tr|D9QBB6|D9QBB6_CORP2;Cptb_RLC_003_01769;Cptb_RLC_002_01134;Cptb_C231_00383	Cptb_RLC_001_00782;tr|D9QBB6|D9QBB6_CORP2;Cptb_RLC_003_01769;Cptb_RLC_002_01134;Cptb_C231_00383	8;8;8;8;8	8;8;8;8;8	8;8;8;8;8	>Cptb_RLC_001_00782 L-threonine dehydratase biosynthetic IlvA;>tr|D9QBB6|D9QBB6_CORP2 L-threonine dehydratase OS=Corynebacterium pseudotuberculosis (strain C231) GN=ilvA PE=3 SV=1;>Cptb_RLC_003_01769 Threonine dehydratase [Corynebacterium pseudotuberculosi	5	8	8	8	7	3	7	4	7	7	3	7	4	7	7	3	7	4	7	28.3	28.3	28.3	45.789	431	431;434;434;434;434	0	23.531	By MS/MS	By MS/MS	By MS/MS	By MS/MS	By MS/MS	23.4	8.1	23.4	12.1	23.4	662040000	241870000	104710000	72352000	67297000	175810000	83812000
tr|D9QBB5|D9QBB5_CORP2;Cptb_RLC_003_01768;Cptb_RLC_002_01133;Cptb_RLC_001_00783;Cptb_C231_00384	tr|D9QBB5|D9QBB5_CORP2;Cptb_RLC_003_01768;Cptb_RLC_002_01133;Cptb_RLC_001_00783;Cptb_C231_00384	2;2;2;2;2	2;2;2;2;2	2;2;2;2;2	>tr|D9QBB5|D9QBB5_CORP2 Uncharacterized protein OS=Corynebacterium pseudotuberculosis (strain C231) GN=CpC231_1370 PE=4 SV=1;>Cptb_RLC_003_01768 hypothetical protein [Corynebacterium pseudotuberculosis C231];>Cptb_RLC_002_01133 hypothetical protein [Coryne	5	2	2	2	2	0	0	1	2	2	0	0	1	2	2	0	0	1	2	13.7	13.7	13.7	23.392	211	211;211;211;211;211	0	3.3926	By MS/MS	By matching	By matching	By matching	By matching	13.7	0	0	5.7	13.7	40629000	25904000	0	0	1145000	13580000	11450000
Cptb_RLC_003_00526;Cptb_RLC_001_01548;Cptb_C231_00387;tr|D9QDQ5|D9QDQ5_CORP2	Cptb_RLC_003_00526;Cptb_RLC_001_01548;Cptb_C231_00387;tr|D9QDQ5|D9QDQ5_CORP2	7;7;7;7	7;7;7;7	7;7;7;7	>Cptb_RLC_003_00526 pyridoxal biosynthesis lyase pdxS [Corynebacterium pseudotuberculosis C231];>Cptb_RLC_001_01548 Pyridoxal biosynthesis lyase PdxS;>Cptb_C231_00387 pyridoxal biosynthesis lyase pdxS [Corynebacterium pseudotuberculosis C231];>tr|D9QDQ5|D9	4	7	7	7	6	5	7	6	7	6	5	7	6	7	6	5	7	6	7	33.9	33.9	33.9	31.405	298	298;298;298;323	0	59.883	By MS/MS	By MS/MS	By MS/MS	By MS/MS	By MS/MS	28.9	22.5	33.9	27.5	33.9	1571100000	166780000	249690000	373200000	526260000	255190000	74131000
Cptb_RLC_003_00529;Cptb_RLC_001_01051;Cptb_C231_00391;tr|D9QDQ8|D9QDQ8_CORP2	Cptb_RLC_003_00529;Cptb_RLC_001_01051;Cptb_C231_00391;tr|D9QDQ8|D9QDQ8_CORP2	2;2;2;2	2;2;2;2	2;2;2;2	>Cptb_RLC_003_00529 hypothetical protein [Corynebacterium pseudotuberculosis C231];>Cptb_RLC_001_01051 putative tRNA adenosine deaminase-associated protein;>Cptb_C231_00391 hypothetical protein [Corynebacterium pseudotuberculosis C231];>tr|D9QDQ8|D9QDQ8_CO	4	2	2	2	1	2	2	1	2	1	2	2	1	2	1	2	2	1	2	15.3	15.3	15.3	16.483	150	150;150;150;160	0	4.7553	By MS/MS	By MS/MS	By MS/MS	By MS/MS	By MS/MS	9.3	15.3	15.3	6	15.3	261380000	2602800	111540000	48940000	23148000	75152000	0
tr|D9QDR2|D9QDR2_CORP2;Cptb_RLC_003_00533;Cptb_RLC_002_01395;Cptb_C231_00395;Cptb_RLC_001_00617	tr|D9QDR2|D9QDR2_CORP2;Cptb_RLC_003_00533;Cptb_RLC_002_01395;Cptb_C231_00395;Cptb_RLC_001_00617	7;7;7;7;4	7;7;7;7;4	7;7;7;7;4	>tr|D9QDR2|D9QDR2_CORP2 Queuine tRNA-ribosyltransferase OS=Corynebacterium pseudotuberculosis (strain C231) GN=tgt PE=3 SV=1;>Cptb_RLC_003_00533 queuine tRNA-ribosyltransferase [Corynebacterium pseudotuberculosis C231];>Cptb_RLC_002_01395 queuine tRNA-ribo	5	7	7	7	6	3	4	3	7	6	3	4	3	7	6	3	4	3	7	23	23	23	45.938	413	413;413;413;413;311	0	30.581	By MS/MS	By MS/MS	By MS/MS	By MS/MS	By MS/MS	18.6	6.8	10.2	6.8	23	897590000	315540000	93486000	190970000	109620000	187970000	102580000
tr|D9QDR3|D9QDR3_CORP2;Cptb_RLC_003_00534;Cptb_RLC_002_01396;Cptb_RLC_001_00616;Cptb_C231_00396	tr|D9QDR3|D9QDR3_CORP2;Cptb_RLC_003_00534;Cptb_RLC_002_01396;Cptb_RLC_001_00616;Cptb_C231_00396	1;1;1;1;1	1;1;1;1;1	1;1;1;1;1	>tr|D9QDR3|D9QDR3_CORP2 Glutamyl-tRNA synthetase OS=Corynebacterium pseudotuberculosis (strain C231) GN=gltX PE=4 SV=2;>Cptb_RLC_003_00534 glutamyl-tRNA synthetase [Corynebacterium pseudotuberculosis C231];>Cptb_RLC_002_01396 glutamyl-tRNA synthetase [Cory	5	1	1	1	1	1	1	1	1	1	1	1	1	1	1	1	1	1	1	5.2	5.2	5.2	30.427	270	270;288;288;288;288	0.0025795	1.7369	By MS/MS	By MS/MS	By MS/MS	By MS/MS	By MS/MS	5.2	5.2	5.2	5.2	5.2	47974000	6071900	15238000	6422600	11694000	8546400	0
Cptb_C231_00400;tr|D9QDR7|D9QDR7_CORP2;Cptb_RLC_003_00538;Cptb_RLC_002_01400	Cptb_C231_00400;tr|D9QDR7|D9QDR7_CORP2;Cptb_RLC_003_00538;Cptb_RLC_002_01400	1;1;1;1	1;1;1;1	1;1;1;1	>Cptb_C231_00400 gluconate 5-dehydrogenase [Corynebacterium pseudotuberculosis C231];>tr|D9QDR7|D9QDR7_CORP2 Gluconate 5-dehydrogenase OS=Corynebacterium pseudotuberculosis (strain C231) GN=idnO PE=3 SV=1;>Cptb_RLC_003_00538 gluconate 5-dehydrogenase [Cory	4	1	1	1	1	1	1	0	1	1	1	1	0	1	1	1	1	0	1	5.7	5.7	5.7	18.638	175	175;249;262;262	0	3.3594	By MS/MS	By MS/MS	By MS/MS	By matching	By MS/MS	5.7	5.7	5.7	0	5.7	58739000	23242000	6583600	9514300	0	19400000	0
tr|D9QDS1|D9QDS1_CORP2;Cptb_RLC_003_00542;Cptb_RLC_002_01404;Cptb_C231_00405;Cptb_RLC_001_01168	tr|D9QDS1|D9QDS1_CORP2;Cptb_RLC_003_00542;Cptb_RLC_002_01404;Cptb_C231_00405	7;7;7;7;3	7;7;7;7;3	7;7;7;7;3	>tr|D9QDS1|D9QDS1_CORP2 DNA polymerase III subunit gamma/tau OS=Corynebacterium pseudotuberculosis (strain C231) GN=dnaX PE=4 SV=1;>Cptb_RLC_003_00542 DNA polymerase III subunit gamma/tau [Corynebacterium pseudotuberculosis C231];>Cptb_RLC_002_01404 DNA po	5	7	7	7	7	2	4	2	6	7	2	4	2	6	7	2	4	2	6	14	14	14	90.297	849	849;849;849;849;323	0	31.867	By MS/MS	By MS/MS	By MS/MS	By MS/MS	By MS/MS	14	2.7	7.7	2.7	11.4	427430000	197120000	54090000	41424000	29900000	104900000	43993000
tr|D9QDS2|D9QDS2_CORP2;Cptb_RLC_003_00543;Cptb_RLC_002_01405;Cptb_RLC_001_01169;Cptb_C231_00406	tr|D9QDS2|D9QDS2_CORP2;Cptb_RLC_003_00543;Cptb_RLC_002_01405;Cptb_RLC_001_01169;Cptb_C231_00406	2;2;2;2;2	2;2;2;2;2	2;2;2;2;2	>tr|D9QDS2|D9QDS2_CORP2 Nucleoid-associated protein CpC231_0148 OS=Corynebacterium pseudotuberculosis (strain C231) GN=ybaB PE=3 SV=1;>Cptb_RLC_003_00543 hypothetical protein [Corynebacterium pseudotuberculosis C231];>Cptb_RLC_002_01405 hypothetical protei	5	2	2	2	2	1	2	2	2	2	1	2	2	2	2	1	2	2	2	45.3	45.3	45.3	11.188	106	106;106;106;106;106	0	25.006	By MS/MS	By MS/MS	By MS/MS	By MS/MS	By MS/MS	45.3	22.6	45.3	45.3	45.3	107950000	15985000	20670000	29656000	31968000	9670400	3815400
tr|D9QDS3|D9QDS3_CORP2;Cptb_RLC_003_00544;Cptb_RLC_002_01406;Cptb_C231_00407	tr|D9QDS3|D9QDS3_CORP2;Cptb_RLC_003_00544;Cptb_RLC_002_01406;Cptb_C231_00407	1;1;1;1	1;1;1;1	1;1;1;1	>tr|D9QDS3|D9QDS3_CORP2 Recombination protein RecR OS=Corynebacterium pseudotuberculosis (strain C231) GN=recR PE=3 SV=1;>Cptb_RLC_003_00544 Recombination protein recR [Corynebacterium pseudotuberculosis C231];>Cptb_RLC_002_01406 Recombination protein recR	4	1	1	1	1	1	0	0	1	1	1	0	0	1	1	1	0	0	1	4.6	4.6	4.6	23.58	218	218;218;218;218	0.0041152	1.2101	By matching	By MS/MS	By matching	By matching	By MS/MS	4.6	4.6	0	0	4.6	30128000	11186000	11437000	0	0	7505000	0
Cptb_RLC_003_00551;Cptb_RLC_002_01413;Cptb_RLC_001_02057;Cptb_C231_00414	Cptb_RLC_003_00551;Cptb_RLC_002_01413;Cptb_RLC_001_02057;Cptb_C231_00414	2;2;2;2	2;2;2;2	2;2;2;2	>Cptb_RLC_003_00551 hypothetical protein;>Cptb_RLC_002_01413 hypothetical protein;>Cptb_RLC_001_02057 hypothetical protein;>Cptb_C231_00414 hypothetical protein	4	2	2	2	2	2	2	2	2	2	2	2	2	2	2	2	2	2	2	59.5	59.5	59.5	4.7452	42	42;42;42;42	0	18.231	By MS/MS	By matching	By MS/MS	By MS/MS	By MS/MS	59.5	59.5	59.5	59.5	59.5	348900000	11699000	3112600	27631000	90301000	216160000	3214500
tr|D9QDT0|D9QDT0_CORP2;Cptb_RLC_003_00552;Cptb_RLC_002_01414;Cptb_C231_00415;Cptb_RLC_001_02002	tr|D9QDT0|D9QDT0_CORP2;Cptb_RLC_003_00552;Cptb_RLC_002_01414;Cptb_C231_00415;Cptb_RLC_001_02002	2;2;2;2;1	2;2;2;2;1	2;2;2;2;1	>tr|D9QDT0|D9QDT0_CORP2 Cobyric acid synthase OS=Corynebacterium pseudotuberculosis (strain C231) GN=cobQ PE=4 SV=1;>Cptb_RLC_003_00552 cobyric acid synthase [Corynebacterium pseudotuberculosis C231];>Cptb_RLC_002_01414 cobyric acid synthase [Corynebacteri	5	2	2	2	2	0	1	1	2	2	0	1	1	2	2	0	1	1	2	10.8	10.8	10.8	26.054	250	250;250;250;250;143	0.0056864	1.023	By MS/MS	By matching	By MS/MS	By matching	By MS/MS	10.8	0	4	4	10.8	143970000	72561000	0	12869000	20623000	37921000	0
tr|D9QDT5|D9QDT5_CORP2;Cptb_RLC_001_00150;Cptb_C231_00426;Cptb_RLC_003_00559	tr|D9QDT5|D9QDT5_CORP2;Cptb_RLC_001_00150;Cptb_C231_00426;Cptb_RLC_003_00559	2;2;2;2	2;2;2;2	2;2;2;2	>tr|D9QDT5|D9QDT5_CORP2 Purine-nucleoside phosphorylase OS=Corynebacterium pseudotuberculosis (strain C231) GN=deoD PE=3 SV=1;>Cptb_RLC_001_00150 Purine nucleoside phosphorylase DeoD-type;>Cptb_C231_00426 Purine nucleoside phosphorylase [Corynebacterium ps	4	2	2	2	1	0	1	2	2	1	0	1	2	2	1	0	1	2	2	10.5	10.5	10.5	25.643	238	238;238;238;245	0	5.421	By MS/MS	By matching	By matching	By MS/MS	By MS/MS	6.3	0	6.3	10.5	10.5	124190000	2993600	0	686130	19720000	100790000	0
tr|D9QDT7|D9QDT7_CORP2;Cptb_RLC_003_00561;Cptb_RLC_002_00476;Cptb_C231_00429	tr|D9QDT7|D9QDT7_CORP2;Cptb_RLC_003_00561;Cptb_RLC_002_00476;Cptb_C231_00429	3;3;3;3	3;3;3;3	3;3;3;3	>tr|D9QDT7|D9QDT7_CORP2 Deoxyribose-phosphate aldolase OS=Corynebacterium pseudotuberculosis (strain C231) GN=deoC PE=3 SV=1;>Cptb_RLC_003_00561 Deoxyribose-phosphate aldolase [Corynebacterium pseudotuberculosis C231];>Cptb_RLC_002_00476 Deoxyribose-phosph	4	3	3	3	3	1	1	2	3	3	1	1	2	3	3	1	1	2	3	20.8	20.8	20.8	22.789	221	221;221;221;221	0	19.377	By MS/MS	By MS/MS	By MS/MS	By MS/MS	By MS/MS	20.8	4.5	4.5	11.3	20.8	684460000	126790000	56742000	47421000	268770000	184740000	40246000
tr|D9QDT8|D9QDT8_CORP2;Cptb_RLC_003_00562;Cptb_RLC_002_00477;Cptb_C231_00430;Cptb_RLC_001_00019	tr|D9QDT8|D9QDT8_CORP2;Cptb_RLC_003_00562;Cptb_RLC_002_00477;Cptb_C231_00430;Cptb_RLC_001_00019	9;9;9;9;7	9;9;9;9;7	9;9;9;9;7	>tr|D9QDT8|D9QDT8_CORP2 Phosphoglucosamine mutase OS=Corynebacterium pseudotuberculosis (strain C231) GN=pmmB PE=3 SV=1;>Cptb_RLC_003_00562 phosphoglucosamine mutase [Corynebacterium pseudotuberculosis C231];>Cptb_RLC_002_00477 phosphoglucosamine mutase [C	5	9	9	9	7	0	4	3	8	7	0	4	3	8	7	0	4	3	8	19.1	19.1	19.1	58.68	554	554;554;554;554;479	0	21.285	By MS/MS	By matching	By MS/MS	By MS/MS	By MS/MS	16.6	0	10.3	7.4	16.6	170050000	33585000	0	10054000	46921000	79488000	13323000
tr|D9QDU0|D9QDU0_CORP2;Cptb_RLC_003_00565;Cptb_RLC_002_00480;Cptb_RLC_001_00022;Cptb_C231_00433	tr|D9QDU0|D9QDU0_CORP2;Cptb_RLC_003_00565;Cptb_RLC_002_00480;Cptb_RLC_001_00022;Cptb_C231_00433	10;10;10;10;10	10;10;10;10;10	10;10;10;10;10	>tr|D9QDU0|D9QDU0_CORP2 Serine-aspartate repeat-containing protein OS=Corynebacterium pseudotuberculosis (strain C231) GN=sdrC PE=4 SV=1;>Cptb_RLC_003_00565 Serine-aspartate repeat-containing protein [Corynebacterium pseudotuberculosis C231];>Cptb_RLC_002_	5	10	10	10	8	7	8	7	10	8	7	8	7	10	8	7	8	7	10	19.1	19.1	19.1	77.546	723	723;723;723;723;723	0	37.03	By MS/MS	By MS/MS	By MS/MS	By MS/MS	By MS/MS	14.9	12.6	16.5	12.6	19.1	2263100000	437860000	203130000	700670000	119700000	801780000	254830000
tr|D9QDU4|D9QDU4_CORP2;Cptb_RLC_003_00569;Cptb_RLC_002_00484;Cptb_C231_00437;Cptb_RLC_001_01878;Cptb_RLC_001_01879	tr|D9QDU4|D9QDU4_CORP2;Cptb_RLC_003_00569;Cptb_RLC_002_00484;Cptb_C231_00437	10;10;10;10;2;2	10;10;10;10;2;2	10;10;10;10;2;2	>tr|D9QDU4|D9QDU4_CORP2 Aspartokinase OS=Corynebacterium pseudotuberculosis (strain C231) GN=lysC PE=3 SV=1;>Cptb_RLC_003_00569 Aspartate kinase [Corynebacterium pseudotuberculosis C231];>Cptb_RLC_002_00484 Aspartate kinase [Corynebacterium pseudotuberculo	6	10	10	10	9	5	7	5	8	9	5	7	5	8	9	5	7	5	8	29.6	29.6	29.6	45.583	429	429;429;429;429;84;168	0	67.754	By MS/MS	By MS/MS	By MS/MS	By MS/MS	By MS/MS	27.3	12.4	18.4	12.4	24.7	1670400000	576080000	297450000	180260000	243790000	372860000	210440000
tr|D9QDU6|D9QDU6_CORP2;Cptb_RLC_003_00571;Cptb_RLC_002_00486;Cptb_RLC_001_00652;Cptb_C231_00439	tr|D9QDU6|D9QDU6_CORP2;Cptb_RLC_003_00571;Cptb_RLC_002_00486;Cptb_RLC_001_00652;Cptb_C231_00439	13;13;13;13;13	13;13;13;13;13	13;13;13;13;13	>tr|D9QDU6|D9QDU6_CORP2 Aspartate-semialdehyde dehydrogenase OS=Corynebacterium pseudotuberculosis (strain C231) GN=asd PE=3 SV=1;>Cptb_RLC_003_00571 Aspartate-semialdehyde dehydrogenase [Corynebacterium pseudotuberculosis C231];>Cptb_RLC_002_00486 Asparta	5	13	13	13	12	5	8	5	10	12	5	8	5	10	12	5	8	5	10	50.7	50.7	50.7	36.208	343	343;343;343;343;343	0	70.473	By MS/MS	By MS/MS	By MS/MS	By MS/MS	By MS/MS	45.5	19.8	28.6	19.8	46.1	2401700000	887800000	494320000	59947000	473540000	486060000	437240000
tr|D9QDU8|D9QDU8_CORP2;Cptb_RLC_003_00573;Cptb_RLC_002_00488;Cptb_C231_00441;Cptb_RLC_001_02050;Cptb_RLC_001_02015	tr|D9QDU8|D9QDU8_CORP2;Cptb_RLC_003_00573;Cptb_RLC_002_00488;Cptb_C231_00441	19;19;19;19;4;2	19;19;19;19;4;2	19;19;19;19;4;2	>tr|D9QDU8|D9QDU8_CORP2 Catalase OS=Corynebacterium pseudotuberculosis (strain C231) GN=katA PE=4 SV=1;>Cptb_RLC_003_00573 catalase [Corynebacterium pseudotuberculosis C231];>Cptb_RLC_002_00488 catalase [Corynebacterium pseudotuberculosis C231];>Cptb_C231_	6	19	19	19	14	10	12	10	11	14	10	12	10	11	14	10	12	10	11	59.2	59.2	59.2	57.953	512	512;512;512;512;141;100	0	170.51	By MS/MS	By MS/MS	By MS/MS	By MS/MS	By MS/MS	50	25.6	28.1	25	42.8	4102900000	1459100000	360200000	1026500000	544160000	713010000	559990000
tr|D9QDV4|D9QDV4_CORP2;Cptb_RLC_003_00578;Cptb_RLC_002_00493;Cptb_C231_00446	tr|D9QDV4|D9QDV4_CORP2;Cptb_RLC_003_00578;Cptb_RLC_002_00493;Cptb_C231_00446	2;2;2;2	2;2;2;2	2;2;2;2	>tr|D9QDV4|D9QDV4_CORP2 Uncharacterized protein OS=Corynebacterium pseudotuberculosis (strain C231) GN=CpC231_0182 PE=4 SV=2;>Cptb_RLC_003_00578 hypothetical protein [Corynebacterium pseudotuberculosis C231];>Cptb_RLC_002_00493 hypothetical protein [Coryne	4	2	2	2	1	1	1	0	1	1	1	1	0	1	1	1	1	0	1	6.9	6.9	6.9	34.319	317	317;318;318;318	0.0049261	1.1741	By MS/MS	By MS/MS	By matching	By matching	By matching	3.8	3.2	3.8	0	3.8	17418000	4044600	8525700	1855100	0	2992600	0
tr|D9QDW3|D9QDW3_CORP2;Cptb_RLC_003_00588;Cptb_RLC_002_00503;Cptb_RLC_001_00195;Cptb_C231_00458	tr|D9QDW3|D9QDW3_CORP2;Cptb_RLC_003_00588;Cptb_RLC_002_00503;Cptb_RLC_001_00195;Cptb_C231_00458	3;3;3;3;3	3;3;3;3;3	3;3;3;3;3	>tr|D9QDW3|D9QDW3_CORP2 Na(+)/H(+) antiporter subunit E OS=Corynebacterium pseudotuberculosis (strain C231) GN=mrpE PE=4 SV=1;>Cptb_RLC_003_00588 Na(+)/H(+) antiporter subunit E [Corynebacterium pseudotuberculosis C231];>Cptb_RLC_002_00503 Na(+)/H(+) antip	5	3	3	3	3	1	1	1	2	3	1	1	1	2	3	1	1	1	2	24.5	24.5	24.5	15.435	139	139;139;139;139;139	0.0034159	1.6622	By MS/MS	By matching	By matching	By matching	By MS/MS	24.5	6.5	6.5	6.5	15.1	62696000	20305000	16811000	5544200	9314900	10721000	0
Cptb_RLC_001_00196;tr|D9QDW4|D9QDW4_CORP2;Cptb_RLC_003_00589;Cptb_RLC_002_00504;Cptb_C231_00459	Cptb_RLC_001_00196;tr|D9QDW4|D9QDW4_CORP2;Cptb_RLC_003_00589;Cptb_RLC_002_00504;Cptb_C231_00459	1;1;1;1;1	1;1;1;1;1	1;1;1;1;1	>Cptb_RLC_001_00196 putative monovalent cation/H+ antiporter subunit D;>tr|D9QDW4|D9QDW4_CORP2 Na(+)/H(+) antiporter subunit D OS=Corynebacterium pseudotuberculosis (strain C231) GN=mrpD PE=4 SV=1;>Cptb_RLC_003_00589 Na(+)/H(+) antiporter subunit D [Coryne	5	1	1	1	1	0	1	0	1	1	0	1	0	1	1	0	1	0	1	13	13	13	10.093	92	92;512;512;512;512	0.0093531	0.56956	By MS/MS	By matching	By matching	By matching	By matching	13	0	13	0	13	12113000	4163000	0	3289800	0	4660200	0
tr|D9QDW5|D9QDW5_CORP2;Cptb_RLC_003_00590;Cptb_RLC_002_00505;Cptb_RLC_001_00198;Cptb_C231_00460	tr|D9QDW5|D9QDW5_CORP2;Cptb_RLC_003_00590;Cptb_RLC_002_00505;Cptb_RLC_001_00198;Cptb_C231_00460	2;2;2;2;2	2;2;2;2;2	2;2;2;2;2	>tr|D9QDW5|D9QDW5_CORP2 Na(+)/H(+) antiporter subunit C OS=Corynebacterium pseudotuberculosis (strain C231) GN=mrpC PE=4 SV=1;>Cptb_RLC_003_00590 Na(+)/H(+) antiporter subunit C [Corynebacterium pseudotuberculosis C231];>Cptb_RLC_002_00505 Na(+)/H(+) antip	5	2	2	2	1	1	0	0	1	1	1	0	0	1	1	1	0	0	1	24.5	24.5	24.5	16.212	151	151;151;151;151;151	0	5.147	By MS/MS	By MS/MS	By matching	By matching	By MS/MS	10.6	13.9	0	0	10.6	23568000	10264000	4215500	0	0	9088400	0
tr|D9QDW6|D9QDW6_CORP2;Cptb_RLC_003_00591;Cptb_RLC_002_00506;Cptb_C231_00461	tr|D9QDW6|D9QDW6_CORP2;Cptb_RLC_003_00591;Cptb_RLC_002_00506;Cptb_C231_00461	1;1;1;1	1;1;1;1	1;1;1;1	>tr|D9QDW6|D9QDW6_CORP2 Na(+)/H(+) antiporter subunit A OS=Corynebacterium pseudotuberculosis (strain C231) GN=mrpA PE=4 SV=1;>Cptb_RLC_003_00591 Na(+)/H(+) antiporter subunit A [Corynebacterium pseudotuberculosis C231];>Cptb_RLC_002_00506 Na(+)/H(+) antip	4	1	1	1	0	1	0	0	0	0	1	0	0	0	0	1	0	0	0	1.3	1.3	1.3	105.82	989	989;996;996;996	0	3.2192	By matching	By MS/MS	By matching	By matching	By matching	0	1.3	0	0	0	6183100	0	6183100	0	0	0	0
tr|D9QDW7|D9QDW7_CORP2;Cptb_RLC_003_00592;Cptb_RLC_002_00507;Cptb_C231_00462;Cptb_RLC_001_01340	tr|D9QDW7|D9QDW7_CORP2;Cptb_RLC_003_00592;Cptb_RLC_002_00507;Cptb_C231_00462;Cptb_RLC_001_01340	3;3;3;3;2	3;3;3;3;2	3;3;3;3;2	>tr|D9QDW7|D9QDW7_CORP2 Uncharacterized protein OS=Corynebacterium pseudotuberculosis (strain C231) GN=CpC231_0195 PE=4 SV=1;>Cptb_RLC_003_00592 hypothetical protein [Corynebacterium pseudotuberculosis C231];>Cptb_RLC_002_00507 hypothetical protein [Coryne	5	3	3	3	2	2	3	2	2	2	2	3	2	2	2	2	3	2	2	5	5	5	48.187	477	477;477;477;477;140	0	6.7549	By MS/MS	By MS/MS	By MS/MS	By MS/MS	By MS/MS	5	4.8	5	5	3.1	495140000	51663000	125410000	137230000	23298000	157540000	74837000
tr|D9QAR7|D9QAR7_CORP2;Cptb_RLC_003_01965;Cptb_RLC_002_00925;Cptb_C231_00468;Cptb_RLC_001_01883	tr|D9QAR7|D9QAR7_CORP2;Cptb_RLC_003_01965;Cptb_RLC_002_00925;Cptb_C231_00468	10;10;10;10;1	10;10;10;10;1	10;10;10;10;1	>tr|D9QAR7|D9QAR7_CORP2 Oligopeptide-binding protein oppA OS=Corynebacterium pseudotuberculosis (strain C231) GN=oppA4 PE=4 SV=1;>Cptb_RLC_003_01965 oligopeptide-binding protein OppA [Corynebacterium pseudotuberculosis C231];>Cptb_RLC_002_00925 oligopeptid	5	10	10	10	6	6	9	6	8	6	6	9	6	8	6	6	9	6	8	22	22	22	58.266	546	546;546;546;546;76	0	51.539	By MS/MS	By MS/MS	By MS/MS	By MS/MS	By MS/MS	13.6	13.9	18.3	10.4	16.3	1534200000	211760000	243500000	479520000	173200000	426210000	80212000
tr|D9QAR8|D9QAR8_CORP2;Cptb_RLC_003_01964;Cptb_RLC_002_00926;Cptb_C231_00469	tr|D9QAR8|D9QAR8_CORP2;Cptb_RLC_003_01964;Cptb_RLC_002_00926;Cptb_C231_00469	8;8;8;8	8;8;8;8	8;8;8;8	>tr|D9QAR8|D9QAR8_CORP2 Protein-export membrane protein SecF OS=Corynebacterium pseudotuberculosis (strain C231) GN=secF PE=3 SV=1;>Cptb_RLC_003_01964 Protein-export membrane protein secF [Corynebacterium pseudotuberculosis C231];>Cptb_RLC_002_00926 Protei	4	8	8	8	7	6	7	4	6	7	6	7	4	6	7	6	7	4	6	31.6	31.6	31.6	40.247	373	373;373;373;373	0	57.478	By MS/MS	By MS/MS	By MS/MS	By MS/MS	By MS/MS	27.6	23.3	28.7	14.7	24.7	1846800000	815290000	315360000	199960000	111030000	405150000	260990000
tr|D9QAS0|D9QAS0_CORP2;Cptb_RLC_003_01962;Cptb_RLC_002_00928;Cptb_RLC_001_00260;Cptb_C231_00472	tr|D9QAS0|D9QAS0_CORP2;Cptb_RLC_003_01962;Cptb_RLC_002_00928;Cptb_RLC_001_00260;Cptb_C231_00472	1;1;1;1;1	1;1;1;1;1	1;1;1;1;1	>tr|D9QAS0|D9QAS0_CORP2 Preprotein translocase subunit YajC OS=Corynebacterium pseudotuberculosis (strain C231) GN=secN PE=4 SV=1;>Cptb_RLC_003_01962 Preprotein translocase subunit YajC [Corynebacterium pseudotuberculosis C231];>Cptb_RLC_002_00928 Preprote	5	1	1	1	1	1	1	1	1	1	1	1	1	1	1	1	1	1	1	18.9	18.9	18.9	12.124	111	111;111;111;111;111	0	8.8884	By MS/MS	By MS/MS	By MS/MS	By MS/MS	By MS/MS	18.9	18.9	18.9	18.9	18.9	55690000	16069000	12734000	2842400	14899000	9144800	0
tr|D9QAS2|D9QAS2_CORP2;Cptb_RLC_003_01960;Cptb_RLC_002_00930;Cptb_RLC_001_01735;Cptb_C231_00476	tr|D9QAS2|D9QAS2_CORP2;Cptb_RLC_003_01960;Cptb_RLC_002_00930;Cptb_RLC_001_01735;Cptb_C231_00476	2;2;2;2;2	2;2;2;2;2	2;2;2;2;2	>tr|D9QAS2|D9QAS2_CORP2 Holliday junction ATP-dependent DNA helicase RuvA OS=Corynebacterium pseudotuberculosis (strain C231) GN=ruvA PE=3 SV=1;>Cptb_RLC_003_01960 Holliday junction DNA helicase subunit RuvA [Corynebacterium pseudotuberculosis C231];>Cptb_	5	2	2	2	2	2	2	2	2	2	2	2	2	2	2	2	2	2	2	11.3	11.3	11.3	21.017	203	203;203;203;203;203	0	2.7337	By MS/MS	By MS/MS	By MS/MS	By MS/MS	By MS/MS	11.3	11.3	11.3	11.3	11.3	104130000	29132000	13742000	15327000	26018000	19913000	11111000
tr|D9QAS4|D9QAS4_CORP2;Cptb_RLC_003_01958;Cptb_RLC_002_00932;Cptb_C231_00478	tr|D9QAS4|D9QAS4_CORP2;Cptb_RLC_003_01958;Cptb_RLC_002_00932;Cptb_C231_00478	3;3;3;3	3;3;3;3	3;3;3;3	>tr|D9QAS4|D9QAS4_CORP2 Probable transcriptional regulatory protein CpC231_1174 OS=Corynebacterium pseudotuberculosis (strain C231) GN=CpC231_1174 PE=3 SV=1;>Cptb_RLC_003_01958 hypothetical protein [Corynebacterium pseudotuberculosis C231];>Cptb_RLC_002_00	4	3	3	3	3	0	3	1	3	3	0	3	1	3	3	0	3	1	3	14.4	14.4	14.4	26.919	250	250;250;250;250	0	17.301	By MS/MS	By matching	By MS/MS	By matching	By MS/MS	14.4	0	14.4	7.2	14.4	156710000	92086000	0	22967000	3414900	38237000	29505000
tr|D9QAS6|D9QAS6_CORP2;Cptb_RLC_003_01957;Cptb_RLC_002_00933;Cptb_RLC_001_00844;Cptb_C231_00479	tr|D9QAS6|D9QAS6_CORP2;Cptb_RLC_003_01957;Cptb_RLC_002_00933;Cptb_RLC_001_00844;Cptb_C231_00479	3;3;3;3;3	3;3;3;3;3	3;3;3;3;3	>tr|D9QAS6|D9QAS6_CORP2 Acyl-CoA thioesterase II OS=Corynebacterium pseudotuberculosis (strain C231) GN=tesB PE=4 SV=1;>Cptb_RLC_003_01957 Acyl-CoA thioesterase II [Corynebacterium pseudotuberculosis C231];>Cptb_RLC_002_00933 Acyl-CoA thioesterase II [Cory	5	3	3	3	2	3	1	3	3	2	3	1	3	3	2	3	1	3	3	13.8	13.8	13.8	33.418	298	298;298;298;298;298	0	15.234	By MS/MS	By MS/MS	By MS/MS	By MS/MS	By MS/MS	9.1	13.8	4	13.8	13.8	252930000	76223000	63642000	16287000	30428000	66349000	41593000
Cptb_RLC_001_01296;tr|D9QAS7|D9QAS7_CORP2;Cptb_RLC_003_01956;Cptb_RLC_002_00934;Cptb_C231_00480	Cptb_RLC_001_01296;tr|D9QAS7|D9QAS7_CORP2;Cptb_RLC_003_01956;Cptb_RLC_002_00934;Cptb_C231_00480	1;1;1;1;1	1;1;1;1;1	1;1;1;1;1	>Cptb_RLC_001_01296 putative integral membrane protein;>tr|D9QAS7|D9QAS7_CORP2 Uncharacterized protein OS=Corynebacterium pseudotuberculosis (strain C231) GN=CpC231_1177 PE=4 SV=1;>Cptb_RLC_003_01956 hypothetical protein [Corynebacterium pseudotuberculosis	5	1	1	1	1	1	0	1	0	1	1	0	1	0	1	1	0	1	0	8	8	8	28.849	261	261;491;501;501;501	0	2.7037	By MS/MS	By matching	By matching	By MS/MS	By matching	8	8	0	8	0	34251000	13483000	11316000	0	9452200	0	0
tr|D9QAS8|D9QAS8_CORP2;Cptb_RLC_003_01955;Cptb_RLC_002_00935;Cptb_RLC_001_01297;Cptb_C231_00481	tr|D9QAS8|D9QAS8_CORP2;Cptb_RLC_003_01955;Cptb_RLC_002_00935;Cptb_RLC_001_01297;Cptb_C231_00481	1;1;1;1;1	1;1;1;1;1	1;1;1;1;1	>tr|D9QAS8|D9QAS8_CORP2 6-carboxyhexanoate--CoA ligase OS=Corynebacterium pseudotuberculosis (strain C231) GN=bioW PE=3 SV=1;>Cptb_RLC_003_01955 6-carboxyhexanoate--CoA ligase [Corynebacterium pseudotuberculosis C231];>Cptb_RLC_002_00935 6-carboxyhexanoate	5	1	1	1	0	1	1	1	1	0	1	1	1	1	0	1	1	1	1	7	7	7	26.613	243	243;250;250;250;250	0.0056406	0.91768	By matching	By MS/MS	By matching	By MS/MS	By matching	0	7	7	7	7	22060000	0	8799600	2846300	7480700	2933100	0
Cptb_RLC_003_01954;Cptb_RLC_002_00936;Cptb_C231_00482;Cptb_RLC_001_00682;tr|D9QAS9|D9QAS9_CORP2	Cptb_RLC_003_01954;Cptb_RLC_002_00936;Cptb_C231_00482;Cptb_RLC_001_00682;tr|D9QAS9|D9QAS9_CORP2	2;2;2;1;1	2;2;2;1;1	2;2;2;1;1	>Cptb_RLC_003_01954 8-amino-7-oxononanoate synthase [Corynebacterium pseudotuberculosis C231];>Cptb_RLC_002_00936 8-amino-7-oxononanoate synthase [Corynebacterium pseudotuberculosis C231];>Cptb_C231_00482 8-amino-7-oxononanoate synthase [Corynebacterium ps	5	2	2	2	2	2	2	2	2	2	2	2	2	2	2	2	2	2	2	7.2	7.2	7.2	43.136	403	403;403;403;204;342	0	20.169	By MS/MS	By MS/MS	By MS/MS	By MS/MS	By MS/MS	7.2	7.2	7.2	7.2	7.2	380210000	194670000	61358000	25355000	41947000	56874000	87581000
tr|D9QAT1|D9QAT1_CORP2;Cptb_RLC_003_01952;Cptb_RLC_002_00938;Cptb_RLC_001_00684;Cptb_C231_00484	tr|D9QAT1|D9QAT1_CORP2;Cptb_RLC_003_01952;Cptb_RLC_002_00938;Cptb_RLC_001_00684;Cptb_C231_00484	2;2;2;2;2	2;2;2;2;2	2;2;2;2;2	>tr|D9QAT1|D9QAT1_CORP2 GDP-mannose-dependent alpha-(1-2)-phosphatidylinositol mannosyltransferase OS=Corynebacterium pseudotuberculosis (strain C231) GN=pimA PE=4 SV=1;>Cptb_RLC_003_01952 GDP-mannose-dependent alpha-(1-2)-phosphatidylinositol mannosyltran	5	2	2	2	1	2	2	2	1	1	2	2	2	1	1	2	2	2	1	7.4	7.4	7.4	39.531	366	366;366;366;366;366	0	7.1419	By MS/MS	By MS/MS	By MS/MS	By MS/MS	By MS/MS	4.4	7.4	7.4	7.4	4.4	172280000	67972000	21487000	14332000	40134000	28359000	27558000
Cptb_C231_00487;tr|D9QAT3|D9QAT3_CORP2;Cptb_RLC_003_01950;Cptb_RLC_002_00940;Cptb_RLC_001_01177	Cptb_C231_00487;tr|D9QAT3|D9QAT3_CORP2;Cptb_RLC_003_01950;Cptb_RLC_002_00940;Cptb_RLC_001_01177	1;1;1;1;1	1;1;1;1;1	1;1;1;1;1	>Cptb_C231_00487 CDP-diacylglycerol--inositol 3-phosphatidyltransferase [Corynebacterium pseudotuberculosis C231];>tr|D9QAT3|D9QAT3_CORP2 CDP-diacylglycerol--inositol 3-phosphatidyltransferase OS=Corynebacterium pseudotuberculosis (strain C231) GN=pgsA PE=	5	1	1	1	1	1	1	1	1	1	1	1	1	1	1	1	1	1	1	7.1	7.1	7.1	16.331	155	155;229;229;229;229	0	3.3033	By MS/MS	By MS/MS	By MS/MS	By MS/MS	By MS/MS	7.1	7.1	7.1	7.1	7.1	64019000	16009000	17668000	6852300	10146000	13343000	0
tr|D9QAT4|D9QAT4_CORP2;Cptb_RLC_003_01949;Cptb_RLC_002_00941;Cptb_RLC_001_01176;Cptb_C231_00489	tr|D9QAT4|D9QAT4_CORP2;Cptb_RLC_003_01949;Cptb_RLC_002_00941;Cptb_RLC_001_01176;Cptb_C231_00489	5;5;5;5;5	5;5;5;5;5	5;5;5;5;5	>tr|D9QAT4|D9QAT4_CORP2 Hit (Histidine triad) family protein OS=Corynebacterium pseudotuberculosis (strain C231) GN=CpC231_1184 PE=4 SV=1;>Cptb_RLC_003_01949 Hit (histidine triad) family protein [Corynebacterium pseudotuberculosis C231];>Cptb_RLC_002_00941	5	5	5	5	4	1	1	2	4	4	1	1	2	4	4	1	1	2	4	38.6	38.6	38.6	21.755	197	197;197;197;197;197	0	13.141	By MS/MS	By matching	By MS/MS	By MS/MS	By MS/MS	29.9	3.6	3.6	14.7	31.5	109090000	32239000	4114100	3629800	11894000	57217000	16192000
tr|D9QAT5|D9QAT5_CORP2;Cptb_RLC_003_01948;Cptb_RLC_002_00942;Cptb_C231_00490	tr|D9QAT5|D9QAT5_CORP2;Cptb_RLC_003_01948;Cptb_RLC_002_00942;Cptb_C231_00490	16;16;16;16	16;16;16;16	16;16;16;16	>tr|D9QAT5|D9QAT5_CORP2 Threonine--tRNA ligase OS=Corynebacterium pseudotuberculosis (strain C231) GN=thrS PE=3 SV=1;>Cptb_RLC_003_01948 Threonyl-tRNA synthetase [Corynebacterium pseudotuberculosis C231];>Cptb_RLC_002_00942 Threonyl-tRNA synthetase [Coryne	4	16	16	16	15	8	11	7	16	15	8	11	7	16	15	8	11	7	16	30	30	30	77.485	689	689;689;689;689	0	61.534	By MS/MS	By MS/MS	By MS/MS	By MS/MS	By MS/MS	28.7	11.9	19.7	10.6	30	1910500000	640710000	404760000	168210000	317210000	379630000	258110000
Cptb_RLC_001_00017;Cptb_RLC_003_01947;Cptb_RLC_002_00943;Cptb_C231_00491;tr|D9QAT6|D9QAT6_CORP2	Cptb_RLC_001_00017;Cptb_RLC_003_01947;Cptb_RLC_002_00943;Cptb_C231_00491;tr|D9QAT6|D9QAT6_CORP2	2;2;2;2;2	2;2;2;2;2	2;2;2;2;2	>Cptb_RLC_001_00017 Dye-decolorizing peroxidase precursor;>Cptb_RLC_003_01947 Dyp-type peroxidase family protein [Corynebacterium pseudotuberculosis C231];>Cptb_RLC_002_00943 Dyp-type peroxidase family protein [Corynebacterium pseudotuberculosis C231];>Cpt	5	2	2	2	1	2	2	2	2	1	2	2	2	2	1	2	2	2	2	6.7	6.7	6.7	38.182	342	342;435;435;435;436	0	5.8168	By matching	By MS/MS	By MS/MS	By MS/MS	By MS/MS	2	6.7	6.7	6.7	6.7	78905000	5160700	14181000	16191000	19735000	23637000	0
tr|D9QAT7|D9QAT7_CORP2;Cptb_RLC_003_01946;Cptb_RLC_002_00944;Cptb_RLC_001_00015;Cptb_C231_00492	tr|D9QAT7|D9QAT7_CORP2;Cptb_RLC_003_01946;Cptb_RLC_002_00944;Cptb_RLC_001_00015;Cptb_C231_00492	6;6;6;6;6	6;6;6;6;6	6;6;6;6;6	>tr|D9QAT7|D9QAT7_CORP2 Lipoprotein OS=Corynebacterium pseudotuberculosis (strain C231) GN=CpC231_1187 PE=4 SV=1;>Cptb_RLC_003_01946 Lipoprotein [Corynebacterium pseudotuberculosis C231];>Cptb_RLC_002_00944 Lipoprotein [Corynebacterium pseudotuberculosis C	5	6	6	6	6	3	4	4	5	6	3	4	4	5	6	3	4	4	5	39.3	39.3	39.3	20.811	201	201;201;201;201;201	0	137.72	By MS/MS	By MS/MS	By MS/MS	By MS/MS	By MS/MS	39.3	18.4	29.4	24.9	34.3	13657000000	5546200000	2132400000	1459300000	852210000	3666600000	1988600000
tr|D9QAT8|D9QAT8_CORP2;Cptb_RLC_003_01945;Cptb_RLC_002_00945;Cptb_RLC_001_00014;Cptb_C231_00493	tr|D9QAT8|D9QAT8_CORP2;Cptb_RLC_003_01945;Cptb_RLC_002_00945;Cptb_RLC_001_00014;Cptb_C231_00493	2;2;2;2;2	2;2;2;2;2	2;2;2;2;2	>tr|D9QAT8|D9QAT8_CORP2 Copper resistance protein CopC OS=Corynebacterium pseudotuberculosis (strain C231) GN=copC PE=4 SV=1;>Cptb_RLC_003_01945 Copper resistance protein CopC [Corynebacterium pseudotuberculosis C231];>Cptb_RLC_002_00945 Copper resistance	5	2	2	2	1	1	1	1	1	1	1	1	1	1	1	1	1	1	1	14.2	14.2	14.2	19.708	190	190;197;197;197;197	0	5.9412	By matching	By matching	By matching	By MS/MS	By MS/MS	6.3	6.3	6.3	7.9	6.3	53977000	19169000	2839300	6604600	12814000	12550000	0
tr|D9QA60|D9QA60_CORP2;Cptb_RLC_003_02176;Cptb_RLC_002_02086;Cptb_C231_00495	tr|D9QA60|D9QA60_CORP2;Cptb_RLC_003_02176;Cptb_RLC_002_02086;Cptb_C231_00495	8;8;8;8	8;8;8;8	8;8;8;8	>tr|D9QA60|D9QA60_CORP2 Tetratricopeptide TPR2 OS=Corynebacterium pseudotuberculosis (strain C231) GN=CpC231_0958 PE=4 SV=1;>Cptb_RLC_003_02176 hypothetical protein [Corynebacterium pseudotuberculosis C231];>Cptb_RLC_002_02086 hypothetical protein [Coryneb	4	8	8	8	8	4	2	4	7	8	4	2	4	7	8	4	2	4	7	24.2	24.2	24.2	45.994	405	405;405;405;405	0	15.374	By MS/MS	By MS/MS	By MS/MS	By MS/MS	By MS/MS	24.2	11.6	5.2	11.9	21.2	319860000	140720000	101830000	11262000	29109000	36939000	43340000
tr|D9QA61|D9QA61_CORP2;Cptb_RLC_003_02175;Cptb_RLC_002_02085;Cptb_C231_00496;Cptb_RLC_001_01473	tr|D9QA61|D9QA61_CORP2;Cptb_RLC_003_02175;Cptb_RLC_002_02085;Cptb_C231_00496	8;8;8;8;2	8;8;8;8;2	8;8;8;8;2	>tr|D9QA61|D9QA61_CORP2 Haloacid dehalogenase (HAD) superfamily hydrolase OS=Corynebacterium pseudotuberculosis (strain C231) GN=nagD PE=4 SV=1;>Cptb_RLC_003_02175 Haloacid dehalogenase (HAD) superfamily hydrolase [Corynebacterium pseudotuberculosis C231];	5	8	8	8	7	3	4	4	7	7	3	4	4	7	7	3	4	4	7	33	33	33	34.87	327	327;327;327;327;138	0	25.584	By MS/MS	By MS/MS	By MS/MS	By MS/MS	By MS/MS	28.7	11.3	14.7	15.6	28.7	1984100000	529010000	97216000	896880000	107470000	353480000	425070000
tr|D9QA63|D9QA63_CORP2;Cptb_RLC_003_02173;Cptb_RLC_002_02083;Cptb_C231_00498	tr|D9QA63|D9QA63_CORP2;Cptb_RLC_003_02173;Cptb_RLC_002_02083;Cptb_C231_00498	1;1;1;1	1;1;1;1	1;1;1;1	>tr|D9QA63|D9QA63_CORP2 Hemolysin A OS=Corynebacterium pseudotuberculosis (strain C231) GN=tlyA PE=4 SV=1;>Cptb_RLC_003_02173 Hemolysin A [Corynebacterium pseudotuberculosis C231];>Cptb_RLC_002_02083 Hemolysin A [Corynebacterium pseudotuberculosis C231];>C	4	1	1	1	1	1	1	1	1	1	1	1	1	1	1	1	1	1	1	4.4	4.4	4.4	29.526	273	273;273;273;273	0	6.471	By matching	By MS/MS	By MS/MS	By MS/MS	By MS/MS	4.4	4.4	4.4	4.4	4.4	85833000	27522000	12220000	9828700	14274000	21988000	0
tr|D9QA64|D9QA64_CORP2;Cptb_RLC_003_02172;Cptb_RLC_002_02082;Cptb_C231_00499;Cptb_RLC_001_01695	tr|D9QA64|D9QA64_CORP2;Cptb_RLC_003_02172;Cptb_RLC_002_02082;Cptb_C231_00499;Cptb_RLC_001_01695	1;1;1;1;1	1;1;1;1;1	1;1;1;1;1	>tr|D9QA64|D9QA64_CORP2 NAD kinase OS=Corynebacterium pseudotuberculosis (strain C231) GN=nadK PE=3 SV=1;>Cptb_RLC_003_02172 Inorganic polyphosphate/ATP-NAD kinase [Corynebacterium pseudotuberculosis C231];>Cptb_RLC_002_02082 Inorganic polyphosphate/ATP-NA	5	1	1	1	0	1	0	1	1	0	1	0	1	1	0	1	0	1	1	2.2	2.2	2.2	34.612	319	319;319;319;319;324	0.0071885	0.81817	By matching	By MS/MS	By matching	By matching	By matching	0	2.2	0	2.2	2.2	22441000	0	8210700	0	4639400	9591100	0
tr|D9QA65|D9QA65_CORP2;Cptb_RLC_003_02171;Cptb_RLC_002_02081;Cptb_C231_00500;Cptb_RLC_001_01170	tr|D9QA65|D9QA65_CORP2;Cptb_RLC_003_02171;Cptb_RLC_002_02081;Cptb_C231_00500;Cptb_RLC_001_01170	2;2;2;2;1	2;2;2;2;1	2;2;2;2;1	>tr|D9QA65|D9QA65_CORP2 DNA repair protein RecN OS=Corynebacterium pseudotuberculosis (strain C231) GN=recN PE=3 SV=1;>Cptb_RLC_003_02171 DNA repair protein recN [Corynebacterium pseudotuberculosis C231];>Cptb_RLC_002_02081 DNA repair protein recN [Coryneb	5	2	2	2	1	0	0	0	2	1	0	0	0	2	1	0	0	0	2	7	7	7	62.418	582	582;582;582;582;102	0	2.4919	By matching	By matching	By matching	By matching	By MS/MS	4	0	0	0	7	60696000	36119000	0	0	0	24577000	0
tr|D9QA66|D9QA66_CORP2;Cptb_RLC_003_02170;Cptb_RLC_002_02080;Cptb_C231_00501;Cptb_RLC_001_01171;Cptb_RLC_001_01172	tr|D9QA66|D9QA66_CORP2;Cptb_RLC_003_02170;Cptb_RLC_002_02080;Cptb_C231_00501;Cptb_RLC_001_01171	9;9;9;9;7;2	9;9;9;9;7;2	9;9;9;9;7;2	>tr|D9QA66|D9QA66_CORP2 Thiamin pyrophosphokinase, catalytic domain-containing protein OS=Corynebacterium pseudotuberculosis (strain C231) GN=CpC231_0964 PE=4 SV=1;>Cptb_RLC_003_02170 Thiamin pyrophosphokinase, catalytic domain-containing protein [Coryneba	6	9	9	9	8	6	7	6	8	8	6	7	6	8	8	6	7	6	8	28.2	28.2	28.2	42.187	397	397;397;397;397;241;161	0	51.158	By MS/MS	By MS/MS	By MS/MS	By MS/MS	By MS/MS	25.4	18.1	22.4	18.1	25.4	2660300000	1025300000	316150000	326770000	332540000	659480000	414480000
tr|D9QA67|D9QA67_CORP2;Cptb_RLC_003_02169;Cptb_RLC_002_02079;Cptb_C231_00502;Cptb_RLC_001_01107	tr|D9QA67|D9QA67_CORP2;Cptb_RLC_003_02169;Cptb_RLC_002_02079;Cptb_C231_00502;Cptb_RLC_001_01107	9;9;9;9;7	9;9;9;9;7	9;9;9;9;7	>tr|D9QA67|D9QA67_CORP2 Uncharacterized protein OS=Corynebacterium pseudotuberculosis (strain C231) GN=CpC231_0965 PE=4 SV=1;>Cptb_RLC_003_02169 hypothetical protein [Corynebacterium pseudotuberculosis C231];>Cptb_RLC_002_02079 hypothetical protein [Coryne	5	9	9	9	8	6	5	6	6	8	6	5	6	6	8	6	5	6	6	37.5	37.5	37.5	32.408	317	317;317;317;317;198	0	34.555	By MS/MS	By MS/MS	By MS/MS	By MS/MS	By MS/MS	33.4	25.9	21.1	24.3	27.1	1580500000	635540000	227660000	136830000	281650000	298810000	192980000
Cptb_RLC_003_02168;Cptb_RLC_002_02078;Cptb_RLC_001_01108;Cptb_C231_00503;tr|D9QA68|D9QA68_CORP2	Cptb_RLC_003_02168;Cptb_RLC_002_02078;Cptb_RLC_001_01108;Cptb_C231_00503;tr|D9QA68|D9QA68_CORP2	1;1;1;1;1	1;1;1;1;1	1;1;1;1;1	>Cptb_RLC_003_02168 ADP-ribose pyrophosphatase [Corynebacterium pseudotuberculosis C231];>Cptb_RLC_002_02078 ADP-ribose pyrophosphatase [Corynebacterium pseudotuberculosis C231];>Cptb_RLC_001_01108 ADP-ribose pyrophosphatase;>Cptb_C231_00503 ADP-ribose pyr	5	1	1	1	1	0	0	1	0	1	0	0	1	0	1	0	0	1	0	6	6	6	23.904	215	215;215;215;215;222	0	3.3204	By MS/MS	By matching	By matching	By MS/MS	By matching	6	0	0	6	0	155670000	91303000	0	0	64369000	0	0
tr|D9QA70|D9QA70_CORP2;Cptb_RLC_003_02166;Cptb_RLC_002_02076;Cptb_RLC_001_00537;Cptb_C231_00505	tr|D9QA70|D9QA70_CORP2;Cptb_RLC_003_02166;Cptb_RLC_002_02076;Cptb_RLC_001_00537;Cptb_C231_00505	6;6;6;6;6	6;6;6;6;6	6;6;6;6;6	>tr|D9QA70|D9QA70_CORP2 Chromosome partitioning ATPase protein OS=Corynebacterium pseudotuberculosis (strain C231) GN=soj PE=4 SV=1;>Cptb_RLC_003_02166 Chromosome partitioning ATPase protein [Corynebacterium pseudotuberculosis C231];>Cptb_RLC_002_02076 Chr	5	6	6	6	3	2	3	4	4	3	2	3	4	4	3	2	3	4	4	23.5	23.5	23.5	31.873	289	289;289;289;289;289	0	18.406	By MS/MS	By MS/MS	By matching	By MS/MS	By MS/MS	12.5	6.9	12.5	14.2	18	409590000	103910000	151080000	31452000	54327000	68825000	50530000
tr|D9QA75|D9QA75_CORP2;Cptb_RLC_003_02161;Cptb_RLC_002_02071;Cptb_C231_00510	tr|D9QA75|D9QA75_CORP2;Cptb_RLC_003_02161;Cptb_RLC_002_02071;Cptb_C231_00510	2;2;2;2	2;2;2;2	2;2;2;2	>tr|D9QA75|D9QA75_CORP2 ATP-dependent dethiobiotin synthetase BioD OS=Corynebacterium pseudotuberculosis (strain C231) GN=bioD PE=3 SV=1;>Cptb_RLC_003_02161 dethiobiotin synthetase [Corynebacterium pseudotuberculosis C231];>Cptb_RLC_002_02071 dethiobiotin	4	2	2	2	2	0	0	0	1	2	0	0	0	1	2	0	0	0	1	11.4	11.4	11.4	23.8	229	229;229;229;229	0	6.2214	By MS/MS	By matching	By matching	By matching	By MS/MS	11.4	0	0	0	6.1	130960000	90619000	0	0	0	40338000	35890000
Cptb_RLC_001_01428;Cptb_RLC_003_02159;Cptb_RLC_002_02069;Cptb_C231_00512;tr|D9QA77|D9QA77_CORP2	Cptb_RLC_001_01428;Cptb_RLC_003_02159;Cptb_RLC_002_02069;Cptb_C231_00512;tr|D9QA77|D9QA77_CORP2	6;6;6;6;6	6;6;6;6;6	6;6;6;6;6	>Cptb_RLC_001_01428 Ribosomal large subunit pseudouridine synthase B;>Cptb_RLC_003_02159 RNA pseudouridine synthase B [Corynebacterium pseudotuberculosis C231];>Cptb_RLC_002_02069 RNA pseudouridine synthase B [Corynebacterium pseudotuberculosis C231];>Cptb	5	6	6	6	6	2	3	3	6	6	2	3	3	6	6	2	3	3	6	26.9	26.9	26.9	31.737	286	286;359;359;359;373	0	39.083	By MS/MS	By MS/MS	By MS/MS	By MS/MS	By MS/MS	26.9	8	12.2	11.5	26.9	1010700000	355260000	145640000	90827000	89287000	329670000	118330000
tr|D9QA78|D9QA78_CORP2;Cptb_RLC_003_02158;Cptb_RLC_002_02068;Cptb_C231_00513;Cptb_RLC_001_01495	tr|D9QA78|D9QA78_CORP2;Cptb_RLC_003_02158;Cptb_RLC_002_02068;Cptb_C231_00513	4;4;4;4;1	4;4;4;4;1	4;4;4;4;1	>tr|D9QA78|D9QA78_CORP2 Cytidylate kinase OS=Corynebacterium pseudotuberculosis (strain C231) GN=cmk PE=3 SV=1;>Cptb_RLC_003_02158 cytidylate kinase [Corynebacterium pseudotuberculosis C231];>Cptb_RLC_002_02068 cytidylate kinase [Corynebacterium pseudotube	5	4	4	4	3	2	3	3	3	3	2	3	3	3	3	2	3	3	3	24.4	24.4	24.4	25.652	238	238;238;238;238;62	0	7.3789	By MS/MS	By MS/MS	By MS/MS	By MS/MS	By MS/MS	20.2	8.8	13	13	13	237370000	102400000	33917000	27477000	26602000	46978000	33701000
tr|D9QA79|D9QA79_CORP2;Cptb_RLC_003_02157;Cptb_RLC_002_02067;Cptb_C231_00514;Cptb_RLC_001_00677	tr|D9QA79|D9QA79_CORP2;Cptb_RLC_003_02157;Cptb_RLC_002_02067;Cptb_C231_00514	11;11;11;11;2	11;11;11;11;2	11;11;11;11;2	>tr|D9QA79|D9QA79_CORP2 GTPase Der OS=Corynebacterium pseudotuberculosis (strain C231) GN=engA PE=3 SV=1;>Cptb_RLC_003_02157 GTP-binding protein EngA [Corynebacterium pseudotuberculosis C231];>Cptb_RLC_002_02067 GTP-binding protein EngA [Corynebacterium ps	5	11	11	11	7	6	7	7	8	7	6	7	7	8	7	6	7	7	8	26.3	26.3	26.3	60.301	540	540;540;540;540;143	0	19.406	By MS/MS	By MS/MS	By MS/MS	By MS/MS	By MS/MS	15.4	14.3	16.5	13.3	19.4	672470000	165860000	147820000	81261000	114690000	162840000	69743000
tr|D9QA83|D9QA83_CORP2;Cptb_RLC_003_02153;Cptb_RLC_002_02063;Cptb_RLC_001_00128;Cptb_C231_00518	tr|D9QA83|D9QA83_CORP2;Cptb_RLC_003_02153;Cptb_RLC_002_02063;Cptb_RLC_001_00128;Cptb_C231_00518	1;1;1;1;1	1;1;1;1;1	1;1;1;1;1	>tr|D9QA83|D9QA83_CORP2 Uncharacterized protein OS=Corynebacterium pseudotuberculosis (strain C231) GN=CpC231_0981 PE=4 SV=1;>Cptb_RLC_003_02153 hypothetical protein [Corynebacterium pseudotuberculosis C231];>Cptb_RLC_002_02063 hypothetical protein [Coryne	5	1	1	1	1	1	1	1	1	1	1	1	1	1	1	1	1	1	1	1.9	1.9	1.9	99.666	898	898;898;898;898;898	0	7.5198	By MS/MS	By MS/MS	By matching	By matching	By MS/MS	1.9	1.9	1.9	1.9	1.9	34930000	12824000	4601700	5411500	3268900	8823600	0
Cptb_RLC_003_02152;Cptb_RLC_002_02062;Cptb_C231_00519;Cptb_RLC_001_00127;tr|D9QA84|D9QA84_CORP2	Cptb_RLC_003_02152;Cptb_RLC_002_02062;Cptb_C231_00519;Cptb_RLC_001_00127;tr|D9QA84|D9QA84_CORP2	6;6;6;6;6	6;6;6;6;6	6;6;6;6;6	>Cptb_RLC_003_02152 Iron ABC transporter substrate-binding protein [Corynebacterium pseudotuberculosis C231];>Cptb_RLC_002_02062 Iron ABC transporter substrate-binding protein [Corynebacterium pseudotuberculosis C231];>Cptb_C231_00519 Iron ABC transporter	5	6	6	6	4	4	4	5	3	4	4	4	5	3	4	4	4	5	3	15.8	15.8	15.8	30.036	279	279;279;279;290;301	0	16.869	By MS/MS	By MS/MS	By MS/MS	By MS/MS	By MS/MS	9.7	12.2	12.2	15.4	8.2	1798100000	676540000	440370000	261690000	401240000	18301000	153680000
tr|D9QA97|D9QA97_CORP2;Cptb_RLC_003_02138;Cptb_RLC_002_02048;Cptb_RLC_001_00380;Cptb_C231_00531	tr|D9QA97|D9QA97_CORP2;Cptb_RLC_003_02138;Cptb_RLC_002_02048;Cptb_RLC_001_00380;Cptb_C231_00531	6;6;6;6;6	6;6;6;6;6	6;6;6;6;6	>tr|D9QA97|D9QA97_CORP2 Oxoglutarate dehydrogenase inhibitor OS=Corynebacterium pseudotuberculosis (strain C231) GN=odhI PE=4 SV=1;>Cptb_RLC_003_02138 Oxoglutarate dehydrogenase inhibitor [Corynebacterium pseudotuberculosis C231];>Cptb_RLC_002_02048 Oxoglu	5	6	6	6	6	4	5	5	6	6	4	5	5	6	6	4	5	5	6	59.4	59.4	59.4	15.337	143	143;143;143;143;143	0	64.805	By MS/MS	By MS/MS	By MS/MS	By MS/MS	By MS/MS	59.4	48.3	39.9	49	59.4	1456600000	512920000	86924000	212340000	284300000	360100000	148980000
Cptb_RLC_001_00379;tr|D9QA98|D9QA98_CORP2;Cptb_RLC_003_02137;Cptb_RLC_002_02047;Cptb_C231_00532	Cptb_RLC_001_00379;tr|D9QA98|D9QA98_CORP2;Cptb_RLC_003_02137;Cptb_RLC_002_02047;Cptb_C231_00532	6;6;6;6;6	6;6;6;6;6	6;6;6;6;6	>Cptb_RLC_001_00379 zinc-responsive transcriptional regulator;>tr|D9QA98|D9QA98_CORP2 MerR family transcriptional regulator OS=Corynebacterium pseudotuberculosis (strain C231) GN=merR2 PE=4 SV=1;>Cptb_RLC_003_02137 MerR family transcriptional regulator [Co	5	6	6	6	4	3	3	3	3	4	3	3	3	3	4	3	3	3	3	41.6	41.6	41.6	19.595	178	178;250;250;250;250	0	14.986	By MS/MS	By MS/MS	By MS/MS	By MS/MS	By MS/MS	27	19.1	24.7	19.1	27	315480000	83945000	62217000	31143000	95129000	43047000	29655000
Cptb_RLC_001_00377;tr|D9QA99|D9QA99_CORP2;Cptb_RLC_003_02136;Cptb_RLC_002_02046;Cptb_C231_00533	Cptb_RLC_001_00377;tr|D9QA99|D9QA99_CORP2;Cptb_RLC_003_02136;Cptb_RLC_002_02046;Cptb_C231_00533	2;2;2;2;2	2;2;2;2;2	2;2;2;2;2	>Cptb_RLC_001_00377 putative ACR,;>tr|D9QA99|D9QA99_CORP2 Uncharacterized protein OS=Corynebacterium pseudotuberculosis (strain C231) GN=CpC231_0997 PE=4 SV=1;>Cptb_RLC_003_02136 hypothetical protein [Corynebacterium pseudotuberculosis C231];>Cptb_RLC_002_	5	2	2	2	2	2	2	2	2	2	2	2	2	2	2	2	2	2	2	14.2	14.2	14.2	22.064	197	197;202;202;202;202	0	26.905	By MS/MS	By MS/MS	By MS/MS	By MS/MS	By MS/MS	14.2	14.2	14.2	14.2	14.2	268830000	97897000	61190000	27817000	33433000	48491000	39668000
tr|D9QAA0|D9QAA0_CORP2;Cptb_RLC_003_02135;Cptb_RLC_002_02045;Cptb_C231_00534	tr|D9QAA0|D9QAA0_CORP2;Cptb_RLC_003_02135;Cptb_RLC_002_02045;Cptb_C231_00534	4;4;4;4	4;4;4;4	4;4;4;4	>tr|D9QAA0|D9QAA0_CORP2 MerR family transcriptional regulator OS=Corynebacterium pseudotuberculosis (strain C231) GN=merR3 PE=4 SV=1;>Cptb_RLC_003_02135 MerR family transcriptional regulator [Corynebacterium pseudotuberculosis C231];>Cptb_RLC_002_02045 Mer	4	4	4	4	4	1	3	2	4	4	1	3	2	4	4	1	3	2	4	24.3	24.3	24.3	20.404	185	185;187;187;187	0	9.6331	By MS/MS	By matching	By MS/MS	By MS/MS	By MS/MS	24.3	3.8	17.8	10.8	24.3	268120000	69575000	13584000	39344000	88024000	57593000	21214000
tr|D9QAA1|D9QAA1_CORP2;Cptb_RLC_003_02134;Cptb_RLC_002_02044;Cptb_RLC_001_00417;Cptb_C231_00535	tr|D9QAA1|D9QAA1_CORP2;Cptb_RLC_003_02134;Cptb_RLC_002_02044;Cptb_RLC_001_00417;Cptb_C231_00535	6;6;6;6;6	6;6;6;6;6	6;6;6;6;6	>tr|D9QAA1|D9QAA1_CORP2 Uncharacterized protein OS=Corynebacterium pseudotuberculosis (strain C231) GN=CpC231_0999 PE=4 SV=1;>Cptb_RLC_003_02134 hypothetical protein [Corynebacterium pseudotuberculosis C231];>Cptb_RLC_002_02044 hypothetical protein [Coryne	5	6	6	6	6	0	4	3	5	6	0	4	3	5	6	0	4	3	5	23.1	23.1	23.1	49.403	476	476;476;476;476;476	0	24.07	By MS/MS	By matching	By MS/MS	By MS/MS	By MS/MS	23.1	0	14.1	9.7	19.7	212750000	66946000	0	42976000	34231000	68596000	14788000
tr|D9QAA3|D9QAA3_CORP2;Cptb_RLC_003_02130;Cptb_RLC_002_02040;Cptb_C231_00539	tr|D9QAA3|D9QAA3_CORP2;Cptb_RLC_003_02130;Cptb_RLC_002_02040;Cptb_C231_00539	2;2;2;2	2;2;2;2	2;2;2;2	>tr|D9QAA3|D9QAA3_CORP2 Hemolysin-related protein OS=Corynebacterium pseudotuberculosis (strain C231) GN=tlyC PE=4 SV=1;>Cptb_RLC_003_02130 Hemolysin-related protein [Corynebacterium pseudotuberculosis C231];>Cptb_RLC_002_02040 Hemolysin-related protein [C	4	2	2	2	1	1	1	0	1	1	1	1	0	1	1	1	1	0	1	4.5	4.5	4.5	50.693	467	467;467;467;467	0.0056315	0.88026	By matching	By MS/MS	By matching	By matching	By MS/MS	2.8	1.7	1.7	0	2.8	91243000	6706000	54282000	20595000	0	9660400	0
tr|D9QAA4|D9QAA4_CORP2;Cptb_RLC_003_02129;Cptb_RLC_002_02039;Cptb_RLC_001_00468;Cptb_C231_00540	tr|D9QAA4|D9QAA4_CORP2;Cptb_RLC_003_02129;Cptb_RLC_002_02039;Cptb_RLC_001_00468;Cptb_C231_00540	3;3;3;3;3	3;3;3;3;3	3;3;3;3;3	>tr|D9QAA4|D9QAA4_CORP2 DEAD-box helicase OS=Corynebacterium pseudotuberculosis (strain C231) GN=deaD2 PE=4 SV=1;>Cptb_RLC_003_02129 DEAD/DEAH box helicase [Corynebacterium pseudotuberculosis C231];>Cptb_RLC_002_02039 DEAD/DEAH box helicase [Corynebacteriu	5	3	3	3	3	1	1	3	3	3	1	1	3	3	3	1	1	3	3	7.4	7.4	7.4	46.838	435	435;450;450;450;450	0	13.765	By MS/MS	By MS/MS	By MS/MS	By MS/MS	By MS/MS	7.4	1.8	1.6	7.4	7.4	492430000	243960000	2660300	54137000	44643000	147030000	83174000
tr|D9QAA5|D9QAA5_CORP2;Cptb_RLC_003_02128;Cptb_RLC_002_02038;Cptb_C231_00541;Cptb_RLC_001_00467	tr|D9QAA5|D9QAA5_CORP2;Cptb_RLC_003_02128;Cptb_RLC_002_02038;Cptb_C231_00541	12;12;12;12;5	12;12;12;12;5	12;12;12;12;5	>tr|D9QAA5|D9QAA5_CORP2 6-phosphogluconate dehydrogenase, decarboxylating OS=Corynebacterium pseudotuberculosis (strain C231) GN=gnd PE=3 SV=1;>Cptb_RLC_003_02128 6-phosphogluconate dehydrogenase [Corynebacterium pseudotuberculosis C231];>Cptb_RLC_002_0203	5	12	12	12	12	6	8	5	12	12	6	8	5	12	12	6	8	5	12	29.7	29.7	29.7	53.341	498	498;501;501;501;70	0	106.26	By MS/MS	By MS/MS	By MS/MS	By MS/MS	By MS/MS	29.7	14.1	17.5	11.2	29.7	3149100000	1505300000	332690000	249390000	434680000	627010000	682000000
Cptb_RLC_003_02127;Cptb_RLC_002_02037;Cptb_RLC_001_00845;Cptb_C231_00542;tr|D9QAA6|D9QAA6_CORP2	Cptb_RLC_003_02127;Cptb_RLC_002_02037;Cptb_RLC_001_00845;Cptb_C231_00542;tr|D9QAA6|D9QAA6_CORP2	4;4;4;4;4	4;4;4;4;4	4;4;4;4;4	>Cptb_RLC_003_02127 Thioesterase [Corynebacterium pseudotuberculosis C231];>Cptb_RLC_002_02037 Thioesterase [Corynebacterium pseudotuberculosis C231];>Cptb_RLC_001_00845 Putative esterase/MT1895;>Cptb_C231_00542 Thioesterase [Corynebacterium pseudotubercul	5	4	4	4	4	3	4	3	4	4	3	4	3	4	4	3	4	3	4	21.9	21.9	21.9	16.991	160	160;160;160;160;166	0	20.751	By MS/MS	By MS/MS	By MS/MS	By MS/MS	By MS/MS	21.9	14.4	21.9	14.4	21.9	2950700000	1066400000	423770000	223660000	500950000	735900000	460110000
tr|D9QAA9|D9QAA9_CORP2;Cptb_RLC_003_02124;Cptb_RLC_002_02034;Cptb_RLC_001_00720;Cptb_C231_00545	tr|D9QAA9|D9QAA9_CORP2;Cptb_RLC_003_02124;Cptb_RLC_002_02034;Cptb_RLC_001_00720;Cptb_C231_00545	13;13;13;13;13	13;13;13;13;13	13;13;13;13;13	>tr|D9QAA9|D9QAA9_CORP2 NADH dehydrogenase OS=Corynebacterium pseudotuberculosis (strain C231) GN=ndh PE=4 SV=1;>Cptb_RLC_003_02124 NADH dehydrogenase [Corynebacterium pseudotuberculosis C231];>Cptb_RLC_002_02034 NADH dehydrogenase [Corynebacterium pseudot	5	13	13	13	11	11	10	11	11	11	11	10	11	11	11	11	10	11	11	35.2	35.2	35.2	49.062	452	452;452;452;452;452	0	62.914	By MS/MS	By MS/MS	By MS/MS	By MS/MS	By MS/MS	31.2	25.9	24.3	25.9	31.2	8890200000	2889700000	1107500000	1167400000	1537100000	2188500000	1085700000
tr|D9QAB0|D9QAB0_CORP2;Cptb_RLC_003_02123;Cptb_RLC_002_02033;Cptb_C231_00546	tr|D9QAB0|D9QAB0_CORP2;Cptb_RLC_003_02123;Cptb_RLC_002_02033;Cptb_C231_00546	6;6;6;6	6;6;6;6	6;6;6;6	>tr|D9QAB0|D9QAB0_CORP2 Cyclopropane fatty acid synthase OS=Corynebacterium pseudotuberculosis (strain C231) GN=ufaA PE=4 SV=1;>Cptb_RLC_003_02123 Cyclopropane fatty acid synthase [Corynebacterium pseudotuberculosis C231];>Cptb_RLC_002_02033 Cyclopropane f	4	6	6	6	4	5	4	6	3	4	5	4	6	3	4	5	4	6	3	14	14	14	47.936	435	435;435;435;435	0	7.1646	By MS/MS	By MS/MS	By MS/MS	By MS/MS	By matching	9.2	12.4	9.2	14	7.6	181210000	55895000	35433000	20489000	45233000	24161000	0
tr|D9QAB3|D9QAB3_CORP2;Cptb_RLC_003_02120;Cptb_RLC_002_02030;Cptb_C231_00549	tr|D9QAB3|D9QAB3_CORP2;Cptb_RLC_003_02120;Cptb_RLC_002_02030;Cptb_C231_00549	4;4;4;4	4;4;4;4	4;4;4;4	>tr|D9QAB3|D9QAB3_CORP2 Protein yceI OS=Corynebacterium pseudotuberculosis (strain C231) GN=yceI PE=4 SV=1;>Cptb_RLC_003_02120 Protein yceI [Corynebacterium pseudotuberculosis C231];>Cptb_RLC_002_02030 Protein yceI [Corynebacterium pseudotuberculosis C231]	4	4	4	4	2	1	4	2	3	2	1	4	2	3	2	1	4	2	3	17.4	17.4	17.4	24.73	230	230;230;230;230	0	13.628	By MS/MS	By MS/MS	By MS/MS	By MS/MS	By MS/MS	10.9	7	17.4	10.9	11.3	228220000	42757000	30285000	79903000	26674000	48601000	18202000
tr|D9QAB5|D9QAB5_CORP2;Cptb_RLC_003_02118;Cptb_RLC_002_02028;Cptb_RLC_001_00862;Cptb_C231_00551	tr|D9QAB5|D9QAB5_CORP2;Cptb_RLC_003_02118;Cptb_RLC_002_02028;Cptb_RLC_001_00862;Cptb_C231_00551	4;4;4;4;4	4;4;4;4;4	4;4;4;4;4	>tr|D9QAB5|D9QAB5_CORP2 RNA polymerase-binding protein RbpA OS=Corynebacterium pseudotuberculosis (strain C231) GN=rbpA PE=3 SV=1;>Cptb_RLC_003_02118 hypothetical protein [Corynebacterium pseudotuberculosis C231];>Cptb_RLC_002_02028 hypothetical protein [C	5	4	4	4	4	3	3	2	3	4	3	3	2	3	4	3	3	2	3	40	40	40	15.068	130	130;130;130;130;130	0	18.36	By MS/MS	By MS/MS	By MS/MS	By MS/MS	By MS/MS	40	30.8	30.8	18.5	30.8	970650000	570480000	46275000	119660000	54415000	179820000	232260000
tr|D9QAB6|D9QAB6_CORP2;Cptb_RLC_003_02117;Cptb_RLC_002_02027;Cptb_RLC_001_00861;Cptb_C231_00552	tr|D9QAB6|D9QAB6_CORP2;Cptb_RLC_003_02117;Cptb_RLC_002_02027;Cptb_RLC_001_00861;Cptb_C231_00552	4;4;4;4;4	4;4;4;4;4	4;4;4;4;4	>tr|D9QAB6|D9QAB6_CORP2 Polyprenol-phosphate-mannose synthase domain 1 OS=Corynebacterium pseudotuberculosis (strain C231) GN=ppm1 PE=4 SV=1;>Cptb_RLC_003_02117 Polyprenol-phosphate-mannose synthase domain 1 [Corynebacterium pseudotuberculosis C231];>Cptb_	5	4	4	4	3	4	4	4	4	3	4	4	4	4	3	4	4	4	4	14	14	14	29.317	265	265;265;265;265;265	0	12.226	By MS/MS	By MS/MS	By MS/MS	By MS/MS	By MS/MS	10.9	14	14	14	14	1110700000	169690000	321320000	141130000	252230000	226290000	102840000
tr|D9QAB7|D9QAB7_CORP2;Cptb_RLC_003_02116;Cptb_RLC_002_02026;Cptb_C231_00553	tr|D9QAB7|D9QAB7_CORP2;Cptb_RLC_003_02116;Cptb_RLC_002_02026;Cptb_C231_00553	1;1;1;1	1;1;1;1	1;1;1;1	>tr|D9QAB7|D9QAB7_CORP2 Apolipoprotein N-acyltransferase OS=Corynebacterium pseudotuberculosis (strain C231) GN=lnt PE=3 SV=1;>Cptb_RLC_003_02116 apolipoprotein N-acyltransferase [Corynebacterium pseudotuberculosis C231];>Cptb_RLC_002_02026 apolipoprotein	4	1	1	1	1	1	0	1	0	1	1	0	1	0	1	1	0	1	0	1.7	1.7	1.7	55.99	518	518;518;518;518	0.0034188	1.6718	By matching	By matching	By matching	By MS/MS	By matching	1.7	1.7	0	1.7	0	9504600	3294200	2184100	0	4026300	0	0
Cptb_RLC_001_01515;tr|D9QAC0|D9QAC0_CORP2;Cptb_RLC_003_02113;Cptb_RLC_002_02023;Cptb_C231_00556	Cptb_RLC_001_01515;tr|D9QAC0|D9QAC0_CORP2;Cptb_RLC_003_02113;Cptb_RLC_002_02023;Cptb_C231_00556	5;5;5;5;5	5;5;5;5;5	5;5;5;5;5	>Cptb_RLC_001_01515 ferredoxin-nitrite reductase;>tr|D9QAC0|D9QAC0_CORP2 Precorrin-3B synthase OS=Corynebacterium pseudotuberculosis (strain C231) GN=cobG PE=4 SV=1;>Cptb_RLC_003_02113 Precorrin-3B synthase [Corynebacterium pseudotuberculosis C231];>Cptb_R	5	5	5	5	4	2	5	3	4	4	2	5	3	4	4	2	5	3	4	16.6	16.6	16.6	43.396	397	397;438;438;438;438	0	24.01	By MS/MS	By MS/MS	By MS/MS	By MS/MS	By MS/MS	13.4	6.3	16.6	10.6	13.6	561150000	209050000	56676000	77435000	51063000	166930000	78922000
tr|D9QAC2|D9QAC2_CORP2;Cptb_RLC_003_02111;Cptb_RLC_002_02021;Cptb_C231_00558;Cptb_RLC_001_01490	tr|D9QAC2|D9QAC2_CORP2;Cptb_RLC_003_02111;Cptb_RLC_002_02021;Cptb_C231_00558;Cptb_RLC_001_01490	8;8;8;8;6	8;8;8;8;6	8;8;8;8;6	>tr|D9QAC2|D9QAC2_CORP2 Precorrin-3B C(17)-methyltransferase OS=Corynebacterium pseudotuberculosis (strain C231) GN=cobJ PE=3 SV=1;>Cptb_RLC_003_02111 Precorrin-3B C(17)-methyltransferase [Corynebacterium pseudotuberculosis C231];>Cptb_RLC_002_02021 Precor	5	8	8	8	7	5	8	5	6	7	5	8	5	6	7	5	8	5	6	19.8	19.8	19.8	54.109	501	501;501;501;501;297	0	19.228	By MS/MS	By MS/MS	By MS/MS	By MS/MS	By MS/MS	17.6	13.2	19.8	12.8	15.4	730090000	309820000	111930000	87737000	69425000	151170000	102260000
tr|D9QES5|D9QES5_CORP2;Cptb_RLC_003_01610;Cptb_RLC_002_00882;Cptb_RLC_001_00499;Cptb_C231_00560	tr|D9QES5|D9QES5_CORP2;Cptb_RLC_003_01610;Cptb_RLC_002_00882;Cptb_RLC_001_00499;Cptb_C231_00560	9;9;9;9;9	9;9;9;9;9	9;9;9;9;9	>tr|D9QES5|D9QES5_CORP2 Phosphomannomutase ManB OS=Corynebacterium pseudotuberculosis (strain C231) GN=manB PE=4 SV=1;>Cptb_RLC_003_01610 Phosphomannomutase ManB [Corynebacterium pseudotuberculosis C231];>Cptb_RLC_002_00882 Phosphomannomutase ManB [Coryneb	5	9	9	9	8	5	7	4	8	8	5	7	4	8	8	5	7	4	8	21.6	21.6	21.6	49.007	459	459;459;459;459;459	0	27.4	By MS/MS	By MS/MS	By MS/MS	By MS/MS	By MS/MS	19.2	12.6	17.2	9.6	18.7	697600000	306910000	82915000	49839000	78369000	179570000	99271000
tr|D9QES6|D9QES6_CORP2;Cptb_RLC_003_01611;Cptb_RLC_002_00881;Cptb_RLC_001_00500;Cptb_C231_00561	tr|D9QES6|D9QES6_CORP2;Cptb_RLC_003_01611;Cptb_RLC_002_00881;Cptb_RLC_001_00500;Cptb_C231_00561	1;1;1;1;1	1;1;1;1;1	1;1;1;1;1	>tr|D9QES6|D9QES6_CORP2 Uncharacterized protein OS=Corynebacterium pseudotuberculosis (strain C231) GN=CpC231_0512 PE=4 SV=1;>Cptb_RLC_003_01611 hypothetical protein [Corynebacterium pseudotuberculosis C231];>Cptb_RLC_002_00881 hypothetical protein [Coryne	5	1	1	1	0	1	1	1	1	0	1	1	1	1	0	1	1	1	1	4.3	4.3	4.3	34.879	328	328;328;328;328;328	0.0033613	1.4563	By matching	By MS/MS	By matching	By MS/MS	By matching	0	4.3	4.3	4.3	4.3	13027000	0	3829100	1921800	4579200	2697300	0
tr|D9QES7|D9QES7_CORP2;Cptb_RLC_003_01612;Cptb_RLC_002_00880;Cptb_C231_00562;Cptb_RLC_001_01499	tr|D9QES7|D9QES7_CORP2;Cptb_RLC_003_01612;Cptb_RLC_002_00880;Cptb_C231_00562;Cptb_RLC_001_01499	6;6;6;6;4	6;6;6;6;4	6;6;6;6;4	>tr|D9QES7|D9QES7_CORP2 Mannose-6-phosphate isomerase manA OS=Corynebacterium pseudotuberculosis (strain C231) GN=manA PE=3 SV=1;>Cptb_RLC_003_01612 Mannose-6-phosphate isomerase manA [Corynebacterium pseudotuberculosis C231];>Cptb_RLC_002_00880 Mannose-6-	5	6	6	6	6	2	3	3	6	6	2	3	3	6	6	2	3	3	6	18.7	18.7	18.7	41.881	385	385;385;385;385;246	0	10.942	By MS/MS	By MS/MS	By MS/MS	By MS/MS	By MS/MS	18.7	4.2	8.1	7	18.7	335900000	112070000	48049000	27889000	35134000	112760000	42103000
tr|D9QES8|D9QES8_CORP2;Cptb_RLC_003_01613;Cptb_C231_00563	tr|D9QES8|D9QES8_CORP2;Cptb_RLC_003_01613;Cptb_C231_00563	1;1;1	1;1;1	1;1;1	>tr|D9QES8|D9QES8_CORP2 Uncharacterized protein OS=Corynebacterium pseudotuberculosis (strain C231) GN=CpC231_0514 PE=4 SV=1;>Cptb_RLC_003_01613 hypothetical protein [Corynebacterium pseudotuberculosis C231];>Cptb_C231_00563 hypothetical protein [Corynebac	3	1	1	1	1	1	1	1	1	1	1	1	1	1	1	1	1	1	1	5.9	5.9	5.9	26.709	255	255;255;255	0.00088028	2.1	By matching	By MS/MS	By MS/MS	By MS/MS	By MS/MS	5.9	5.9	5.9	5.9	5.9	149490000	58958000	24926000	34153000	12645000	18807000	0
tr|D9QET0|D9QET0_CORP2;Cptb_RLC_003_01614;Cptb_RLC_002_00077;Cptb_C231_00564;Cptb_RLC_001_00771	tr|D9QET0|D9QET0_CORP2;Cptb_RLC_003_01614;Cptb_RLC_002_00077;Cptb_C231_00564;Cptb_RLC_001_00771	2;2;2;2;1	2;2;2;2;1	2;2;2;2;1	>tr|D9QET0|D9QET0_CORP2 Uncharacterized protein OS=Corynebacterium pseudotuberculosis (strain C231) GN=CpC231_0516 PE=4 SV=1;>Cptb_RLC_003_01614 hypothetical protein [Corynebacterium pseudotuberculosis C231];>Cptb_RLC_002_00077 hypothetical protein [Coryne	5	2	2	2	1	2	2	1	2	1	2	2	1	2	1	2	2	1	2	23.1	23.1	23.1	12.732	117	117;117;117;117;74	0	33.18	By MS/MS	By MS/MS	By MS/MS	By MS/MS	By MS/MS	13.7	23.1	23.1	13.7	23.1	27902000000	5192900000	6555700000	7253500000	1383700000	7516300000	2146100000
tr|D9QET1|D9QET1_CORP2;Cptb_RLC_003_01615;Cptb_RLC_002_00076;Cptb_C231_00565;Cptb_RLC_001_00867	tr|D9QET1|D9QET1_CORP2;Cptb_RLC_003_01615;Cptb_RLC_002_00076;Cptb_C231_00565	7;7;7;7;1	7;7;7;7;1	7;7;7;7;1	>tr|D9QET1|D9QET1_CORP2 Adenosylhomocysteinase OS=Corynebacterium pseudotuberculosis (strain C231) GN=ahcY PE=3 SV=1;>Cptb_RLC_003_01615 S-adenosyl-L-homocysteine hydrolase [Corynebacterium pseudotuberculosis C231];>Cptb_RLC_002_00076 S-adenosyl-L-homocyst	5	7	7	7	7	2	4	2	6	7	2	4	2	6	7	2	4	2	6	23.8	23.8	23.8	52.415	479	479;479;479;479;34	0	33.945	By MS/MS	By MS/MS	By MS/MS	By MS/MS	By MS/MS	23.8	6.3	12.1	6.3	19	413280000	176950000	29337000	40307000	10530000	156150000	61833000
tr|D9QET2|D9QET2_CORP2;Cptb_RLC_003_01616;Cptb_RLC_002_00075;Cptb_RLC_001_00866;Cptb_C231_00566	tr|D9QET2|D9QET2_CORP2;Cptb_RLC_003_01616;Cptb_RLC_002_00075;Cptb_RLC_001_00866;Cptb_C231_00566	1;1;1;1;1	1;1;1;1;1	1;1;1;1;1	>tr|D9QET2|D9QET2_CORP2 Thymidylate kinase OS=Corynebacterium pseudotuberculosis (strain C231) GN=tmk PE=3 SV=1;>Cptb_RLC_003_01616 thymidylate kinase [Corynebacterium pseudotuberculosis C231];>Cptb_RLC_002_00075 thymidylate kinase [Corynebacterium pseudot	5	1	1	1	1	0	0	0	0	1	0	0	0	0	1	0	0	0	0	6.8	6.8	6.8	23.068	206	206;206;206;206;206	0	3.6801	By MS/MS	By matching	By matching	By matching	By matching	6.8	0	0	0	0	20831000	20831000	0	0	0	0	8250100
Cptb_RLC_003_01617;Cptb_RLC_002_00074;Cptb_RLC_001_00865;Cptb_C231_00567;tr|D9QET3|D9QET3_CORP2	Cptb_RLC_003_01617;Cptb_RLC_002_00074;Cptb_RLC_001_00865;Cptb_C231_00567;tr|D9QET3|D9QET3_CORP2	3;3;3;3;3	3;3;3;3;3	3;3;3;3;3	>Cptb_RLC_003_01617 DNA-binding response regulator mtrA [Corynebacterium pseudotuberculosis C231];>Cptb_RLC_002_00074 DNA-binding response regulator mtrA [Corynebacterium pseudotuberculosis C231];>Cptb_RLC_001_00865 DNA-binding response regulator MtrA;>Cpt	5	3	3	3	3	0	0	0	2	3	0	0	0	2	3	0	0	0	2	13.3	13.3	13.3	25.004	225	225;225;225;225;232	0	6.6509	By MS/MS	By matching	By matching	By matching	By MS/MS	13.3	0	0	0	7.6	126360000	70995000	0	0	0	55362000	0
Cptb_C231_00570;tr|D9QET5|D9QET5_CORP2;Cptb_RLC_003_01619;Cptb_RLC_002_00072;Cptb_RLC_001_00848;Cptb_RLC_001_00847	Cptb_C231_00570;tr|D9QET5|D9QET5_CORP2;Cptb_RLC_003_01619;Cptb_RLC_002_00072;Cptb_RLC_001_00848	8;8;8;8;6;1	8;8;8;8;6;1	8;8;8;8;6;1	>Cptb_C231_00570 Lipoprotein LpqB [Corynebacterium pseudotuberculosis C231];>tr|D9QET5|D9QET5_CORP2 Lipoprotein LpqB OS=Corynebacterium pseudotuberculosis (strain C231) GN=lpqB PE=3 SV=1;>Cptb_RLC_003_01619 Lipoprotein LpqB [Corynebacterium pseudotuberculo	6	8	8	8	5	3	5	2	7	5	3	5	2	7	5	3	5	2	7	25.4	25.4	25.4	50.334	473	473;561;578;578;323;248	0	18.228	By MS/MS	By MS/MS	By MS/MS	By MS/MS	By MS/MS	11.6	7.2	13.1	4.7	22.8	320650000	82631000	63694000	64056000	37813000	72454000	31529000
Cptb_C231_00575	Cptb_C231_00575	12	1	1	>Cptb_C231_00575 Preprotein translocase subunit SecA [Corynebacterium pseudotuberculosis C231]	1	12	1	1	11	8	11	8	12	1	1	1	0	1	1	1	1	0	1	31	3.1	3.1	49.889	445	445	0	5.4984	By MS/MS	By MS/MS	By MS/MS	By matching	By MS/MS	31	22	26.7	21.1	31	125480000	37122000	24841000	17869000	0	45650000	0
tr|D9QEU0|D9QEU0_CORP2;Cptb_RLC_003_01624;Cptb_RLC_002_00067;Cptb_RLC_001_00231;Cptb_C231_00577	tr|D9QEU0|D9QEU0_CORP2;Cptb_RLC_003_01624;Cptb_RLC_002_00067;Cptb_RLC_001_00231;Cptb_C231_00577	2;2;2;2;2	2;2;2;2;2	2;2;2;2;2	>tr|D9QEU0|D9QEU0_CORP2 Haloacid dehalogenase-like hydrolase OS=Corynebacterium pseudotuberculosis (strain C231) GN=CpC231_0526 PE=4 SV=1;>Cptb_RLC_003_01624 Haloacid dehalogenase-like hydrolase [Corynebacterium pseudotuberculosis C231];>Cptb_RLC_002_00067	5	2	2	2	2	0	1	0	2	2	0	1	0	2	2	0	1	0	2	25.7	25.7	25.7	14.317	136	136;136;136;136;136	0.0026087	1.8882	By MS/MS	By matching	By matching	By matching	By MS/MS	25.7	0	9.6	0	25.7	25217000	10877000	0	1555500	0	12784000	4101300
tr|D9QEU1|D9QEU1_CORP2;Cptb_RLC_003_01625;Cptb_RLC_002_00066;Cptb_RLC_001_00232;Cptb_C231_00578	tr|D9QEU1|D9QEU1_CORP2;Cptb_RLC_003_01625;Cptb_RLC_002_00066;Cptb_RLC_001_00232;Cptb_C231_00578	3;3;3;3;3	3;3;3;3;3	3;3;3;3;3	>tr|D9QEU1|D9QEU1_CORP2 Uncharacterized protein OS=Corynebacterium pseudotuberculosis (strain C231) GN=CpC231_0527 PE=4 SV=1;>Cptb_RLC_003_01625 hypothetical protein [Corynebacterium pseudotuberculosis C231];>Cptb_RLC_002_00066 hypothetical protein [Coryne	5	3	3	3	3	1	3	0	3	3	1	3	0	3	3	1	3	0	3	21.4	21.4	21.4	17.982	168	168;168;168;168;168	0	9.4263	By MS/MS	By MS/MS	By MS/MS	By matching	By MS/MS	21.4	6.5	21.4	0	21.4	135260000	65019000	0	31789000	0	38451000	32932000
tr|D9QEU2|D9QEU2_CORP2;Cptb_RLC_003_01626;Cptb_RLC_002_00065;Cptb_RLC_001_00233;Cptb_C231_00579	tr|D9QEU2|D9QEU2_CORP2;Cptb_RLC_003_01626;Cptb_RLC_002_00065;Cptb_RLC_001_00233;Cptb_C231_00579	8;8;8;8;8	8;8;8;8;8	8;8;8;8;8	>tr|D9QEU2|D9QEU2_CORP2 Stearoyl-CoA 9-desaturase electron transfer partner OS=Corynebacterium pseudotuberculosis (strain C231) GN=CpC231_0528 PE=4 SV=1;>Cptb_RLC_003_01626 Stearoyl-CoA 9-desaturase electron transfer partner [Corynebacterium pseudotubercul	5	8	8	8	8	3	4	4	6	8	3	4	4	6	8	3	4	4	6	31.2	31.2	31.2	38.756	352	352;352;352;352;352	0	23.898	By MS/MS	By MS/MS	By MS/MS	By MS/MS	By MS/MS	31.2	11.1	15.9	13.9	24.4	994780000	333250000	423110000	78370000	47675000	112370000	169590000
tr|D9QEU3|D9QEU3_CORP2;Cptb_RLC_003_01627;Cptb_RLC_002_00064;Cptb_RLC_001_00234;Cptb_C231_00580	tr|D9QEU3|D9QEU3_CORP2;Cptb_RLC_003_01627;Cptb_RLC_002_00064;Cptb_RLC_001_00234;Cptb_C231_00580	3;3;3;3;3	3;3;3;3;3	3;3;3;3;3	>tr|D9QEU3|D9QEU3_CORP2 Stearoyl-CoA 9-desaturase OS=Corynebacterium pseudotuberculosis (strain C231) GN=desA3 PE=4 SV=1;>Cptb_RLC_003_01627 stearoyl-CoA 9-desaturase [Corynebacterium pseudotuberculosis C231];>Cptb_RLC_002_00064 stearoyl-CoA 9-desaturase [	5	3	3	3	3	3	3	3	3	3	3	3	3	3	3	3	3	3	3	8.3	8.3	8.3	48.663	424	424;424;424;424;424	0	23.011	By MS/MS	By MS/MS	By MS/MS	By MS/MS	By MS/MS	8.3	8.3	8.3	8.3	8.3	908660000	278120000	220770000	137690000	94629000	177460000	131350000
tr|D9QEU5|D9QEU5_CORP2;Cptb_RLC_003_01629;Cptb_RLC_002_00062;Cptb_C231_00582	tr|D9QEU5|D9QEU5_CORP2;Cptb_RLC_003_01629;Cptb_RLC_002_00062;Cptb_C231_00582	3;3;3;3	3;3;3;3	3;3;3;3	>tr|D9QEU5|D9QEU5_CORP2 3-phosphoshikimate 1-carboxyvinyltransferase OS=Corynebacterium pseudotuberculosis (strain C231) GN=aroA PE=3 SV=2;>Cptb_RLC_003_01629 3-phosphoshikimate 1-carboxyvinyltransferase [Corynebacterium pseudotuberculosis C231];>Cptb_RLC_	4	3	3	3	3	1	1	1	3	3	1	1	1	3	3	1	1	1	3	12.3	12.3	12.3	44.234	424	424;424;424;424	0	8.556	By MS/MS	By matching	By matching	By matching	By MS/MS	12.3	3.1	3.1	3.1	12.3	315770000	175820000	24480000	17195000	11074000	87207000	56708000
Cptb_RLC_003_01636;Cptb_RLC_002_00055;Cptb_C231_00589;tr|D9QEV2|D9QEV2_CORP2;Cptb_RLC_001_01906	Cptb_RLC_003_01636;Cptb_RLC_002_00055;Cptb_C231_00589;tr|D9QEV2|D9QEV2_CORP2	13;13;13;13;6	13;13;13;13;6	13;13;13;13;6	>Cptb_RLC_003_01636 Secreted hydrolase [Corynebacterium pseudotuberculosis C231];>Cptb_RLC_002_00055 Secreted hydrolase [Corynebacterium pseudotuberculosis C231];>Cptb_C231_00589 Secreted hydrolase [Corynebacterium pseudotuberculosis C231];>tr|D9QEV2|D9QEV	5	13	13	13	11	12	12	7	12	11	12	12	7	12	11	12	12	7	12	62.8	62.8	62.8	31.261	285	285;285;285;290;123	0	206.71	By MS/MS	By MS/MS	By MS/MS	By MS/MS	By MS/MS	48.4	55.1	58.9	26	58.9	45870000000	2331800000	6183200000	27098000000	1213900000	9043600000	872290000
tr|D9QEV3|D9QEV3_CORP2;Cptb_RLC_003_01637;Cptb_RLC_002_00054;Cptb_RLC_001_00546;Cptb_C231_00590	tr|D9QEV3|D9QEV3_CORP2;Cptb_RLC_003_01637;Cptb_RLC_002_00054;Cptb_RLC_001_00546;Cptb_C231_00590	4;4;4;4;4	4;4;4;4;4	4;4;4;4;4	>tr|D9QEV3|D9QEV3_CORP2 Uncharacterized protein OS=Corynebacterium pseudotuberculosis (strain C231) GN=CpC231_0539 PE=4 SV=1;>Cptb_RLC_003_01637 hypothetical protein [Corynebacterium pseudotuberculosis C231];>Cptb_RLC_002_00054 hypothetical protein [Coryne	5	4	4	4	3	4	4	1	2	3	4	4	1	2	3	4	4	1	2	13.2	13.2	13.2	42.988	401	401;401;401;401;401	0	13.413	By matching	By MS/MS	By MS/MS	By matching	By MS/MS	9.2	13.2	13.2	2.5	7.2	146910000	15374000	43566000	66559000	3889600	17517000	9893100
tr|D9QEV4|D9QEV4_CORP2;Cptb_RLC_003_01638;Cptb_RLC_002_00053;Cptb_RLC_001_00545;Cptb_C231_00591	tr|D9QEV4|D9QEV4_CORP2;Cptb_RLC_003_01638;Cptb_RLC_002_00053;Cptb_RLC_001_00545;Cptb_C231_00591	7;7;7;7;7	7;7;7;7;7	7;7;7;7;7	>tr|D9QEV4|D9QEV4_CORP2 ATP-dependent RNA helicase rhlE OS=Corynebacterium pseudotuberculosis (strain C231) GN=rhlE PE=3 SV=1;>Cptb_RLC_003_01638 ATP-dependent RNA helicase rhlE [Corynebacterium pseudotuberculosis C231];>Cptb_RLC_002_00053 ATP-dependent RN	5	7	7	7	7	4	4	4	7	7	4	4	4	7	7	4	4	4	7	20	20	20	47.999	441	441;441;441;441;441	0	37.862	By MS/MS	By MS/MS	By MS/MS	By MS/MS	By MS/MS	20	10.7	9.1	10.7	20	687070000	291480000	74646000	60876000	72642000	187430000	88240000
tr|D9QEV5|D9QEV5_CORP2;Cptb_RLC_003_01639;Cptb_RLC_002_00052;Cptb_RLC_001_00544;Cptb_C231_00592	tr|D9QEV5|D9QEV5_CORP2;Cptb_RLC_003_01639;Cptb_RLC_002_00052;Cptb_RLC_001_00544;Cptb_C231_00592	3;3;3;3;3	3;3;3;3;3	3;3;3;3;3	>tr|D9QEV5|D9QEV5_CORP2 Uncharacterized protein OS=Corynebacterium pseudotuberculosis (strain C231) GN=CpC231_0541 PE=4 SV=1;>Cptb_RLC_003_01639 hypothetical protein [Corynebacterium pseudotuberculosis C231];>Cptb_RLC_002_00052 hypothetical protein [Coryne	5	3	3	3	2	3	2	2	2	2	3	2	2	2	2	3	2	2	2	58.7	58.7	58.7	8.1368	75	75;75;75;75;75	0	101.55	By MS/MS	By MS/MS	By MS/MS	By MS/MS	By MS/MS	48	58.7	48	30.7	48	16011000000	2521800000	4160700000	3037500000	2590200000	3701200000	867600000
tr|D9QEV6|D9QEV6_CORP2;Cptb_RLC_003_01640;Cptb_RLC_002_00051;Cptb_C231_00593	tr|D9QEV6|D9QEV6_CORP2;Cptb_RLC_003_01640;Cptb_RLC_002_00051;Cptb_C231_00593	1;1;1;1	1;1;1;1	1;1;1;1	>tr|D9QEV6|D9QEV6_CORP2 Uncharacterized protein OS=Corynebacterium pseudotuberculosis (strain C231) GN=CpC231_0542 PE=4 SV=1;>Cptb_RLC_003_01640 hypothetical protein [Corynebacterium pseudotuberculosis C231];>Cptb_RLC_002_00051 hypothetical protein [Coryne	4	1	1	1	1	1	1	1	1	1	1	1	1	1	1	1	1	1	1	3.4	3.4	3.4	32.332	296	296;296;296;296	0.0025952	1.836	By matching	By matching	By matching	By matching	By MS/MS	3.4	3.4	3.4	3.4	3.4	62192000	28628000	4320100	6183800	5236300	17824000	0
tr|D9QEV8|D9QEV8_CORP2;Cptb_RLC_003_01642;Cptb_RLC_002_00049;Cptb_C231_00596;Cptb_RLC_001_01202	tr|D9QEV8|D9QEV8_CORP2;Cptb_RLC_003_01642;Cptb_RLC_002_00049;Cptb_C231_00596	3;3;3;3;1	3;3;3;3;1	3;3;3;3;1	>tr|D9QEV8|D9QEV8_CORP2 DNA helicase OS=Corynebacterium pseudotuberculosis (strain C231) GN=uvrD PE=4 SV=1;>Cptb_RLC_003_01642 DNA helicase, UvrD/REP type [Corynebacterium pseudotuberculosis C231];>Cptb_RLC_002_00049 DNA helicase, UvrD/REP type [Corynebact	5	3	3	3	1	2	2	1	2	1	2	2	1	2	1	2	2	1	2	3.5	3.5	3.5	117.12	1062	1062;1062;1062;1062;245	0.00089366	2.3791	By MS/MS	By MS/MS	By matching	By matching	By MS/MS	1.2	2.3	2.4	1.1	2.4	40870000	8979400	11537000	6751900	4772000	8829300	0
tr|D9QEV9|D9QEV9_CORP2;Cptb_RLC_003_01643;Cptb_RLC_002_00048;Cptb_C231_00597	tr|D9QEV9|D9QEV9_CORP2;Cptb_RLC_003_01643;Cptb_RLC_002_00048;Cptb_C231_00597	4;4;4;4	4;4;4;4	4;4;4;4	>tr|D9QEV9|D9QEV9_CORP2 DNA helicase OS=Corynebacterium pseudotuberculosis (strain C231) GN=uvrD PE=4 SV=1;>Cptb_RLC_003_01643 DNA helicase, UvrD/REP type [Corynebacterium pseudotuberculosis C231];>Cptb_RLC_002_00048 DNA helicase, UvrD/REP type [Corynebact	4	4	4	4	3	4	3	2	2	3	4	3	2	2	3	4	3	2	2	4.8	4.8	4.8	118.78	1074	1074;1074;1074;1074	0.0033585	1.4546	By MS/MS	By MS/MS	By MS/MS	By MS/MS	By MS/MS	3.3	4.8	3.3	2.3	2.3	465290000	82339000	127330000	215930000	16063000	23621000	0
tr|D9QEW0|D9QEW0_CORP2;Cptb_RLC_003_01644;Cptb_RLC_002_00047;Cptb_C231_00598;Cptb_RLC_001_01537	tr|D9QEW0|D9QEW0_CORP2;Cptb_RLC_003_01644;Cptb_RLC_002_00047;Cptb_C231_00598;Cptb_RLC_001_01537	4;4;4;4;3	4;4;4;4;3	4;4;4;4;3	>tr|D9QEW0|D9QEW0_CORP2 Trk system potassium uptake protein trkA OS=Corynebacterium pseudotuberculosis (strain C231) GN=trkA PE=4 SV=1;>Cptb_RLC_003_01644 Trk system potassium uptake protein trkA [Corynebacterium pseudotuberculosis C231];>Cptb_RLC_002_0004	5	4	4	4	4	1	2	1	3	4	1	2	1	3	4	1	2	1	3	18.4	18.4	18.4	38.834	359	359;359;359;359;156	0	20.333	By MS/MS	By MS/MS	By MS/MS	By MS/MS	By MS/MS	18.4	3.9	7.8	3.9	11.4	360050000	150140000	78286000	31600000	25266000	74755000	47958000
tr|D9QEW2|D9QEW2_CORP2;Cptb_RLC_003_01646;Cptb_RLC_002_00045;Cptb_C231_00600	tr|D9QEW2|D9QEW2_CORP2;Cptb_RLC_003_01646;Cptb_RLC_002_00045;Cptb_C231_00600	3;3;3;3	3;3;3;3	3;3;3;3	>tr|D9QEW2|D9QEW2_CORP2 DNA helicase OS=Corynebacterium pseudotuberculosis (strain C231) GN=uvrD PE=4 SV=1;>Cptb_RLC_003_01646 DNA helicase II [Corynebacterium pseudotuberculosis C231];>Cptb_RLC_002_00045 DNA helicase II [Corynebacterium pseudotuberculosis	4	3	3	3	3	3	1	2	3	3	3	1	2	3	3	3	1	2	3	6	6	6	75	683	683;683;683;683	0	10.454	By MS/MS	By MS/MS	By matching	By MS/MS	By MS/MS	6	6	2.3	3.7	6	146400000	53296000	29603000	3520900	22036000	37943000	22876000
Cptb_RLC_003_01648;Cptb_RLC_002_00043;Cptb_C231_00602;tr|D9QEW4|D9QEW4_CORP2;Cptb_RLC_001_01744	Cptb_RLC_003_01648;Cptb_RLC_002_00043;Cptb_C231_00602;tr|D9QEW4|D9QEW4_CORP2;Cptb_RLC_001_01744	2;2;2;2;2	2;2;2;2;2	2;2;2;2;2	>Cptb_RLC_003_01648 hypothetical protein [Corynebacterium pseudotuberculosis C231];>Cptb_RLC_002_00043 hypothetical protein [Corynebacterium pseudotuberculosis C231];>Cptb_C231_00602 hypothetical protein [Corynebacterium pseudotuberculosis C231];>tr|D9QEW4	5	2	2	2	2	1	1	2	1	2	1	1	2	1	2	1	1	2	1	12.9	12.9	12.9	19.916	171	171;171;171;183;183	0	8.8957	By MS/MS	By MS/MS	By matching	By MS/MS	By matching	12.9	8.2	8.2	12.9	8.2	69844000	26869000	10426000	8207200	13577000	10763000	0
tr|D9QEW5|D9QEW5_CORP2;Cptb_RLC_003_01649;Cptb_RLC_002_00042;Cptb_C231_00603	tr|D9QEW5|D9QEW5_CORP2;Cptb_RLC_003_01649;Cptb_RLC_002_00042;Cptb_C231_00603	7;7;7;7	7;7;7;7	7;7;7;7	>tr|D9QEW5|D9QEW5_CORP2 Uncharacterized protein OS=Corynebacterium pseudotuberculosis (strain C231) GN=CpC231_0551 PE=4 SV=1;>Cptb_RLC_003_01649 hypothetical protein [Corynebacterium pseudotuberculosis C231];>Cptb_RLC_002_00042 hypothetical protein [Coryne	4	7	7	7	7	5	5	6	5	7	5	5	6	5	7	5	5	6	5	19.9	19.9	19.9	50.14	462	462;462;462;462	0	54.879	By MS/MS	By MS/MS	By MS/MS	By MS/MS	By MS/MS	19.9	17.5	17.5	15.2	17.5	1318800000	534750000	167970000	140550000	132940000	342610000	193940000
tr|D9QEW6|D9QEW6_CORP2;Cptb_RLC_003_01650;Cptb_RLC_002_00041;Cptb_C231_00604;Cptb_RLC_001_01435	tr|D9QEW6|D9QEW6_CORP2;Cptb_RLC_003_01650;Cptb_RLC_002_00041;Cptb_C231_00604;Cptb_RLC_001_01435	4;4;4;4;2	4;4;4;4;2	4;4;4;4;2	>tr|D9QEW6|D9QEW6_CORP2 Lon protease OS=Corynebacterium pseudotuberculosis (strain C231) GN=lon PE=4 SV=1;>Cptb_RLC_003_01650 Lon protease [Corynebacterium pseudotuberculosis C231];>Cptb_RLC_002_00041 Lon protease [Corynebacterium pseudotuberculosis C231];	5	4	4	4	3	2	4	2	2	3	2	4	2	2	3	2	4	2	2	14.5	14.5	14.5	36.935	351	351;351;351;351;314	0	4.6942	By MS/MS	By MS/MS	By MS/MS	By MS/MS	By MS/MS	11.1	7.7	14.5	7.7	8	109590000	33017000	29365000	25086000	7803400	14316000	6593100
tr|D9QEW7|D9QEW7_CORP2;Cptb_RLC_003_01651;Cptb_RLC_002_00040;Cptb_C231_00605;Cptb_RLC_001_01436	tr|D9QEW7|D9QEW7_CORP2;Cptb_RLC_003_01651;Cptb_RLC_002_00040;Cptb_C231_00605;Cptb_RLC_001_01436	3;3;3;3;2	3;3;3;3;2	3;3;3;3;2	>tr|D9QEW7|D9QEW7_CORP2 Uncharacterized protein OS=Corynebacterium pseudotuberculosis (strain C231) GN=CpC231_0553 PE=4 SV=1;>Cptb_RLC_003_01651 hypothetical protein [Corynebacterium pseudotuberculosis C231];>Cptb_RLC_002_00040 hypothetical protein [Coryne	5	3	3	3	2	1	2	1	3	2	1	2	1	3	2	1	2	1	3	17.9	17.9	17.9	24.812	234	234;234;234;234;110	0	8.3933	By MS/MS	By MS/MS	By MS/MS	By MS/MS	By MS/MS	14.5	9.4	14.5	9.4	17.9	106140000	21355000	8342800	22683000	2983300	50773000	9561900
tr|D9QEW8|D9QEW8_CORP2;Cptb_RLC_003_01652;Cptb_RLC_002_00039;Cptb_RLC_001_01339;Cptb_C231_00606	tr|D9QEW8|D9QEW8_CORP2;Cptb_RLC_003_01652;Cptb_RLC_002_00039;Cptb_RLC_001_01339;Cptb_C231_00606	3;3;3;3;3	3;3;3;3;3	3;3;3;3;3	>tr|D9QEW8|D9QEW8_CORP2 Uncharacterized protein OS=Corynebacterium pseudotuberculosis (strain C231) GN=CpC231_0554 PE=4 SV=1;>Cptb_RLC_003_01652 hypothetical protein [Corynebacterium pseudotuberculosis C231];>Cptb_RLC_002_00039 hypothetical protein [Coryne	5	3	3	3	3	1	3	2	2	3	1	3	2	2	3	1	3	2	2	22.2	22.2	22.2	17.877	167	167;167;167;167;167	0	10.825	By MS/MS	By MS/MS	By MS/MS	By MS/MS	By MS/MS	22.2	7.2	22.2	13.8	15	142030000	38458000	23107000	36671000	20596000	23197000	12809000
tr|D9QEX3|D9QEX3_CORP2;Cptb_RLC_003_01660;Cptb_RLC_002_00031;Cptb_C231_00616;Cptb_RLC_001_01232	tr|D9QEX3|D9QEX3_CORP2;Cptb_RLC_003_01660;Cptb_RLC_002_00031;Cptb_C231_00616;Cptb_RLC_001_01232	14;14;14;14;7	14;14;14;14;7	14;14;14;14;7	>tr|D9QEX3|D9QEX3_CORP2 UvrABC system protein B OS=Corynebacterium pseudotuberculosis (strain C231) GN=uvrB PE=4 SV=1;>Cptb_RLC_003_01660 UvrABC system protein B [Corynebacterium pseudotuberculosis C231];>Cptb_RLC_002_00031 UvrABC system protein B [Coryneb	5	14	14	14	10	7	9	7	9	10	7	9	7	9	10	7	9	7	9	9.1	9.1	9.1	183.51	1648	1648;1648;1648;1648;547	0	44.709	By MS/MS	By MS/MS	By MS/MS	By MS/MS	By MS/MS	7	4.1	6.1	3.9	6.1	904420000	308900000	156650000	95470000	144260000	199150000	101940000
Cptb_RLC_001_01754;tr|D9QEX7|D9QEX7_CORP2;Cptb_RLC_003_01663;Cptb_RLC_002_00028;Cptb_C231_00619	Cptb_RLC_001_01754;tr|D9QEX7|D9QEX7_CORP2;Cptb_RLC_003_01663;Cptb_RLC_002_00028;Cptb_C231_00619	2;2;2;2;2	2;2;2;2;2	2;2;2;2;2	>Cptb_RLC_001_01754 Copper-containing nitrite reductase precursor;>tr|D9QEX7|D9QEX7_CORP2 Copper-containing nitrite reductase OS=Corynebacterium pseudotuberculosis (strain C231) GN=aniA PE=4 SV=1;>Cptb_RLC_003_01663 Copper-containing nitrite reductase [Cor	5	2	2	2	0	0	2	0	2	0	0	2	0	2	0	0	2	0	2	6.6	6.6	6.6	34.504	316	316;877;882;882;882	0	5.415	By matching	By matching	By MS/MS	By matching	By MS/MS	0	0	6.6	0	6.6	50342000	0	0	25869000	0	24472000	0
tr|D9QEX9|D9QEX9_CORP2;Cptb_RLC_003_01666;Cptb_RLC_002_00025;Cptb_RLC_001_00397;Cptb_C231_00622	tr|D9QEX9|D9QEX9_CORP2;Cptb_RLC_003_01666;Cptb_RLC_002_00025;Cptb_RLC_001_00397;Cptb_C231_00622	1;1;1;1;1	1;1;1;1;1	1;1;1;1;1	>tr|D9QEX9|D9QEX9_CORP2 Uncharacterized protein OS=Corynebacterium pseudotuberculosis (strain C231) GN=CpC231_0565 PE=4 SV=1;>Cptb_RLC_003_01666 hypothetical protein [Corynebacterium pseudotuberculosis C231];>Cptb_RLC_002_00025 hypothetical protein [Coryne	5	1	1	1	0	1	0	0	0	0	1	0	0	0	0	1	0	0	0	4.1	4.1	4.1	23.489	218	218;218;218;218;218	0.0079808	0.80129	By matching	By MS/MS	By matching	By matching	By matching	0	4.1	0	0	0	9750100	0	9750100	0	0	0	0
tr|D9Q932|D9Q932_CORP2;Cptb_RLC_003_01671;Cptb_RLC_002_00020;Cptb_C231_00627;Cptb_RLC_001_01896	tr|D9Q932|D9Q932_CORP2;Cptb_RLC_003_01671;Cptb_RLC_002_00020;Cptb_C231_00627	8;8;8;8;2	8;8;8;8;2	8;8;8;8;2	>tr|D9Q932|D9Q932_CORP2 Methylmalonyl-CoA carboxyltransferase 5S subunit OS=Corynebacterium pseudotuberculosis (strain C231) GN=CpC231_0571 PE=4 SV=1;>Cptb_RLC_003_01671 Methylmalonyl-CoA carboxyltransferase 5S subunit [Corynebacterium pseudotuberculosis C	5	8	8	8	8	7	3	5	7	8	7	3	5	7	8	7	3	5	7	17	17	17	54.75	493	493;493;493;493;204	0	37.318	By MS/MS	By MS/MS	By MS/MS	By MS/MS	By MS/MS	17	14.6	5.5	11.4	15.2	1485800000	712360000	208130000	111380000	190100000	263820000	307690000
tr|D9Q935|D9Q935_CORP2;Cptb_RLC_003_01674;Cptb_RLC_002_00017;Cptb_RLC_001_00704;Cptb_C231_00630	tr|D9Q935|D9Q935_CORP2;Cptb_RLC_003_01674;Cptb_RLC_002_00017;Cptb_RLC_001_00704;Cptb_C231_00630	2;2;2;2;2	2;2;2;2;2	2;2;2;2;2	>tr|D9Q935|D9Q935_CORP2 Methylmalonyl-CoA carboxyltransferase 1.3S subunit OS=Corynebacterium pseudotuberculosis (strain C231) GN=CpC231_0574 PE=4 SV=1;>Cptb_RLC_003_01674 Methylmalonyl-CoA carboxyltransferase 1.3S subunit [Corynebacterium pseudotuberculos	5	2	2	2	1	1	1	1	0	1	1	1	1	0	1	1	1	1	0	28.3	28.3	28.3	12.313	120	120;120;120;120;120	0.0017483	1.9859	By MS/MS	By matching	By matching	By MS/MS	By matching	14.2	14.2	14.2	14.2	0	26774000	4493100	11899000	2832200	7549500	0	1779500
tr|D9Q936|D9Q936_CORP2;Cptb_RLC_003_01675;Cptb_RLC_002_00016;Cptb_RLC_001_00705;Cptb_C231_00631	tr|D9Q936|D9Q936_CORP2;Cptb_RLC_003_01675;Cptb_RLC_002_00016;Cptb_RLC_001_00705;Cptb_C231_00631	14;14;14;14;14	14;14;14;14;14	14;14;14;14;14	>tr|D9Q936|D9Q936_CORP2 Uncharacterized protein OS=Corynebacterium pseudotuberculosis (strain C231) GN=CpC231_0575 PE=4 SV=1;>Cptb_RLC_003_01675 hypothetical protein [Corynebacterium pseudotuberculosis C231];>Cptb_RLC_002_00016 hypothetical protein [Coryne	5	14	14	14	11	9	13	9	13	11	9	13	9	13	11	9	13	9	13	49.7	49.7	49.7	40.996	394	394;394;394;394;394	0	101.01	By MS/MS	By MS/MS	By MS/MS	By MS/MS	By MS/MS	42.9	39.1	49.7	36.3	45.7	4692600000	747910000	522340000	1243900000	633590000	1544900000	304490000
tr|D9Q937|D9Q937_CORP2;Cptb_RLC_003_01676;Cptb_RLC_002_00015;Cptb_RLC_001_00706;Cptb_C231_00632	tr|D9Q937|D9Q937_CORP2;Cptb_RLC_003_01676;Cptb_RLC_002_00015;Cptb_RLC_001_00706;Cptb_C231_00632	2;2;2;2;2	2;2;2;2;2	2;2;2;2;2	>tr|D9Q937|D9Q937_CORP2 Histidinol-phosphatase OS=Corynebacterium pseudotuberculosis (strain C231) GN=hisN PE=4 SV=1;>Cptb_RLC_003_01676 Histidinol-phosphatase [Corynebacterium pseudotuberculosis C231];>Cptb_RLC_002_00015 Histidinol-phosphatase [Corynebact	5	2	2	2	2	0	0	0	2	2	0	0	0	2	2	0	0	0	2	13.4	13.4	13.4	28.589	268	268;268;268;268;268	0.0034247	1.698	By matching	By matching	By matching	By matching	By MS/MS	13.4	0	0	0	13.4	10679000	5436100	0	0	0	5243100	2173400
Cptb_C231_00634;tr|D9Q938|D9Q938_CORP2;Cptb_RLC_003_01677;Cptb_RLC_002_00014	Cptb_C231_00634;tr|D9Q938|D9Q938_CORP2;Cptb_RLC_003_01677;Cptb_RLC_002_00014	2;2;2;2	2;2;2;2	2;2;2;2	>Cptb_C231_00634 Inositol-1-monophosphatase ImpA [Corynebacterium pseudotuberculosis C231];>tr|D9Q938|D9Q938_CORP2 Inositol-1-monophosphatase ImpA OS=Corynebacterium pseudotuberculosis (strain C231) GN=impA PE=4 SV=1;>Cptb_RLC_003_01677 Inositol-1-monophos	4	2	2	2	1	1	1	1	0	1	1	1	1	0	1	1	1	1	0	10.6	10.6	10.6	23.691	217	217;294;294;294	0	7.2843	By MS/MS	By MS/MS	By MS/MS	By matching	By matching	5.1	5.5	5.5	5.5	0	96541000	11967000	40041000	25862000	18672000	0	0
Cptb_C231_00635;tr|D9Q939|D9Q939_CORP2;Cptb_RLC_003_01678;Cptb_RLC_002_00013;Cptb_RLC_001_01834	Cptb_C231_00635;tr|D9Q939|D9Q939_CORP2;Cptb_RLC_003_01678;Cptb_RLC_002_00013	8;7;7;7;3	8;7;7;7;3	8;7;7;7;3	>Cptb_C231_00635 Peptide chain release factor 2 (RF-2) [Corynebacterium pseudotuberculosis C231];>tr|D9Q939|D9Q939_CORP2 Peptide chain release factor 2 OS=Corynebacterium pseudotuberculosis (strain C231) GN=prfB PE=3 SV=1;>Cptb_RLC_003_01678 Peptide chain	5	8	8	8	5	2	6	4	7	5	2	6	4	7	5	2	6	4	7	33.3	33.3	33.3	41.206	366	366;366;366;366;183	0	33.56	By MS/MS	By MS/MS	By MS/MS	By MS/MS	By MS/MS	21.3	7.9	24.3	14.2	30.6	771410000	258640000	66193000	97116000	57365000	292100000	70026000
tr|D9Q941|D9Q941_CORP2;Cptb_RLC_003_01682;Cptb_RLC_002_00009;Cptb_C231_00639;Cptb_RLC_001_01873	tr|D9Q941|D9Q941_CORP2;Cptb_RLC_003_01682;Cptb_RLC_002_00009;Cptb_C231_00639	8;8;8;8;3	8;8;8;8;3	8;8;8;8;3	>tr|D9Q941|D9Q941_CORP2 Cell division ATP-binding protein FtsE OS=Corynebacterium pseudotuberculosis (strain C231) GN=ftsE PE=3 SV=1;>Cptb_RLC_003_01682 Cell division ATP-binding protein FtsE [Corynebacterium pseudotuberculosis C231];>Cptb_RLC_002_00009 Ce	5	8	8	8	8	2	6	3	6	8	2	6	3	6	8	2	6	3	6	45.4	45.4	45.4	25.632	229	229;229;229;229;129	0	17.855	By MS/MS	By MS/MS	By MS/MS	By MS/MS	By MS/MS	45.4	9.6	35.4	15.7	33.2	457730000	171760000	54228000	45597000	52086000	134060000	72233000
tr|D9Q942|D9Q942_CORP2;Cptb_RLC_003_01683;Cptb_RLC_002_00008;Cptb_C231_00640;Cptb_RLC_001_01560	tr|D9Q942|D9Q942_CORP2;Cptb_RLC_003_01683;Cptb_RLC_002_00008;Cptb_C231_00640	6;6;6;6;1	6;6;6;6;1	6;6;6;6;1	>tr|D9Q942|D9Q942_CORP2 Cell division protein FtsX OS=Corynebacterium pseudotuberculosis (strain C231) GN=ftsX PE=3 SV=1;>Cptb_RLC_003_01683 Cell division protein ftsX [Corynebacterium pseudotuberculosis C231];>Cptb_RLC_002_00008 Cell division protein ftsX	5	6	6	6	5	2	4	1	6	5	2	4	1	6	5	2	4	1	6	21.7	21.7	21.7	33.054	300	300;300;300;300;152	0	24.715	By MS/MS	By MS/MS	By MS/MS	By MS/MS	By MS/MS	18.3	6.7	13	3.3	21.7	642400000	217200000	102990000	75061000	45001000	202140000	84926000
tr|D9Q945|D9Q945_CORP2;Cptb_RLC_003_01686;Cptb_RLC_002_00005;Cptb_C231_00643	tr|D9Q945|D9Q945_CORP2;Cptb_RLC_003_01686;Cptb_RLC_002_00005;Cptb_C231_00643	8;8;8;8	8;8;8;8	8;8;8;8	>tr|D9Q945|D9Q945_CORP2 Carbonic anhydrase OS=Corynebacterium pseudotuberculosis (strain C231) GN=cynT PE=3 SV=1;>Cptb_RLC_003_01686 carbonic anhydrase [Corynebacterium pseudotuberculosis C231];>Cptb_RLC_002_00005 carbonic anhydrase [Corynebacterium pseudo	4	8	8	8	5	2	6	2	7	5	2	6	2	7	5	2	6	2	7	42.5	42.5	42.5	26.02	240	240;240;240;240	0	47.855	By MS/MS	By MS/MS	By MS/MS	By MS/MS	By MS/MS	29.2	8.8	31.2	10.4	36.2	2203400000	838030000	253680000	457820000	98661000	555210000	293940000
tr|D9Q946|D9Q946_CORP2;Cptb_RLC_003_01687;Cptb_RLC_002_00004;Cptb_RLC_001_00296;Cptb_C231_00644	tr|D9Q946|D9Q946_CORP2;Cptb_RLC_003_01687;Cptb_RLC_002_00004;Cptb_RLC_001_00296;Cptb_C231_00644	8;8;8;8;8	8;8;8;8;8	8;8;8;8;8	>tr|D9Q946|D9Q946_CORP2 Periplasmic binding protein OS=Corynebacterium pseudotuberculosis (strain C231) GN=fecB PE=4 SV=1;>Cptb_RLC_003_01687 Periplasmic binding protein [Corynebacterium pseudotuberculosis C231];>Cptb_RLC_002_00004 Periplasmic binding prot	5	8	8	8	7	5	7	4	7	7	5	7	4	7	7	5	7	4	7	31.8	31.8	31.8	35.723	330	330;330;330;330;330	0	20.823	By MS/MS	By MS/MS	By MS/MS	By MS/MS	By MS/MS	27.6	17.6	27.6	14.2	27.3	1275900000	320870000	376360000	285530000	146900000	146280000	112140000
tr|D9QBX2|D9QBX2_CORP2;Cptb_RLC_003_00150;Cptb_RLC_002_00185;Cptb_RLC_001_02066;Cptb_C231_00650	tr|D9QBX2|D9QBX2_CORP2;Cptb_RLC_003_00150;Cptb_RLC_002_00185;Cptb_RLC_001_02066;Cptb_C231_00650	4;4;4;4;4	4;4;4;4;4	4;4;4;4;4	>tr|D9QBX2|D9QBX2_CORP2 50S ribosomal protein L27 OS=Corynebacterium pseudotuberculosis (strain C231) GN=rpmA PE=3 SV=1;>Cptb_RLC_003_00150 50S ribosomal protein L27 [Corynebacterium pseudotuberculosis C231];>Cptb_RLC_002_00185 50S ribosomal protein L27 [C	5	4	4	4	3	3	3	4	3	3	3	3	4	3	3	3	3	4	3	51.1	51.1	51.1	9.5256	88	88;88;88;88;88	0	24.852	By MS/MS	By MS/MS	By MS/MS	By MS/MS	By MS/MS	40.9	40.9	40.9	51.1	40.9	1516000000	417230000	200850000	226510000	545810000	125560000	121560000
tr|D9QBX1|D9QBX1_CORP2;Cptb_RLC_003_00149;Cptb_RLC_002_00184;Cptb_RLC_001_01154;Cptb_C231_00651	tr|D9QBX1|D9QBX1_CORP2;Cptb_RLC_003_00149;Cptb_RLC_002_00184;Cptb_RLC_001_01154;Cptb_C231_00651	7;7;7;7;7	7;7;7;7;7	7;7;7;7;7	>tr|D9QBX1|D9QBX1_CORP2 GTPase Obg OS=Corynebacterium pseudotuberculosis (strain C231) GN=obgE PE=3 SV=1;>Cptb_RLC_003_00149 GTPase ObgE [Corynebacterium pseudotuberculosis C231];>Cptb_RLC_002_00184 GTPase ObgE [Corynebacterium pseudotuberculosis C231];>Cp	5	7	7	7	6	1	5	4	6	6	1	5	4	6	6	1	5	4	6	14.2	14.2	14.2	54.917	508	508;508;508;508;508	0	19.553	By MS/MS	By MS/MS	By MS/MS	By MS/MS	By MS/MS	11	1.8	10.8	6.9	11	436040000	228320000	8175000	48194000	31591000	119750000	74000000
tr|D9QBW6|D9QBW6_CORP2;Cptb_RLC_003_00144;Cptb_RLC_002_00179;Cptb_C231_00657;Cptb_RLC_001_01485;Cptb_RLC_001_01484	tr|D9QBW6|D9QBW6_CORP2;Cptb_RLC_003_00144;Cptb_RLC_002_00179;Cptb_C231_00657	10;10;10;10;1;1	10;10;10;10;1;1	10;10;10;10;1;1	>tr|D9QBW6|D9QBW6_CORP2 Gamma-glutamyl phosphate reductase OS=Corynebacterium pseudotuberculosis (strain C231) GN=proA PE=3 SV=1;>Cptb_RLC_003_00144 gamma-glutamyl phosphate reductase [Corynebacterium pseudotuberculosis C231];>Cptb_RLC_002_00179 gamma-glut	6	10	10	10	8	3	4	4	7	8	3	4	4	7	8	3	4	4	7	29.4	29.4	29.4	45.503	428	428;428;428;428;58;68	0	46.446	By MS/MS	By MS/MS	By MS/MS	By MS/MS	By MS/MS	25	7.5	12.1	9.6	21.5	639180000	292020000	55589000	53954000	76425000	161200000	98897000
tr|D9QBW5|D9QBW5_CORP2;Cptb_RLC_003_00143;Cptb_RLC_002_00178;Cptb_RLC_001_01483;Cptb_C231_00658	tr|D9QBW5|D9QBW5_CORP2;Cptb_RLC_003_00143;Cptb_RLC_002_00178;Cptb_RLC_001_01483;Cptb_C231_00658	3;3;3;3;3	3;3;3;3;3	3;3;3;3;3	>tr|D9QBW5|D9QBW5_CORP2 Probable nicotinate-nucleotide adenylyltransferase OS=Corynebacterium pseudotuberculosis (strain C231) GN=nadD PE=3 SV=1;>Cptb_RLC_003_00143 Nicotinate-nucleotide adenylyltransferase [Corynebacterium pseudotuberculosis C231];>Cptb_R	5	3	3	3	3	1	2	1	3	3	1	2	1	3	3	1	2	1	3	18.8	18.8	18.8	24.581	218	218;218;218;218;218	0.00089928	2.4718	By MS/MS	By MS/MS	By matching	By matching	By MS/MS	18.8	3.2	10.6	3.2	18.8	129240000	43913000	11887000	12535000	8590600	52315000	13381000
tr|D9QBW4|D9QBW4_CORP2;Cptb_RLC_003_00142;Cptb_RLC_002_00177;Cptb_C231_00659	tr|D9QBW4|D9QBW4_CORP2;Cptb_RLC_003_00142;Cptb_RLC_002_00177;Cptb_C231_00659	2;2;2;2	2;2;2;2	2;2;2;2	>tr|D9QBW4|D9QBW4_CORP2 Ribosomal silencing factor RsfS OS=Corynebacterium pseudotuberculosis (strain C231) GN=rsfS PE=3 SV=1;>Cptb_RLC_003_00142 Protein yqeL [Corynebacterium pseudotuberculosis C231];>Cptb_RLC_002_00177 Protein yqeL [Corynebacterium pseud	4	2	2	2	2	1	1	1	2	2	1	1	1	2	2	1	1	1	2	16.1	16.1	16.1	17.608	155	155;155;155;155	0.00088968	2.2786	By MS/MS	By MS/MS	By MS/MS	By MS/MS	By MS/MS	16.1	4.5	4.5	4.5	16.1	359760000	85081000	81282000	38299000	107300000	47805000	0
tr|D9QBW3|D9QBW3_CORP2;Cptb_RLC_003_00141;Cptb_RLC_002_00176;Cptb_RLC_001_01149;Cptb_C231_00660	tr|D9QBW3|D9QBW3_CORP2;Cptb_RLC_003_00141;Cptb_RLC_002_00176;Cptb_RLC_001_01149;Cptb_C231_00660	3;3;3;3;3	3;3;3;3;3	3;3;3;3;3	>tr|D9QBW3|D9QBW3_CORP2 Phosphoglycerate mutase OS=Corynebacterium pseudotuberculosis (strain C231) GN=gpmB PE=4 SV=1;>Cptb_RLC_003_00141 phosphoglycerate mutase [Corynebacterium pseudotuberculosis C231];>Cptb_RLC_002_00176 phosphoglycerate mutase [Coryneb	5	3	3	3	1	1	0	1	0	1	1	0	1	0	1	1	0	1	0	8.5	8.5	8.5	27.516	247	247;247;247;247;247	0	4.0768	By MS/MS	By MS/MS	By matching	By MS/MS	By matching	4.5	4	0	4	0	3742000	3742000	0	0	0	0	1482000
tr|D9QBV8|D9QBV8_CORP2;Cptb_RLC_003_00136;Cptb_RLC_002_00171;Cptb_RLC_001_01686;Cptb_C231_00665	tr|D9QBV8|D9QBV8_CORP2;Cptb_RLC_003_00136;Cptb_RLC_002_00171;Cptb_RLC_001_01686;Cptb_C231_00665	5;5;5;5;5	5;5;5;5;5	5;5;5;5;5	>tr|D9QBV8|D9QBV8_CORP2 Ankyrin domain-containing protein OS=Corynebacterium pseudotuberculosis (strain C231) GN=CpC231_1572 PE=4 SV=1;>Cptb_RLC_003_00136 Ankyrin domain-containing protein [Corynebacterium pseudotuberculosis C231];>Cptb_RLC_002_00171 Ankyr	5	5	5	5	5	3	5	3	5	5	3	5	3	5	5	3	5	3	5	39.8	39.8	39.8	14.228	133	133;133;133;133;133	0	26.151	By MS/MS	By MS/MS	By MS/MS	By MS/MS	By MS/MS	39.8	17.3	39.8	17.3	39.8	1153600000	408210000	92814000	194160000	110220000	348190000	151990000
tr|D9QBV6|D9QBV6_CORP2;Cptb_RLC_003_00134;Cptb_RLC_002_00169;Cptb_C231_00667	tr|D9QBV6|D9QBV6_CORP2;Cptb_RLC_003_00134;Cptb_RLC_002_00169;Cptb_C231_00667	1;1;1;1	1;1;1;1	1;1;1;1	>tr|D9QBV6|D9QBV6_CORP2 30S ribosomal protein S20 OS=Corynebacterium pseudotuberculosis (strain C231) GN=rpsT PE=3 SV=1;>Cptb_RLC_003_00134 30S ribosomal protein S20 [Corynebacterium pseudotuberculosis C231];>Cptb_RLC_002_00169 30S ribosomal protein S20 [C	4	1	1	1	1	1	1	1	1	1	1	1	1	1	1	1	1	1	1	18.4	18.4	18.4	9.7182	87	87;87;87;87	0	2.7194	By MS/MS	By matching	By MS/MS	By MS/MS	By matching	18.4	18.4	18.4	18.4	18.4	36965000	9640800	456330	4178100	21633000	1056600	0
Cptb_RLC_003_00133;Cptb_RLC_002_00168;Cptb_C231_00668;tr|D9QBV5|D9QBV5_CORP2	Cptb_RLC_003_00133;Cptb_RLC_002_00168;Cptb_C231_00668;tr|D9QBV5|D9QBV5_CORP2	2;2;2;2	2;2;2;2	2;2;2;2	>Cptb_RLC_003_00133 PemK-like protein [Corynebacterium pseudotuberculosis C231];>Cptb_RLC_002_00168 PemK-like protein [Corynebacterium pseudotuberculosis C231];>Cptb_C231_00668 PemK-like protein [Corynebacterium pseudotuberculosis C231];>tr|D9QBV5|D9QBV5_C	4	2	2	2	1	1	1	2	1	1	1	1	2	1	1	1	1	2	1	8.2	8.2	8.2	20.98	182	182;182;182;184	0.00089127	2.3158	By matching	By matching	By MS/MS	By MS/MS	By MS/MS	3.8	3.8	3.8	8.2	3.8	56202000	16183000	6831200	5222600	18930000	9036100	0
tr|D9QBV4|D9QBV4_CORP2;Cptb_RLC_003_00132;Cptb_RLC_002_00167;Cptb_RLC_001_00487;Cptb_C231_00669	tr|D9QBV4|D9QBV4_CORP2;Cptb_RLC_003_00132;Cptb_RLC_002_00167;Cptb_RLC_001_00487;Cptb_C231_00669	11;11;11;11;11	11;11;11;11;11	11;11;11;11;11	>tr|D9QBV4|D9QBV4_CORP2 Elongation factor 4 OS=Corynebacterium pseudotuberculosis (strain C231) GN=lepA PE=3 SV=1;>Cptb_RLC_003_00132 GTP-binding protein LepA [Corynebacterium pseudotuberculosis C231];>Cptb_RLC_002_00167 GTP-binding protein LepA [Corynebac	5	11	11	11	11	3	6	3	6	11	3	6	3	6	11	3	6	3	6	19.7	19.7	19.7	68.252	615	615;615;615;615;615	0	28.424	By MS/MS	By MS/MS	By MS/MS	By MS/MS	By MS/MS	19.7	5.5	11.9	5.4	11.9	571510000	289710000	82233000	50354000	33026000	116190000	65880000
tr|D9QBU6|D9QBU6_CORP2;Cptb_RLC_003_00123;Cptb_RLC_002_00158;Cptb_C231_00679	tr|D9QBU6|D9QBU6_CORP2;Cptb_RLC_003_00123;Cptb_RLC_002_00158;Cptb_C231_00679	5;5;5;5	5;5;5;5	5;5;5;5	>tr|D9QBU6|D9QBU6_CORP2 Uncharacterized protein OS=Corynebacterium pseudotuberculosis (strain C231) GN=CpC231_1558 PE=4 SV=1;>Cptb_RLC_003_00123 hypothetical protein [Corynebacterium pseudotuberculosis C231];>Cptb_RLC_002_00158 hypothetical protein [Coryne	4	5	5	5	4	2	3	2	5	4	2	3	2	5	4	2	3	2	5	15.2	15.2	15.2	45.824	440	440;440;440;440	0	10.684	By MS/MS	By MS/MS	By MS/MS	By MS/MS	By MS/MS	12.5	5.5	7.3	5.5	15.2	1798700000	404720000	555520000	251150000	242010000	345260000	201710000
tr|D9QBU4|D9QBU4_CORP2;Cptb_RLC_003_00121;Cptb_RLC_002_00156;Cptb_C231_00681	tr|D9QBU4|D9QBU4_CORP2;Cptb_RLC_003_00121;Cptb_RLC_002_00156;Cptb_C231_00681	2;2;2;2	2;2;2;2	2;2;2;2	>tr|D9QBU4|D9QBU4_CORP2 Proline iminopeptidase OS=Corynebacterium pseudotuberculosis (strain C231) GN=CpC231_1556 PE=4 SV=1;>Cptb_RLC_003_00121 Proline iminopeptidase [Corynebacterium pseudotuberculosis C231];>Cptb_RLC_002_00156 Proline iminopeptidase [Cor	4	2	2	2	1	0	0	0	1	1	0	0	0	1	1	0	0	0	1	6.4	6.4	6.4	47.078	423	423;423;423;423	0	5.0189	By MS/MS	By matching	By matching	By matching	By MS/MS	2.1	0	0	0	4.3	29856000	9741400	0	0	0	20114000	0
Cptb_RLC_003_00119;Cptb_RLC_002_00154;Cptb_C231_00683;tr|D9QBU2|D9QBU2_CORP2;Cptb_RLC_001_01791	Cptb_RLC_003_00119;Cptb_RLC_002_00154;Cptb_C231_00683;tr|D9QBU2|D9QBU2_CORP2;Cptb_RLC_001_01791	11;11;11;10;7	11;11;11;10;7	11;11;11;10;7	>Cptb_RLC_003_00119 Oligopeptide transport ATP-binding protein OppD [Corynebacterium pseudotuberculosis C231];>Cptb_RLC_002_00154 Oligopeptide transport ATP-binding protein OppD [Corynebacterium pseudotuberculosis C231];>Cptb_C231_00683 Oligopeptide transp	5	11	11	11	10	8	11	6	10	10	8	11	6	10	10	8	11	6	10	23.9	23.9	23.9	52.06	477	477;477;477;477;245	0	25.119	By MS/MS	By MS/MS	By MS/MS	By MS/MS	By MS/MS	22.4	16.1	23.9	11.9	20.8	681980000	259520000	120950000	120840000	50811000	129860000	95980000
tr|D9QBT9|D9QBT9_CORP2;Cptb_RLC_003_00116;Cptb_RLC_002_00151;Cptb_C231_00686;Cptb_RLC_001_02024	tr|D9QBT9|D9QBT9_CORP2;Cptb_RLC_003_00116;Cptb_RLC_002_00151;Cptb_C231_00686	12;12;12;12;2	12;12;12;12;2	12;12;12;12;2	>tr|D9QBT9|D9QBT9_CORP2 ABC-type dipeptide transport system, periplasmic componen OS=Corynebacterium pseudotuberculosis (strain C231) GN=oppA5 PE=4 SV=1;>Cptb_RLC_003_00116 dipeptide ABC transporter substrate-binding protein [Corynebacterium pseudotubercul	5	12	12	12	5	6	11	4	9	5	6	11	4	9	5	6	11	4	9	33.9	33.9	33.9	55.333	513	513;513;513;513;83	0	41.17	By MS/MS	By MS/MS	By MS/MS	By MS/MS	By MS/MS	11.7	14.2	32.4	7.6	23.6	1290900000	291580000	201740000	463660000	44988000	288980000	73877000
tr|D9QBT6|D9QBT6_CORP2;Cptb_RLC_003_00113;Cptb_RLC_002_00148;Cptb_C231_00689;Cptb_RLC_001_01283	tr|D9QBT6|D9QBT6_CORP2;Cptb_RLC_003_00113;Cptb_RLC_002_00148;Cptb_C231_00689;Cptb_RLC_001_01283	2;2;2;2;1	2;2;2;2;1	2;2;2;2;1	>tr|D9QBT6|D9QBT6_CORP2 Ectoine, glycine betaine and proline transport system membrane OS=Corynebacterium pseudotuberculosis (strain C231) GN=ectP PE=4 SV=1;>Cptb_RLC_003_00113 ectoine, glycine betaine and proline transport system membrane protein [Coryneb	5	2	2	2	2	0	1	1	2	2	0	1	1	2	2	0	1	1	2	4.1	4.1	4.1	66.753	610	610;610;610;610;471	0.005627	0.86042	By MS/MS	By matching	By MS/MS	By MS/MS	By MS/MS	4.1	0	2	2	4.1	600330000	260870000	0	69544000	144650000	125270000	0
tr|D9QBT2|D9QBT2_CORP2;Cptb_RLC_003_00107;Cptb_RLC_002_00142;Cptb_C231_00695;Cptb_RLC_001_01907	tr|D9QBT2|D9QBT2_CORP2;Cptb_RLC_003_00107;Cptb_RLC_002_00142;Cptb_C231_00695;Cptb_RLC_001_01907	3;3;3;3;2	3;3;3;3;2	3;3;3;3;2	>tr|D9QBT2|D9QBT2_CORP2 Uncharacterized protein OS=Corynebacterium pseudotuberculosis (strain C231) GN=CpC231_1543 PE=4 SV=1;>Cptb_RLC_003_00107 hypothetical protein [Corynebacterium pseudotuberculosis C231];>Cptb_RLC_002_00142 hypothetical protein [Coryne	5	3	3	3	3	3	3	2	3	3	3	3	2	3	3	3	3	2	3	21.4	21.4	21.4	17.391	168	168;168;168;168;83	0	11.276	By MS/MS	By MS/MS	By MS/MS	By MS/MS	By MS/MS	21.4	21.4	21.4	11.9	21.4	1240100000	573970000	133620000	155660000	99945000	276950000	131720000
tr|D9QBS7|D9QBS7_CORP2;Cptb_RLC_003_00103;Cptb_RLC_002_00137;Cptb_RLC_001_00516;Cptb_C231_00699	tr|D9QBS7|D9QBS7_CORP2;Cptb_RLC_003_00103;Cptb_RLC_002_00137;Cptb_RLC_001_00516;Cptb_C231_00699	2;2;2;2;2	2;2;2;2;2	2;2;2;2;2	>tr|D9QBS7|D9QBS7_CORP2 Carboxyl esterase type B OS=Corynebacterium pseudotuberculosis (strain C231) GN=CpC231_1538 PE=3 SV=1;>Cptb_RLC_003_00103 Carboxyl esterase type B [Corynebacterium pseudotuberculosis C231];>Cptb_RLC_002_00137 Carboxyl esterase type	5	2	2	2	2	1	0	1	2	2	1	0	1	2	2	1	0	1	2	5.4	5.4	5.4	47.738	423	423;423;423;423;423	0.0025884	1.7764	By MS/MS	By matching	By matching	By MS/MS	By matching	5.4	2.1	0	2.1	5.4	47199000	21837000	3945700	0	2925200	18491000	8236100
tr|D9QBS6|D9QBS6_CORP2;Cptb_RLC_003_00102;Cptb_RLC_002_00136;Cptb_C231_00700	tr|D9QBS6|D9QBS6_CORP2;Cptb_RLC_003_00102;Cptb_RLC_002_00136;Cptb_C231_00700	10;10;10;10	10;10;10;10	10;10;10;10	>tr|D9QBS6|D9QBS6_CORP2 Peptidyl-dipeptidase OS=Corynebacterium pseudotuberculosis (strain C231) GN=dcp PE=3 SV=1;>Cptb_RLC_003_00102 Peptidyl-dipeptidase [Corynebacterium pseudotuberculosis C231];>Cptb_RLC_002_00136 Peptidyl-dipeptidase [Corynebacterium p	4	10	10	10	10	3	6	4	10	10	3	6	4	10	10	3	6	4	10	18.1	18.1	18.1	75.792	692	692;692;692;692	0	50.012	By MS/MS	By MS/MS	By MS/MS	By MS/MS	By MS/MS	18.1	3.5	10.1	5.8	18.1	826730000	359360000	75537000	81678000	100700000	209450000	64055000
tr|D9QBS0|D9QBS0_CORP2;Cptb_RLC_003_00096;Cptb_RLC_002_00130;Cptb_C231_00707	tr|D9QBS0|D9QBS0_CORP2;Cptb_RLC_003_00096;Cptb_RLC_002_00130;Cptb_C231_00707	1;1;1;1	1;1;1;1	1;1;1;1	>tr|D9QBS0|D9QBS0_CORP2 Oxygen-independent coproporphyrinogen III oxidase OS=Corynebacterium pseudotuberculosis (strain C231) GN=hemN PE=4 SV=1;>Cptb_RLC_003_00096 Oxygen-independent coproporphyrinogen III oxidase [Corynebacterium pseudotuberculosis C231];	4	1	1	1	1	1	0	1	1	1	1	0	1	1	1	1	0	1	1	3.9	3.9	3.9	41.869	384	384;384;384;384	0.0017528	2.0448	By MS/MS	By matching	By matching	By matching	By matching	3.9	3.9	0	3.9	3.9	26449000	14851000	4313500	0	2337000	4948300	0
tr|D9QBR9|D9QBR9_CORP2;Cptb_RLC_003_00093;Cptb_RLC_002_00127;Cptb_C231_00711	tr|D9QBR9|D9QBR9_CORP2;Cptb_RLC_003_00093;Cptb_RLC_002_00127;Cptb_C231_00711	4;4;4;4	4;4;4;4	4;4;4;4	>tr|D9QBR9|D9QBR9_CORP2 Chaperone protein DnaJ OS=Corynebacterium pseudotuberculosis (strain C231) GN=dnaJ1 PE=3 SV=1;>Cptb_RLC_003_00093 Chaperone protein dnaJ 1 [Corynebacterium pseudotuberculosis C231];>Cptb_RLC_002_00127 Chaperone protein dnaJ 1 [Coryn	4	4	4	4	3	1	4	2	4	3	1	4	2	4	3	1	4	2	4	12.2	12.2	12.2	40.175	378	378;378;378;378	0	27.073	By MS/MS	By MS/MS	By MS/MS	By MS/MS	By MS/MS	7.9	4.2	12.2	6.1	12.2	293270000	45597000	57751000	60534000	54812000	74576000	45025000
tr|D9QBR8|D9QBR8_CORP2;Cptb_RLC_003_00092;Cptb_RLC_002_00126;Cptb_C231_00712;Cptb_RLC_001_01207	tr|D9QBR8|D9QBR8_CORP2;Cptb_RLC_003_00092;Cptb_RLC_002_00126;Cptb_C231_00712;Cptb_RLC_001_01207	2;2;2;2;1	2;2;2;2;1	2;2;2;2;1	>tr|D9QBR8|D9QBR8_CORP2 Ribosomal RNA small subunit methyltransferase E OS=Corynebacterium pseudotuberculosis (strain C231) GN=rsmE PE=3 SV=1;>Cptb_RLC_003_00092 16S ribosomal RNA methyltransferase RsmE [Corynebacterium pseudotuberculosis C231];>Cptb_RLC_0	5	2	2	2	2	2	2	2	2	2	2	2	2	2	2	2	2	2	2	6.2	6.2	6.2	27.108	256	256;256;256;256;119	0	4.0147	By MS/MS	By MS/MS	By MS/MS	By MS/MS	By MS/MS	6.2	6.2	6.2	6.2	6.2	154510000	42476000	28555000	29515000	32341000	21623000	14857000
tr|D9QBR7|D9QBR7_CORP2;Cptb_RLC_003_00091;Cptb_RLC_002_00125;Cptb_RLC_001_01208;Cptb_C231_00713	tr|D9QBR7|D9QBR7_CORP2;Cptb_RLC_003_00091;Cptb_RLC_002_00125;Cptb_RLC_001_01208;Cptb_C231_00713	6;6;6;6;6	6;6;6;6;6	6;6;6;6;6	>tr|D9QBR7|D9QBR7_CORP2 Phosphate starvation-inducible protein PhoH OS=Corynebacterium pseudotuberculosis (strain C231) GN=phoH PE=4 SV=1;>Cptb_RLC_003_00091 Phosphate starvation-inducible protein PhoH [Corynebacterium pseudotuberculosis C231];>Cptb_RLC_00	5	6	6	6	6	5	5	3	6	6	5	5	3	6	6	5	5	3	6	23.8	23.8	23.8	37.805	345	345;345;345;345;345	0	35.371	By MS/MS	By MS/MS	By MS/MS	By MS/MS	By MS/MS	23.8	20	20.9	12.2	23.8	911140000	320980000	118760000	93886000	104180000	273340000	131850000
Cptb_RLC_001_01223;tr|D9QBR1|D9QBR1_CORP2;Cptb_RLC_003_00085;Cptb_RLC_002_00119;Cptb_C231_00719	Cptb_RLC_001_01223;tr|D9QBR1|D9QBR1_CORP2;Cptb_RLC_003_00085;Cptb_RLC_002_00119;Cptb_C231_00719	2;2;2;2;2	2;2;2;2;2	2;2;2;2;2	>Cptb_RLC_001_01223 Trans,polycis-polyprenyl diphosphate synthase ((2Z,6E)-farnesyl diphosphate specific);>tr|D9QBR1|D9QBR1_CORP2 Isoprenyl transferase OS=Corynebacterium pseudotuberculosis (strain C231) GN=uppS2 PE=3 SV=1;>Cptb_RLC_003_00085 undecaprenyl	5	2	2	2	2	2	2	2	2	2	2	2	2	2	2	2	2	2	2	10.3	10.3	10.3	22.82	195	195;245;245;245;245	0.0033473	1.4096	By MS/MS	By matching	By MS/MS	By MS/MS	By MS/MS	10.3	10.3	10.3	10.3	10.3	432020000	172920000	79520000	62245000	61060000	56276000	62620000
tr|D9QBQ9|D9QBQ9_CORP2;Cptb_RLC_003_00083;Cptb_RLC_002_00117;Cptb_C231_00721	tr|D9QBQ9|D9QBQ9_CORP2;Cptb_RLC_003_00083;Cptb_RLC_002_00117;Cptb_C231_00721	2;2;2;2	2;2;2;2	2;2;2;2	>tr|D9QBQ9|D9QBQ9_CORP2 Ferric uptake regulatory protein OS=Corynebacterium pseudotuberculosis (strain C231) GN=furB PE=4 SV=1;>Cptb_RLC_003_00083 Ferric uptake regulatory protein [Corynebacterium pseudotuberculosis C231];>Cptb_RLC_002_00117 Ferric uptake	4	2	2	2	2	2	2	2	2	2	2	2	2	2	2	2	2	2	2	12.1	12.1	12.1	15.75	141	141;141;141;141	0	3.6072	By MS/MS	By MS/MS	By MS/MS	By MS/MS	By MS/MS	12.1	12.1	12.1	12.1	12.1	607230000	183020000	133510000	95824000	118470000	76405000	46422000
tr|D9QBQ8|D9QBQ8_CORP2;Cptb_RLC_003_00082;Cptb_RLC_002_00116;Cptb_RLC_001_01470;Cptb_C231_00722	tr|D9QBQ8|D9QBQ8_CORP2;Cptb_RLC_003_00082;Cptb_RLC_002_00116;Cptb_RLC_001_01470;Cptb_C231_00722	2;2;2;2;2	2;2;2;2;2	2;2;2;2;2	>tr|D9QBQ8|D9QBQ8_CORP2 HTH-type transcriptional regulator OS=Corynebacterium pseudotuberculosis (strain C231) GN=CpC231_1518 PE=4 SV=1;>Cptb_RLC_003_00082 HTH-type transcriptional regulator [Corynebacterium pseudotuberculosis C231];>Cptb_RLC_002_00116 HTH	5	2	2	2	2	0	0	0	0	2	0	0	0	0	2	0	0	0	0	21.8	21.8	21.8	15.01	133	133;133;133;133;133	0	13.005	By MS/MS	By matching	By matching	By matching	By matching	21.8	0	0	0	0	60678000	60678000	0	0	0	0	24031000
tr|D9QBQ5|D9QBQ5_CORP2;Cptb_RLC_003_00080;Cptb_RLC_002_00114;Cptb_RLC_001_01067;Cptb_C231_00724	tr|D9QBQ5|D9QBQ5_CORP2;Cptb_RLC_003_00080;Cptb_RLC_002_00114;Cptb_RLC_001_01067;Cptb_C231_00724	2;2;2;2;2	2;2;2;2;2	2;2;2;2;2	>tr|D9QBQ5|D9QBQ5_CORP2 Uncharacterized protein OS=Corynebacterium pseudotuberculosis (strain C231) GN=CpC231_1515 PE=4 SV=1;>Cptb_RLC_003_00080 hypothetical protein [Corynebacterium pseudotuberculosis C231];>Cptb_RLC_002_00114 hypothetical protein [Coryne	5	2	2	2	2	1	1	1	2	2	1	1	1	2	2	1	1	1	2	9.7	9.7	9.7	19.047	175	175;175;175;175;175	0.0025974	1.8396	By MS/MS	By MS/MS	By matching	By MS/MS	By matching	9.7	5.1	5.1	5.1	9.7	58041000	18964000	5335300	7906700	17314000	8521800	0
tr|D9QBQ3|D9QBQ3_CORP2;Cptb_RLC_003_00078;Cptb_RLC_002_00112;Cptb_C231_00726	tr|D9QBQ3|D9QBQ3_CORP2;Cptb_RLC_003_00078;Cptb_RLC_002_00112;Cptb_C231_00726	9;9;9;9	9;9;9;9	9;9;9;9	>tr|D9QBQ3|D9QBQ3_CORP2 Uncharacterized protein OS=Corynebacterium pseudotuberculosis (strain C231) GN=CpC231_1513 PE=4 SV=1;>Cptb_RLC_003_00078 hypothetical protein [Corynebacterium pseudotuberculosis C231];>Cptb_RLC_002_00112 hypothetical protein [Coryne	4	9	9	9	9	5	6	4	9	9	5	6	4	9	9	5	6	4	9	16.4	16.4	16.4	72.955	690	690;690;690;690	0	41.712	By MS/MS	By MS/MS	By MS/MS	By MS/MS	By MS/MS	16.4	7.8	11.3	6.1	16.4	946450000	284610000	131040000	143360000	161160000	226290000	108060000
tr|D9QBP8|D9QBP8_CORP2;Cptb_RLC_003_00073;Cptb_RLC_002_00107;Cptb_C231_00731;Cptb_RLC_001_00136;Cptb_RLC_001_00135	tr|D9QBP8|D9QBP8_CORP2;Cptb_RLC_003_00073;Cptb_RLC_002_00107;Cptb_C231_00731;Cptb_RLC_001_00136	13;13;13;13;7;5	13;13;13;13;7;5	13;13;13;13;7;5	>tr|D9QBP8|D9QBP8_CORP2 Glutamine--fructose-6-phosphate aminotransferase [isomerizing] OS=Corynebacterium pseudotuberculosis (strain C231) GN=glmS PE=3 SV=1;>Cptb_RLC_003_00073 glucosamine--fructose-6-phosphate aminotransferase [Corynebacterium pseudotuber	6	13	13	13	12	7	11	6	13	12	7	11	6	13	12	7	11	6	13	25.8	25.8	25.8	67.409	624	624;624;624;624;409;188	0	61.136	By MS/MS	By MS/MS	By MS/MS	By MS/MS	By MS/MS	24.4	12.2	22.3	10.1	25.8	3874400000	1722600000	445870000	310800000	339190000	1055900000	597370000
tr|D9QBP7|D9QBP7_CORP2;Cptb_RLC_003_00072;Cptb_RLC_002_00106;Cptb_RLC_001_00134;Cptb_C231_00732	tr|D9QBP7|D9QBP7_CORP2;Cptb_RLC_003_00072;Cptb_RLC_002_00106;Cptb_RLC_001_00134;Cptb_C231_00732	4;4;4;4;4	4;4;4;4;4	4;4;4;4;4	>tr|D9QBP7|D9QBP7_CORP2 DNA primase OS=Corynebacterium pseudotuberculosis (strain C231) GN=dnaG PE=3 SV=1;>Cptb_RLC_003_00072 DNA primase [Corynebacterium pseudotuberculosis C231];>Cptb_RLC_002_00106 DNA primase [Corynebacterium pseudotuberculosis C231];>C	5	4	4	4	2	0	1	1	2	2	0	1	1	2	2	0	1	1	2	9.7	9.7	9.7	71.202	638	638;638;638;638;638	0	8.6276	By MS/MS	By matching	By matching	By MS/MS	By MS/MS	4.5	0	2.2	1.9	5.5	64477000	24071000	0	1036700	5729100	33640000	9533400
tr|D9QBP6|D9QBP6_CORP2;Cptb_RLC_003_00071;Cptb_RLC_002_00105;Cptb_RLC_001_00133;Cptb_C231_00733	tr|D9QBP6|D9QBP6_CORP2;Cptb_RLC_003_00071;Cptb_RLC_002_00105;Cptb_RLC_001_00133;Cptb_C231_00733	3;3;3;3;3	3;3;3;3;3	3;3;3;3;3	>tr|D9QBP6|D9QBP6_CORP2 Thiamine biosynthesis protein X OS=Corynebacterium pseudotuberculosis (strain C231) GN=thiX PE=4 SV=1;>Cptb_RLC_003_00071 Thiamine biosynthesis protein X [Corynebacterium pseudotuberculosis C231];>Cptb_RLC_002_00105 Thiamine biosynt	5	3	3	3	3	3	3	3	2	3	3	3	3	2	3	3	3	3	2	19.2	19.2	19.2	19.564	193	193;193;193;193;193	0	18.508	By MS/MS	By MS/MS	By MS/MS	By MS/MS	By MS/MS	19.2	19.2	19.2	19.2	15.5	779920000	191370000	173240000	84798000	184100000	146410000	76701000
tr|D9QBP5|D9QBP5_CORP2;Cptb_RLC_003_00070;Cptb_RLC_002_00104;Cptb_RLC_001_00132;Cptb_C231_00734	tr|D9QBP5|D9QBP5_CORP2;Cptb_RLC_003_00070;Cptb_RLC_002_00104;Cptb_RLC_001_00132;Cptb_C231_00734	1;1;1;1;1	1;1;1;1;1	1;1;1;1;1	>tr|D9QBP5|D9QBP5_CORP2 Uncharacterized protein OS=Corynebacterium pseudotuberculosis (strain C231) GN=CpC231_1505 PE=4 SV=1;>Cptb_RLC_003_00070 hypothetical protein [Corynebacterium pseudotuberculosis C231];>Cptb_RLC_002_00104 hypothetical protein [Coryne	5	1	1	1	1	1	1	1	1	1	1	1	1	1	1	1	1	1	1	16.2	16.2	16.2	8.8191	80	80;80;80;80;80	0	4.9343	By MS/MS	By MS/MS	By MS/MS	By MS/MS	By MS/MS	16.2	16.2	16.2	16.2	16.2	507060000	137130000	94274000	50129000	174240000	51284000	0
tr|D9QBP3|D9QBP3_CORP2;Cptb_RLC_003_00066;Cptb_RLC_002_00100;Cptb_RLC_001_01216;Cptb_C231_00738	tr|D9QBP3|D9QBP3_CORP2;Cptb_RLC_003_00066;Cptb_RLC_002_00100;Cptb_RLC_001_01216;Cptb_C231_00738	2;2;2;2;2	2;2;2;2;2	2;2;2;2;2	>tr|D9QBP3|D9QBP3_CORP2 Beta-lactamase transpeptidase-like protein OS=Corynebacterium pseudotuberculosis (strain C231) GN=bla PE=4 SV=1;>Cptb_RLC_003_00066 Beta-lactamase transpeptidase-like protein [Corynebacterium pseudotuberculosis C231];>Cptb_RLC_002_0	5	2	2	2	2	1	1	1	2	2	1	1	1	2	2	1	1	1	2	7.4	7.4	7.4	29.11	269	269;269;269;269;269	0	3.6637	By MS/MS	By MS/MS	By MS/MS	By MS/MS	By MS/MS	7.4	3.3	3.3	3.3	7.4	81716000	21923000	14900000	10693000	8594600	25606000	10186000
tr|D9QBP2|D9QBP2_CORP2;Cptb_RLC_003_00065;Cptb_RLC_002_00099;Cptb_C231_00739;Cptb_RLC_001_01083	tr|D9QBP2|D9QBP2_CORP2;Cptb_RLC_003_00065;Cptb_RLC_002_00099;Cptb_C231_00739;Cptb_RLC_001_01083	2;2;2;2;1	2;2;2;2;1	2;2;2;2;1	>tr|D9QBP2|D9QBP2_CORP2 Uncharacterized protein OS=Corynebacterium pseudotuberculosis (strain C231) GN=CpC231_1502 PE=4 SV=1;>Cptb_RLC_003_00065 hypothetical protein [Corynebacterium pseudotuberculosis C231];>Cptb_RLC_002_00099 hypothetical protein [Coryne	5	2	2	2	1	1	1	1	1	1	1	1	1	1	1	1	1	1	1	18.3	18.3	18.3	13.647	120	120;120;120;120;95	0	5.0639	By matching	By MS/MS	By MS/MS	By matching	By MS/MS	8.3	10	8.3	10	8.3	26153000	7265700	8425200	5640900	4821400	0	0
Cptb_RLC_001_01887;tr|D9Q982|D9Q982_CORP2;Cptb_RLC_003_00424;Cptb_RLC_002_00545;Cptb_C231_00743	Cptb_RLC_001_01887;tr|D9Q982|D9Q982_CORP2;Cptb_RLC_003_00424;Cptb_RLC_002_00545;Cptb_C231_00743	1;1;1;1;1	1;1;1;1;1	1;1;1;1;1	>Cptb_RLC_001_01887 Glutathione transport system permease protein GsiD;>tr|D9Q982|D9Q982_CORP2 Oligopeptide transport system permease protein oppC OS=Corynebacterium pseudotuberculosis (strain C231) GN=oppC2 PE=3 SV=1;>Cptb_RLC_003_00424 oligopeptide trans	5	1	1	1	1	1	1	1	1	1	1	1	1	1	1	1	1	1	1	7.3	7.3	7.3	17.059	165	165;258;258;258;258	0.0094787	0.65801	By matching	By matching	By matching	By MS/MS	By matching	7.3	7.3	7.3	7.3	7.3	22703000	4988600	5119100	3089300	4272800	5233300	0
tr|D9Q980|D9Q980_CORP2;Cptb_RLC_003_00426;Cptb_RLC_002_00543;Cptb_C231_00745;Cptb_RLC_001_01523;Cptb_RLC_001_01524	tr|D9Q980|D9Q980_CORP2;Cptb_RLC_003_00426;Cptb_RLC_002_00543;Cptb_C231_00745	13;13;13;13;5;4	13;13;13;13;5;4	13;13;13;13;5;4	>tr|D9Q980|D9Q980_CORP2 Oligopeptide-binding protein oppA OS=Corynebacterium pseudotuberculosis (strain C231) GN=oppA2 PE=4 SV=1;>Cptb_RLC_003_00426 oligopeptide-binding protein OppA [Corynebacterium pseudotuberculosis C231];>Cptb_RLC_002_00543 oligopeptid	6	13	13	13	11	10	12	10	11	11	10	12	10	11	11	10	12	10	11	32.4	32.4	32.4	55.235	510	510;510;510;510;177;159	0	84.272	By MS/MS	By MS/MS	By MS/MS	By MS/MS	By MS/MS	26.7	22.4	29.2	22.4	26.9	2872100000	835110000	354620000	558080000	414040000	710270000	326720000
tr|D9Q975|D9Q975_CORP2;Cptb_RLC_003_00431;Cptb_RLC_002_00538;Cptb_C231_00751;Cptb_RLC_001_01147	tr|D9Q975|D9Q975_CORP2;Cptb_RLC_003_00431;Cptb_RLC_002_00538;Cptb_C231_00751;Cptb_RLC_001_01147	3;3;3;3;2	3;3;3;3;2	3;3;3;3;2	>tr|D9Q975|D9Q975_CORP2 Multidrug resistance protein norM OS=Corynebacterium pseudotuberculosis (strain C231) GN=norM PE=4 SV=1;>Cptb_RLC_003_00431 multidrug resistance protein norM [Corynebacterium pseudotuberculosis C231];>Cptb_RLC_002_00538 multidrug re	5	3	3	3	3	1	2	1	3	3	1	2	1	3	3	1	2	1	3	9.7	9.7	9.7	50.551	472	472;472;472;472;338	0.0056634	0.97666	By MS/MS	By matching	By matching	By matching	By MS/MS	9.7	3	5.3	3	9.7	160660000	92828000	19620000	8929300	6047800	33234000	0
Cptb_RLC_001_00664;tr|D9Q974|D9Q974_CORP2;Cptb_RLC_003_00433;Cptb_RLC_002_00536;Cptb_C231_00754	Cptb_RLC_001_00664;tr|D9Q974|D9Q974_CORP2;Cptb_RLC_003_00433;Cptb_RLC_002_00536;Cptb_C231_00754	1;1;1;1;1	1;1;1;1;1	1;1;1;1;1	>Cptb_RLC_001_00664 glutathione-regulated potassium-efflux system protein KefC;>tr|D9Q974|D9Q974_CORP2 Na(+)/H(+) antiporter-like protein OS=Corynebacterium pseudotuberculosis (strain C231) GN=CpC231_0616 PE=4 SV=1;>Cptb_RLC_003_00433 Na(+)/H(+) antiporter	5	1	1	1	1	1	1	1	1	1	1	1	1	1	1	1	1	1	1	6.5	6.5	6.5	25.19	232	232;424;424;424;424	0	11.965	By MS/MS	By MS/MS	By MS/MS	By MS/MS	By MS/MS	6.5	6.5	6.5	6.5	6.5	108850000	35889000	29129000	12372000	15172000	16288000	0
tr|D9Q973|D9Q973_CORP2;Cptb_RLC_003_00434;Cptb_RLC_002_00535;Cptb_RLC_001_00662;Cptb_C231_00756	tr|D9Q973|D9Q973_CORP2;Cptb_RLC_003_00434;Cptb_RLC_002_00535;Cptb_RLC_001_00662;Cptb_C231_00756	7;7;7;7;7	7;7;7;7;7	7;7;7;7;7	>tr|D9Q973|D9Q973_CORP2 Uncharacterized protein OS=Corynebacterium pseudotuberculosis (strain C231) GN=CpC231_0615 PE=4 SV=1;>Cptb_RLC_003_00434 hypothetical protein [Corynebacterium pseudotuberculosis C231];>Cptb_RLC_002_00535 hypothetical protein [Coryne	5	7	7	7	6	6	6	5	6	6	6	6	5	6	6	6	6	5	6	32.5	32.5	32.5	31.648	302	302;302;302;302;302	0	77.473	By MS/MS	By MS/MS	By MS/MS	By MS/MS	By MS/MS	29.5	27.5	29.5	24.5	29.5	8521100000	2081100000	676660000	2764800000	635340000	2363200000	769150000
tr|D9Q972|D9Q972_CORP2;Cptb_RLC_003_00437;Cptb_RLC_002_00532;Cptb_C231_00759	tr|D9Q972|D9Q972_CORP2;Cptb_RLC_003_00437;Cptb_RLC_002_00532;Cptb_C231_00759	1;1;1;1	1;1;1;1	1;1;1;1	>tr|D9Q972|D9Q972_CORP2 Cation/acetate symporter ActP OS=Corynebacterium pseudotuberculosis (strain C231) GN=actP PE=3 SV=1;>Cptb_RLC_003_00437 Cation/acetate symporter ActP [Corynebacterium pseudotuberculosis C231];>Cptb_RLC_002_00532 Cation/acetate sympo	4	1	1	1	1	1	0	1	1	1	1	0	1	1	1	1	0	1	1	2.7	2.7	2.7	56.753	547	547;547;547;547	0.0033898	1.5844	By matching	By MS/MS	By matching	By MS/MS	By matching	2.7	2.7	0	2.7	2.7	41884000	18275000	11420000	0	3638200	8550900	0
tr|D9Q969|D9Q969_CORP2;Cptb_RLC_003_00440;Cptb_RLC_002_00529;Cptb_RLC_001_00242;Cptb_C231_00762	tr|D9Q969|D9Q969_CORP2;Cptb_RLC_003_00440;Cptb_RLC_002_00529;Cptb_RLC_001_00242;Cptb_C231_00762	12;12;12;12;12	12;12;12;12;12	12;12;12;12;12	>tr|D9Q969|D9Q969_CORP2 2,5-diketo-D-gluconic acid reductase A OS=Corynebacterium pseudotuberculosis (strain C231) GN=dkgA PE=4 SV=1;>Cptb_RLC_003_00440 2,5-diketo-D-gluconic acid reductase A [Corynebacterium pseudotuberculosis C231];>Cptb_RLC_002_00529 2,	5	12	12	12	11	3	4	5	10	11	3	4	5	10	11	3	4	5	10	53.8	53.8	53.8	31.694	286	286;286;286;286;286	0	41.051	By MS/MS	By MS/MS	By MS/MS	By MS/MS	By MS/MS	51	11.9	18.5	16.1	44.8	1657800000	795810000	107730000	104440000	141590000	508220000	301380000
tr|D9Q967|D9Q967_CORP2;Cptb_RLC_003_00441;Cptb_RLC_002_00528;Cptb_C231_00763	tr|D9Q967|D9Q967_CORP2;Cptb_RLC_003_00441;Cptb_RLC_002_00528;Cptb_C231_00763	3;3;3;3	3;3;3;3	3;3;3;3	>tr|D9Q967|D9Q967_CORP2 Superoxide dismutase [Cu-Zn] OS=Corynebacterium pseudotuberculosis (strain C231) GN=sodC PE=3 SV=1;>Cptb_RLC_003_00441 Superoxide dismutase [Corynebacterium pseudotuberculosis C231];>Cptb_RLC_002_00528 Superoxide dismutase [Coryneba	4	3	3	3	3	2	3	2	3	3	2	3	2	3	3	2	3	2	3	19.4	19.4	19.4	21.099	206	206;206;206;206	0	21.375	By MS/MS	By MS/MS	By MS/MS	By MS/MS	By MS/MS	19.4	12.6	19.4	12.6	19.4	2376700000	639710000	567410000	347160000	287260000	535160000	234480000
Cptb_RLC_003_00443;Cptb_RLC_002_00527;Cptb_C231_00765;tr|D9Q966|D9Q966_CORP2;Cptb_RLC_001_00836	Cptb_RLC_003_00443;Cptb_RLC_002_00527;Cptb_C231_00765;tr|D9Q966|D9Q966_CORP2;Cptb_RLC_001_00836	7;7;7;4;4	7;7;7;4;4	7;7;7;4;4	>Cptb_RLC_003_00443 Acetyl-CoA carboxylase carboxyl transferase [Corynebacterium pseudotuberculosis C231];>Cptb_RLC_002_00527 Acetyl-CoA carboxylase carboxyl transferase [Corynebacterium pseudotuberculosis C231];>Cptb_C231_00765 Acetyl-CoA carboxylase carb	5	7	7	7	6	4	4	5	6	6	4	4	5	6	6	4	4	5	6	19.8	19.8	19.8	52.939	501	501;501;501;391;391	0	24.225	By MS/MS	By MS/MS	By MS/MS	By MS/MS	By MS/MS	17.2	11.2	11.2	14.2	17.2	400890000	199670000	29936000	35437000	44088000	91761000	59857000
tr|D9Q965|D9Q965_CORP2;Cptb_RLC_003_00444;Cptb_RLC_002_00526;Cptb_RLC_001_00835;Cptb_C231_00766	tr|D9Q965|D9Q965_CORP2;Cptb_RLC_003_00444;Cptb_RLC_002_00526;Cptb_RLC_001_00835;Cptb_C231_00766	3;3;3;3;3	3;3;3;3;3	3;3;3;3;3	>tr|D9Q965|D9Q965_CORP2 Peptidyl-prolyl cis-trans isomerase OS=Corynebacterium pseudotuberculosis (strain C231) GN=fkbP PE=4 SV=1;>Cptb_RLC_003_00444 peptidyl-prolyl cis-trans isomerase [Corynebacterium pseudotuberculosis C231];>Cptb_RLC_002_00526 peptidyl	5	3	3	3	3	2	3	2	3	3	2	3	2	3	3	2	3	2	3	38.7	38.7	38.7	12.578	119	119;119;119;119;119	0	26.693	By MS/MS	By MS/MS	By MS/MS	By MS/MS	By MS/MS	38.7	37.8	38.7	37.8	38.7	726550000	127860000	9978900	168720000	17108000	402890000	23370000
tr|D9Q963|D9Q963_CORP2;Cptb_RLC_003_00446;Cptb_RLC_002_00524;Cptb_C231_00768;Cptb_RLC_001_00633;Cptb_RLC_001_01160	tr|D9Q963|D9Q963_CORP2;Cptb_RLC_003_00446;Cptb_RLC_002_00524;Cptb_C231_00768;Cptb_RLC_001_00633	5;5;5;5;3;2	5;5;5;5;3;2	5;5;5;5;3;2	>tr|D9Q963|D9Q963_CORP2 Phosphoserine transaminase OS=Corynebacterium pseudotuberculosis (strain C231) GN=serC PE=4 SV=1;>Cptb_RLC_003_00446 Phosphoserine aminotransferase [Corynebacterium pseudotuberculosis C231];>Cptb_RLC_002_00524 Phosphoserine aminotra	6	5	5	5	5	2	3	4	4	5	2	3	4	4	5	2	3	4	4	17.2	17.2	17.2	40.558	377	377;377;377;377;141;157	0	9.0184	By MS/MS	By matching	By MS/MS	By MS/MS	By MS/MS	17.2	6.9	10.3	13	14.6	182230000	69448000	3523200	11794000	69738000	27727000	17031000
tr|D9Q962|D9Q962_CORP2;Cptb_RLC_003_00447;Cptb_RLC_002_00523;Cptb_RLC_001_00634;Cptb_C231_00769	tr|D9Q962|D9Q962_CORP2;Cptb_RLC_003_00447;Cptb_RLC_002_00523;Cptb_RLC_001_00634;Cptb_C231_00769	9;9;9;9;9	9;9;9;9;9	9;9;9;9;9	>tr|D9Q962|D9Q962_CORP2 Uncharacterized protein OS=Corynebacterium pseudotuberculosis (strain C231) GN=CpC231_0603 PE=4 SV=1;>Cptb_RLC_003_00447 hypothetical protein [Corynebacterium pseudotuberculosis C231];>Cptb_RLC_002_00523 hypothetical protein [Coryne	5	9	9	9	9	2	5	3	7	9	2	5	3	7	9	2	5	3	7	31.3	31.3	31.3	39.874	361	361;361;361;361;361	0	68.956	By MS/MS	By MS/MS	By MS/MS	By MS/MS	By MS/MS	31.3	8.6	19.9	11.9	26.3	442600000	236380000	24167000	53754000	27066000	101230000	53806000
tr|D9Q961|D9Q961_CORP2;Cptb_RLC_003_00448;Cptb_RLC_002_00522;Cptb_RLC_001_00635;Cptb_C231_00770	tr|D9Q961|D9Q961_CORP2;Cptb_RLC_003_00448;Cptb_RLC_002_00522;Cptb_RLC_001_00635;Cptb_C231_00770	2;2;2;2;2	2;2;2;2;2	2;2;2;2;2	>tr|D9Q961|D9Q961_CORP2 Uncharacterized protein OS=Corynebacterium pseudotuberculosis (strain C231) GN=CpC231_0602 PE=4 SV=1;>Cptb_RLC_003_00448 hypothetical protein [Corynebacterium pseudotuberculosis C231];>Cptb_RLC_002_00522 hypothetical protein [Coryne	5	2	2	2	2	1	1	1	1	2	1	1	1	1	2	1	1	1	1	8.3	8.3	8.3	33.015	300	300;300;300;300;300	0	3.544	By MS/MS	By MS/MS	By MS/MS	By MS/MS	By MS/MS	8.3	4.3	4.3	4.3	4.3	83134000	46206000	17559000	0	10223000	9145800	18300000
Cptb_RLC_003_00449;Cptb_RLC_002_00521;Cptb_C231_00771;tr|D9Q960|D9Q960_CORP2	Cptb_RLC_003_00449;Cptb_RLC_002_00521;Cptb_C231_00771;tr|D9Q960|D9Q960_CORP2	3;3;3;3	3;3;3;3	3;3;3;3	>Cptb_RLC_003_00449 tRNA/rRNA methyltransferase SpoU [Corynebacterium pseudotuberculosis C231];>Cptb_RLC_002_00521 tRNA/rRNA methyltransferase SpoU [Corynebacterium pseudotuberculosis C231];>Cptb_C231_00771 tRNA/rRNA methyltransferase SpoU [Corynebacterium	4	3	3	3	2	3	2	3	2	2	3	2	3	2	2	3	2	3	2	11.2	11.2	11.2	29.849	278	278;278;278;290	0	4.4394	By MS/MS	By MS/MS	By MS/MS	By MS/MS	By MS/MS	6.1	11.2	6.1	11.2	6.1	137340000	23109000	22778000	13395000	72789000	5268200	18629000
tr|D9Q955|D9Q955_CORP2;Cptb_RLC_003_00454;Cptb_RLC_002_00516;Cptb_C231_00776	tr|D9Q955|D9Q955_CORP2;Cptb_RLC_003_00454;Cptb_RLC_002_00516;Cptb_C231_00776	2;2;2;2	2;2;2;2	2;2;2;2	>tr|D9Q955|D9Q955_CORP2 Cold shock protein B OS=Corynebacterium pseudotuberculosis (strain C231) GN=cspB PE=4 SV=1;>Cptb_RLC_003_00454 cold-shock protein [Corynebacterium pseudotuberculosis C231];>Cptb_RLC_002_00516 cold-shock protein [Corynebacterium pseu	4	2	2	2	2	0	2	0	2	2	0	2	0	2	2	0	2	0	2	20.8	20.8	20.8	14.697	130	130;130;130;130	0	5.9728	By MS/MS	By matching	By MS/MS	By matching	By MS/MS	20.8	0	20.8	0	20.8	78507000	35621000	0	20419000	0	22467000	18451000
tr|D9Q954|D9Q954_CORP2;Cptb_RLC_003_00455;Cptb_RLC_002_00515;Cptb_C231_00777	tr|D9Q954|D9Q954_CORP2;Cptb_RLC_003_00455;Cptb_RLC_002_00515;Cptb_C231_00777	5;5;5;5	5;5;5;5	5;5;5;5	>tr|D9Q954|D9Q954_CORP2 Resuscitation-promoting factor OS=Corynebacterium pseudotuberculosis (strain C231) GN=rpfA PE=4 SV=1;>Cptb_RLC_003_00455 Resuscitation-promoting factor [Corynebacterium pseudotuberculosis C231];>Cptb_RLC_002_00515 Resuscitation-prom	4	5	5	5	4	5	4	5	4	4	5	4	5	4	4	5	4	5	4	27.1	27.1	27.1	21.422	207	207;207;207;207	0	25.214	By MS/MS	By MS/MS	By MS/MS	By MS/MS	By MS/MS	22.7	27.1	22.7	27.1	22.7	6128500000	1279600000	1327800000	1242000000	997620000	1281400000	476890000
Cptb_RLC_003_00456;Cptb_RLC_002_00514;Cptb_RLC_001_00575;Cptb_C231_00778	Cptb_RLC_003_00456;Cptb_RLC_002_00514;Cptb_RLC_001_00575;Cptb_C231_00778	3;3;3;3	3;3;3;3	3;3;3;3	>Cptb_RLC_003_00456 hypothetical protein;>Cptb_RLC_002_00514 hypothetical protein;>Cptb_RLC_001_00575 hypothetical protein;>Cptb_C231_00778 hypothetical protein	4	3	3	3	1	0	0	1	2	1	0	0	1	2	1	0	0	1	2	89.8	89.8	89.8	6.281	59	59;59;59;59	0	5.5234	By MS/MS	By matching	By matching	By MS/MS	By MS/MS	47.5	0	0	42.4	88.1	46789000	5383800	0	0	6224100	35181000	0
Cptb_C231_00779;Cptb_RLC_003_00457;Cptb_RLC_002_00513;Cptb_RLC_001_00574;tr|D9Q952|D9Q952_CORP2	Cptb_C231_00779;Cptb_RLC_003_00457;Cptb_RLC_002_00513;Cptb_RLC_001_00574;tr|D9Q952|D9Q952_CORP2	3;3;3;3;3	3;3;3;3;3	3;3;3;3;3	>Cptb_C231_00779 hypothetical protein [Corynebacterium pseudotuberculosis C231];>Cptb_RLC_003_00457 hypothetical protein [Corynebacterium pseudotuberculosis C231];>Cptb_RLC_002_00513 hypothetical protein [Corynebacterium pseudotuberculosis C231];>Cptb_RLC_	5	3	3	3	2	2	2	3	2	2	2	2	3	2	2	2	2	3	2	5.3	5.3	5.3	77.829	719	719;768;768;768;832	0	7.6095	By MS/MS	By MS/MS	By MS/MS	By MS/MS	By MS/MS	4	4	4	5.3	4	128130000	49190000	24925000	12099000	21761000	20158000	17044000
tr|D9Q950|D9Q950_CORP2;Cptb_RLC_003_00459;Cptb_RLC_002_00511;Cptb_C231_00781;Cptb_RLC_001_01125	tr|D9Q950|D9Q950_CORP2;Cptb_RLC_003_00459;Cptb_RLC_002_00511;Cptb_C231_00781	3;3;3;3;1	3;3;3;3;1	3;3;3;3;1	>tr|D9Q950|D9Q950_CORP2 Uncharacterized protein OS=Corynebacterium pseudotuberculosis (strain C231) GN=CpC231_0591 PE=4 SV=1;>Cptb_RLC_003_00459 hypothetical protein [Corynebacterium pseudotuberculosis C231];>Cptb_RLC_002_00511 hypothetical protein [Coryne	5	3	3	3	3	1	1	1	2	3	1	1	1	2	3	1	1	1	2	15	15	15	23.435	213	213;213;213;213;74	0.0033085	1.2479	By MS/MS	By matching	By matching	By MS/MS	By matching	15	4.7	4.7	4.7	9.9	195490000	78652000	28715000	20921000	32211000	34996000	31150000
tr|D9QAQ6|D9QAQ6_CORP2;Cptb_RLC_003_01977;Cptb_RLC_002_00913;Cptb_RLC_001_00030;Cptb_C231_00785	tr|D9QAQ6|D9QAQ6_CORP2;Cptb_RLC_003_01977;Cptb_RLC_002_00913;Cptb_RLC_001_00030;Cptb_C231_00785	6;6;6;6;6	6;6;6;6;6	6;6;6;6;6	>tr|D9QAQ6|D9QAQ6_CORP2 L-serine dehydratase OS=Corynebacterium pseudotuberculosis (strain C231) GN=sdaB PE=4 SV=1;>Cptb_RLC_003_01977 L-serine dehydratase [Corynebacterium pseudotuberculosis C231];>Cptb_RLC_002_00913 L-serine dehydratase [Corynebacterium	5	6	6	6	6	4	4	4	6	6	4	4	4	6	6	4	4	4	6	14.5	14.5	14.5	49.192	468	468;468;468;468;468	0	30.806	By MS/MS	By MS/MS	By MS/MS	By MS/MS	By MS/MS	14.5	9.6	9.6	9.6	14.5	1070100000	614740000	36833000	36262000	155460000	226780000	181670000
tr|D9QAQ5|D9QAQ5_CORP2;Cptb_RLC_003_01978;Cptb_RLC_002_00912;Cptb_RLC_001_00031;Cptb_C231_00786	tr|D9QAQ5|D9QAQ5_CORP2;Cptb_RLC_003_01978;Cptb_RLC_002_00912;Cptb_RLC_001_00031;Cptb_C231_00786	2;2;2;2;2	2;2;2;2;2	2;2;2;2;2	>tr|D9QAQ5|D9QAQ5_CORP2 NADPH-dependent FMN reductase OS=Corynebacterium pseudotuberculosis (strain C231) GN=CpC231_1155 PE=4 SV=1;>Cptb_RLC_003_01978 NADPH-dependent FMN reductase [Corynebacterium pseudotuberculosis C231];>Cptb_RLC_002_00912 NADPH-depende	5	2	2	2	2	2	1	2	1	2	2	1	2	1	2	2	1	2	1	15.2	15.2	15.2	19.296	178	178;178;178;178;178	0	10.231	By MS/MS	By MS/MS	By matching	By MS/MS	By matching	15.2	15.2	4.5	15.2	4.5	98324000	31056000	17791000	7293700	31713000	10470000	16534000
tr|D9QAQ4|D9QAQ4_CORP2;Cptb_RLC_003_01979;Cptb_RLC_002_00911;Cptb_RLC_001_00032;Cptb_C231_00787	tr|D9QAQ4|D9QAQ4_CORP2;Cptb_RLC_003_01979;Cptb_RLC_002_00911;Cptb_RLC_001_00032;Cptb_C231_00787	2;2;2;2;2	2;2;2;2;2	2;2;2;2;2	>tr|D9QAQ4|D9QAQ4_CORP2 HTH-type transcriptional repressor KstR OS=Corynebacterium pseudotuberculosis (strain C231) GN=kstR PE=4 SV=1;>Cptb_RLC_003_01979 HTH-type transcriptional repressor KstR [Corynebacterium pseudotuberculosis C231];>Cptb_RLC_002_00911	5	2	2	2	1	2	0	2	0	1	2	0	2	0	1	2	0	2	0	9	9	9	21.996	200	200;200;200;200;200	0	2.5003	By MS/MS	By MS/MS	By matching	By MS/MS	By matching	5	9	0	9	0	326950000	9213700	123270000	0	194470000	0	0
tr|D9QAQ3|D9QAQ3_CORP2;Cptb_RLC_003_01980;Cptb_RLC_002_00910;Cptb_RLC_001_00033;Cptb_C231_00788	tr|D9QAQ3|D9QAQ3_CORP2;Cptb_RLC_003_01980;Cptb_RLC_002_00910;Cptb_RLC_001_00033;Cptb_C231_00788	4;4;4;4;4	4;4;4;4;4	4;4;4;4;4	>tr|D9QAQ3|D9QAQ3_CORP2 Uncharacterized protein OS=Corynebacterium pseudotuberculosis (strain C231) GN=CpC231_1153 PE=4 SV=1;>Cptb_RLC_003_01980 hypothetical protein [Corynebacterium pseudotuberculosis C231];>Cptb_RLC_002_00910 hypothetical protein [Coryne	5	4	4	4	4	1	2	1	4	4	1	2	1	4	4	1	2	1	4	23	23	23	29.476	270	270;270;270;270;270	0	8.0776	By MS/MS	By MS/MS	By MS/MS	By MS/MS	By MS/MS	23	3.3	9.6	3.3	23	1523100000	151150000	563960000	283250000	203720000	321050000	145990000
tr|D9QAQ2|D9QAQ2_CORP2;Cptb_RLC_003_01981;Cptb_RLC_002_00909;Cptb_RLC_001_00034;Cptb_C231_00789	tr|D9QAQ2|D9QAQ2_CORP2;Cptb_RLC_003_01981;Cptb_RLC_002_00909;Cptb_RLC_001_00034;Cptb_C231_00789	9;9;9;9;9	9;9;9;9;9	9;9;9;9;9	>tr|D9QAQ2|D9QAQ2_CORP2 Uncharacterized protein yhgE OS=Corynebacterium pseudotuberculosis (strain C231) GN=CpC231_1152 PE=4 SV=1;>Cptb_RLC_003_01981 hypothetical protein [Corynebacterium pseudotuberculosis C231];>Cptb_RLC_002_00909 hypothetical protein [C	5	9	9	9	5	5	5	7	6	5	5	5	7	6	5	5	5	7	6	19.2	19.2	19.2	70.879	673	673;673;673;673;673	0	46.221	By MS/MS	By MS/MS	By MS/MS	By MS/MS	By MS/MS	11.3	9.7	11	14.6	12.8	751320000	234410000	86969000	154020000	94504000	181420000	120280000
tr|D9QAQ1|D9QAQ1_CORP2;Cptb_RLC_003_01982;Cptb_RLC_002_00908;Cptb_C231_00790;Cptb_RLC_001_01062	tr|D9QAQ1|D9QAQ1_CORP2;Cptb_RLC_003_01982;Cptb_RLC_002_00908;Cptb_C231_00790;Cptb_RLC_001_01062	6;6;6;6;3	6;6;6;6;3	6;6;6;6;3	>tr|D9QAQ1|D9QAQ1_CORP2 SNF2 family DNA/RNA helicase OS=Corynebacterium pseudotuberculosis (strain C231) GN=CpC231_1151 PE=4 SV=1;>Cptb_RLC_003_01982 SNF2 family DNA/RNA helicase [Corynebacterium pseudotuberculosis C231];>Cptb_RLC_002_00908 SNF2 family DNA	5	6	6	6	5	1	2	4	4	5	1	2	4	4	5	1	2	4	4	9.1	9.1	9.1	100.99	920	920;920;920;920;498	0	12.019	By MS/MS	By matching	By matching	By MS/MS	By MS/MS	7.6	1	3.3	5.1	6.3	140480000	56643000	1928400	6417300	33551000	41937000	22530000
tr|D9QAQ0|D9QAQ0_CORP2;Cptb_RLC_003_01983;Cptb_RLC_002_00907;Cptb_C231_00791;Cptb_RLC_001_01061	tr|D9QAQ0|D9QAQ0_CORP2;Cptb_RLC_003_01983;Cptb_RLC_002_00907;Cptb_C231_00791;Cptb_RLC_001_01061	4;4;4;4;3	4;4;4;4;3	4;4;4;4;3	>tr|D9QAQ0|D9QAQ0_CORP2 Zinc metallopeptidase OS=Corynebacterium pseudotuberculosis (strain C231) GN=CpC231_1150 PE=4 SV=1;>Cptb_RLC_003_01983 Zinc metallopeptidase [Corynebacterium pseudotuberculosis C231];>Cptb_RLC_002_00907 Zinc metallopeptidase [Coryne	5	4	4	4	2	3	2	4	3	2	3	2	4	3	2	3	2	4	3	16.5	16.5	16.5	32.149	297	297;297;297;297;178	0	3.4586	By matching	By MS/MS	By MS/MS	By MS/MS	By MS/MS	6.4	13.5	6.4	16.5	9.4	163300000	24021000	34957000	18396000	46149000	39775000	0
tr|D9QAP8|D9QAP8_CORP2;Cptb_RLC_003_01985;Cptb_RLC_002_00905;Cptb_RLC_001_00445;Cptb_C231_00793	tr|D9QAP8|D9QAP8_CORP2;Cptb_RLC_003_01985;Cptb_RLC_002_00905;Cptb_RLC_001_00445;Cptb_C231_00793	6;6;6;6;6	6;6;6;6;6	6;6;6;6;6	>tr|D9QAP8|D9QAP8_CORP2 Phosphotransferase enzyme family protein OS=Corynebacterium pseudotuberculosis (strain C231) GN=CpC231_1148 PE=4 SV=1;>Cptb_RLC_003_01985 Phosphotransferase enzyme family protein [Corynebacterium pseudotuberculosis C231];>Cptb_RLC_0	5	6	6	6	5	2	3	3	4	5	2	3	3	4	5	2	3	3	4	14.4	14.4	14.4	50.088	443	443;443;443;443;443	0	11.601	By MS/MS	By MS/MS	By MS/MS	By MS/MS	By MS/MS	12.9	4.5	7.7	6.1	10.6	430690000	156860000	9040100	13719000	122730000	128350000	87717000
Cptb_RLC_001_00444;tr|D9QAP7|D9QAP7_CORP2;Cptb_RLC_003_01986;Cptb_RLC_002_00904;Cptb_C231_00794	Cptb_RLC_001_00444;tr|D9QAP7|D9QAP7_CORP2;Cptb_RLC_003_01986;Cptb_RLC_002_00904;Cptb_C231_00794	1;1;1;1;1	1;1;1;1;1	1;1;1;1;1	>Cptb_RLC_001_00444 Replication-associated recombination protein A;>tr|D9QAP7|D9QAP7_CORP2 Uncharacterized AAA domain-containing protein Rv2559c/MT2636 OS=Corynebacterium pseudotuberculosis (strain C231) GN=CpC231_1147 PE=4 SV=1;>Cptb_RLC_003_01986 AAA dom	5	1	1	1	1	1	0	1	1	1	1	0	1	1	1	1	0	1	1	4.1	4.1	4.1	26.739	245	245;445;445;445;445	0.0033698	1.4764	By matching	By MS/MS	By matching	By matching	By matching	4.1	4.1	0	4.1	4.1	23260000	5041500	7900200	0	5204000	5114500	0
Cptb_RLC_001_00217;tr|D9QAP6|D9QAP6_CORP2;Cptb_RLC_003_01987;Cptb_RLC_002_00903;Cptb_C231_00795	Cptb_RLC_001_00217;tr|D9QAP6|D9QAP6_CORP2;Cptb_RLC_003_01987;Cptb_RLC_002_00903;Cptb_C231_00795	21;21;21;21;21	21;21;21;21;21	21;21;21;21;21	>Cptb_RLC_001_00217 Alanine--tRNA ligase;>tr|D9QAP6|D9QAP6_CORP2 Alanine--tRNA ligase OS=Corynebacterium pseudotuberculosis (strain C231) GN=alaS PE=3 SV=1;>Cptb_RLC_003_01987 alanyl-tRNA synthetase [Corynebacterium pseudotuberculosis C231];>Cptb_RLC_002_0	5	21	21	21	17	8	14	7	21	17	8	14	7	21	17	8	14	7	21	37	37	37	86.645	803	803;890;890;890;890	0	118.06	By MS/MS	By MS/MS	By MS/MS	By MS/MS	By MS/MS	31.9	12.2	23.3	9.8	37	4606800000	1786100000	598370000	392800000	471340000	1358200000	809490000
tr|D9QAP4|D9QAP4_CORP2;Cptb_RLC_003_01988;Cptb_RLC_002_00902;Cptb_RLC_001_00216;Cptb_C231_00796	tr|D9QAP4|D9QAP4_CORP2;Cptb_RLC_003_01988;Cptb_RLC_002_00902;Cptb_RLC_001_00216;Cptb_C231_00796	7;7;7;7;7	7;7;7;7;7	7;7;7;7;7	>tr|D9QAP4|D9QAP4_CORP2 Putative Holliday junction resolvase OS=Corynebacterium pseudotuberculosis (strain C231) GN=CpC231_1144 PE=3 SV=1;>Cptb_RLC_003_01988 Holliday junction resolvase [Corynebacterium pseudotuberculosis C231];>Cptb_RLC_002_00902 Holliday	5	7	7	7	3	5	3	2	4	3	5	3	2	4	3	5	3	2	4	30.5	30.5	30.5	21.461	197	197;197;197;197;197	0	16.44	By MS/MS	By MS/MS	By MS/MS	By MS/MS	By MS/MS	14.2	25.4	11.2	6.1	23.9	464650000	70170000	294350000	34827000	16256000	49043000	27791000
tr|D9QAP3|D9QAP3_CORP2;Cptb_RLC_003_01989;Cptb_RLC_002_00901;Cptb_RLC_001_00215;Cptb_C231_00797	tr|D9QAP3|D9QAP3_CORP2;Cptb_RLC_003_01989;Cptb_RLC_002_00901;Cptb_RLC_001_00215;Cptb_C231_00797	1;1;1;1;1	1;1;1;1;1	1;1;1;1;1	>tr|D9QAP3|D9QAP3_CORP2 Amino deoxychorismate lyase OS=Corynebacterium pseudotuberculosis (strain C231) GN=yceG PE=4 SV=1;>Cptb_RLC_003_01989 Amino deoxychorismate lyase [Corynebacterium pseudotuberculosis C231];>Cptb_RLC_002_00901 Amino deoxychorismate ly	5	1	1	1	1	1	1	1	1	1	1	1	1	1	1	1	1	1	1	3.1	3.1	3.1	41.096	382	382;382;382;382;382	0.0033755	1.4869	By matching	By MS/MS	By matching	By MS/MS	By matching	3.1	3.1	3.1	3.1	3.1	40212000	12392000	11032000	3930100	6880000	5977800	0
Cptb_RLC_003_01990;Cptb_RLC_002_00900;Cptb_C231_00798;Cptb_RLC_001_00887;tr|D9QAP2|D9QAP2_CORP2	Cptb_RLC_003_01990;Cptb_RLC_002_00900;Cptb_C231_00798;Cptb_RLC_001_00887;tr|D9QAP2|D9QAP2_CORP2	2;2;2;2;2	2;2;2;2;2	2;2;2;2;2	>Cptb_RLC_003_01990 shikimate dehydrogenase [Corynebacterium pseudotuberculosis C231];>Cptb_RLC_002_00900 shikimate dehydrogenase [Corynebacterium pseudotuberculosis C231];>Cptb_C231_00798 shikimate dehydrogenase [Corynebacterium pseudotuberculosis C231];>	5	2	2	2	2	0	2	0	2	2	0	2	0	2	2	0	2	0	2	11.9	11.9	11.9	23.219	218	218;218;218;294;307	0	7.1708	By MS/MS	By matching	By matching	By matching	By MS/MS	11.9	0	11.9	0	11.9	60150000	24020000	0	14639000	0	21491000	9382800
tr|D9QAP0|D9QAP0_CORP2;Cptb_RLC_003_01992;Cptb_RLC_002_00898;Cptb_C231_00800;Cptb_RLC_001_01922	tr|D9QAP0|D9QAP0_CORP2;Cptb_RLC_003_01992;Cptb_RLC_002_00898;Cptb_C231_00800	8;8;8;8;1	8;8;8;8;1	8;8;8;8;1	>tr|D9QAP0|D9QAP0_CORP2 Chorismate synthase OS=Corynebacterium pseudotuberculosis (strain C231) GN=aroC PE=3 SV=1;>Cptb_RLC_003_01992 Chorismate synthase [Corynebacterium pseudotuberculosis C231];>Cptb_RLC_002_00898 Chorismate synthase [Corynebacterium pse	5	8	8	8	8	5	8	5	8	8	5	8	5	8	8	5	8	5	8	22.2	22.2	22.2	45.775	428	428;428;428;428;43	0	41.831	By MS/MS	By MS/MS	By MS/MS	By MS/MS	By MS/MS	22.2	15	22.2	15	22.2	1895100000	849820000	291680000	178970000	193290000	381370000	272830000
tr|D9QAN9|D9QAN9_CORP2;Cptb_RLC_003_01993;Cptb_RLC_002_00897;Cptb_C231_00801	tr|D9QAN9|D9QAN9_CORP2;Cptb_RLC_003_01993;Cptb_RLC_002_00897;Cptb_C231_00801	1;1;1;1	1;1;1;1	1;1;1;1	>tr|D9QAN9|D9QAN9_CORP2 Shikimate kinase OS=Corynebacterium pseudotuberculosis (strain C231) GN=aroK PE=3 SV=1;>Cptb_RLC_003_01993 shikimate kinase [Corynebacterium pseudotuberculosis C231];>Cptb_RLC_002_00897 shikimate kinase [Corynebacterium pseudotuberc	4	1	1	1	1	0	1	0	1	1	0	1	0	1	1	0	1	0	1	10.1	10.1	10.1	21.58	198	198;198;198;198	0	4.4725	By MS/MS	By matching	By matching	By matching	By MS/MS	10.1	0	10.1	0	10.1	92754000	47613000	0	11557000	0	33584000	0
sp|P96749|AROB_CORP2;Cptb_RLC_003_01994;Cptb_RLC_002_00896;Cptb_C231_00802;Cptb_RLC_001_01734	sp|P96749|AROB_CORP2;Cptb_RLC_003_01994;Cptb_RLC_002_00896;Cptb_C231_00802;Cptb_RLC_001_01734	8;8;8;8;4	8;8;8;8;4	8;8;8;8;4	>sp|P96749|AROB_CORP2 3-dehydroquinate synthase OS=Corynebacterium pseudotuberculosis (strain C231) GN=aroB PE=3 SV=2;>Cptb_RLC_003_01994 3-dehydroquinate synthase [Corynebacterium pseudotuberculosis C231];>Cptb_RLC_002_00896 3-dehydroquinate synthase [Cor	5	8	8	8	8	3	3	4	6	8	3	3	4	6	8	3	3	4	6	27.3	27.3	27.3	38.553	359	359;359;359;359;282	0	19.96	By MS/MS	By MS/MS	By MS/MS	By MS/MS	By MS/MS	27.3	13.1	10	15.6	23.1	550870000	227450000	75722000	58577000	54823000	134300000	76679000
tr|D9QAN6|D9QAN6_CORP2;Cptb_RLC_003_01996;Cptb_RLC_002_00894;Cptb_C231_00804	tr|D9QAN6|D9QAN6_CORP2;Cptb_RLC_003_01996;Cptb_RLC_002_00894;Cptb_C231_00804	12;12;12;12	12;12;12;12	12;12;12;12	>tr|D9QAN6|D9QAN6_CORP2 Uncharacterized peptidase yqhT, Metallopeptidase family M24 OS=Corynebacterium pseudotuberculosis (strain C231) GN=CpC231_1136 PE=3 SV=1;>Cptb_RLC_003_01996 peptidase YqhT [Corynebacterium pseudotuberculosis C231];>Cptb_RLC_002_0089	4	12	12	12	11	4	7	4	10	11	4	7	4	10	11	4	7	4	10	37.2	37.2	37.2	39.258	363	363;363;363;363	0	62.685	By MS/MS	By MS/MS	By MS/MS	By MS/MS	By MS/MS	34.4	12.4	19.8	12.1	32.2	1413200000	657150000	220530000	87004000	187790000	260770000	228910000
tr|D9QAN5|D9QAN5_CORP2;Cptb_RLC_003_01997;Cptb_RLC_002_01907;Cptb_RLC_001_00649;Cptb_C231_00805	tr|D9QAN5|D9QAN5_CORP2;Cptb_RLC_003_01997;Cptb_RLC_002_01907;Cptb_RLC_001_00649;Cptb_C231_00805	3;3;3;3;3	3;3;3;3;3	3;3;3;3;3	>tr|D9QAN5|D9QAN5_CORP2 Elongation factor P OS=Corynebacterium pseudotuberculosis (strain C231) GN=efp PE=3 SV=1;>Cptb_RLC_003_01997 elongation factor P [Corynebacterium pseudotuberculosis C231];>Cptb_RLC_002_01907 elongation factor P [Corynebacterium pseu	5	3	3	3	3	1	2	1	2	3	1	2	1	2	3	1	2	1	2	26.2	26.2	26.2	20.582	187	187;187;187;187;187	0	22.265	By MS/MS	By MS/MS	By MS/MS	By MS/MS	By MS/MS	26.2	9.6	17.1	9.6	17.1	722150000	470500000	8262000	55273000	33139000	154970000	178870000
tr|D9QAN4|D9QAN4_CORP2;Cptb_RLC_003_01998;Cptb_RLC_002_01908;Cptb_C231_00806;Cptb_RLC_001_00648	tr|D9QAN4|D9QAN4_CORP2;Cptb_RLC_003_01998;Cptb_RLC_002_01908;Cptb_C231_00806;Cptb_RLC_001_00648	2;2;2;2;1	2;2;2;2;1	2;2;2;2;1	>tr|D9QAN4|D9QAN4_CORP2 N utilization substance protein B homolog OS=Corynebacterium pseudotuberculosis (strain C231) GN=nusB PE=3 SV=1;>Cptb_RLC_003_01998 N utilization substance protein B [Corynebacterium pseudotuberculosis C231];>Cptb_RLC_002_01908 N ut	5	2	2	2	2	1	2	1	2	2	1	2	1	2	2	1	2	1	2	10.6	10.6	10.6	22.908	208	208;208;208;208;164	0	7.9676	By MS/MS	By MS/MS	By MS/MS	By matching	By MS/MS	10.6	5.3	10.6	5.3	10.6	193230000	79333000	14991000	29252000	12882000	56774000	28255000
tr|F9Y367|F9Y367_CORP2;Cptb_RLC_003_01999;Cptb_RLC_002_01909;Cptb_RLC_001_00647;Cptb_C231_00807	tr|F9Y367|F9Y367_CORP2;Cptb_RLC_003_01999;Cptb_RLC_002_01909;Cptb_RLC_001_00647;Cptb_C231_00807	1;1;1;1;1	1;1;1;1;1	1;1;1;1;1	>tr|F9Y367|F9Y367_CORP2 Uncharacterized protein OS=Corynebacterium pseudotuberculosis (strain C231) GN=CpC231_1133a PE=4 SV=1;>Cptb_RLC_003_01999 hypothetical proteina [Corynebacterium pseudotuberculosis C231];>Cptb_RLC_002_01909 hypothetical proteina [Cor	5	1	1	1	1	1	0	1	0	1	1	0	1	0	1	1	0	1	0	10.4	10.4	10.4	14.464	134	134;142;142;142;142	0.00089606	2.4293	By matching	By MS/MS	By matching	By MS/MS	By matching	10.4	10.4	0	10.4	0	16632000	9558400	7073700	0	0	0	0
Cptb_RLC_003_02002;Cptb_RLC_002_01912;Cptb_RLC_001_00425;Cptb_C231_00810;tr|D9QAN1|D9QAN1_CORP2	Cptb_RLC_003_02002;Cptb_RLC_002_01912;Cptb_RLC_001_00425;Cptb_C231_00810;tr|D9QAN1|D9QAN1_CORP2	1;1;1;1;1	1;1;1;1;1	1;1;1;1;1	>Cptb_RLC_003_02002 Pyrimidine operon regulatory protein [Corynebacterium pseudotuberculosis C231];>Cptb_RLC_002_01912 Pyrimidine operon regulatory protein [Corynebacterium pseudotuberculosis C231];>Cptb_RLC_001_00425 Bifunctional protein PyrR;>Cptb_C231_0	5	1	1	1	1	0	1	1	1	1	0	1	1	1	1	0	1	1	1	4.7	4.7	4.7	20.585	190	190;190;190;190;221	0	3.7508	By matching	By matching	By MS/MS	By MS/MS	By MS/MS	4.7	0	4.7	4.7	4.7	98858000	38384000	0	18334000	21269000	20871000	0
tr|D9QAM8|D9QAM8_CORP2;Cptb_RLC_003_02005;Cptb_RLC_002_01915;Cptb_RLC_001_00680;Cptb_C231_00815	tr|D9QAM8|D9QAM8_CORP2;Cptb_RLC_003_02005;Cptb_RLC_002_01915;Cptb_RLC_001_00680;Cptb_C231_00815	7;7;7;7;7	7;7;7;7;7	7;7;7;7;7	>tr|D9QAM8|D9QAM8_CORP2 Carbamoyl-phosphate synthase small chain OS=Corynebacterium pseudotuberculosis (strain C231) GN=carA PE=3 SV=1;>Cptb_RLC_003_02005 carbamoyl-phosphate synthase small chain [Corynebacterium pseudotuberculosis C231];>Cptb_RLC_002_0191	5	7	7	7	7	2	3	2	6	7	2	3	2	6	7	2	3	2	6	25.4	25.4	25.4	44.176	410	410;410;410;410;410	0	33.044	By MS/MS	By MS/MS	By MS/MS	By MS/MS	By MS/MS	25.4	5.4	9	5.4	22.7	1005500000	436440000	129430000	108950000	105790000	224880000	149490000
tr|D9QAM7|D9QAM7_CORP2;Cptb_RLC_003_02006;Cptb_RLC_002_01916;Cptb_C231_00816;Cptb_RLC_001_00799	tr|D9QAM7|D9QAM7_CORP2;Cptb_RLC_003_02006;Cptb_RLC_002_01916;Cptb_C231_00816	25;25;25;25;5	25;25;25;25;5	25;25;25;25;5	>tr|D9QAM7|D9QAM7_CORP2 Carbamoyl-phosphate synthase large chain OS=Corynebacterium pseudotuberculosis (strain C231) GN=carB PE=3 SV=1;>Cptb_RLC_003_02006 carbamoyl-phosphate synthase large chain [Corynebacterium pseudotuberculosis C231];>Cptb_RLC_002_0191	5	25	25	25	23	19	16	20	22	23	19	16	20	22	23	19	16	20	22	26.8	26.8	26.8	120.4	1120	1120;1120;1120;1120;236	0	97.03	By MS/MS	By MS/MS	By MS/MS	By MS/MS	By MS/MS	23.9	18.7	16.4	18.6	21.5	4804900000	2008400000	659310000	318500000	595760000	1222900000	712350000
tr|D9QAM6|D9QAM6_CORP2;Cptb_RLC_003_02007;Cptb_RLC_002_01917;Cptb_RLC_001_00798;Cptb_C231_00817	tr|D9QAM6|D9QAM6_CORP2;Cptb_RLC_003_02007;Cptb_RLC_002_01917;Cptb_RLC_001_00798;Cptb_C231_00817	1;1;1;1;1	1;1;1;1;1	1;1;1;1;1	>tr|D9QAM6|D9QAM6_CORP2 Orotidine 5-phosphate decarboxylase OS=Corynebacterium pseudotuberculosis (strain C231) GN=pyrF PE=3 SV=1;>Cptb_RLC_003_02007 Orotidine 5-phosphate decarboxylase [Corynebacterium pseudotuberculosis C231];>Cptb_RLC_002_01917 Orotidi	5	1	1	1	1	1	1	1	1	1	1	1	1	1	1	1	1	1	1	4.3	4.3	4.3	29.092	279	279;279;279;279;279	0	4.0402	By MS/MS	By matching	By MS/MS	By MS/MS	By MS/MS	4.3	4.3	4.3	4.3	4.3	85312000	19140000	2384900	18333000	8520000	36934000	0
tr|D9QAM4|D9QAM4_CORP2;Cptb_RLC_003_02008;Cptb_RLC_002_01918;Cptb_RLC_001_00796;Cptb_C231_00818	tr|D9QAM4|D9QAM4_CORP2;Cptb_RLC_003_02008;Cptb_RLC_002_01918;Cptb_RLC_001_00796;Cptb_C231_00818	3;3;3;3;3	3;3;3;3;3	3;3;3;3;3	>tr|D9QAM4|D9QAM4_CORP2 Integration host factor MihF OS=Corynebacterium pseudotuberculosis (strain C231) GN=mihF PE=4 SV=1;>Cptb_RLC_003_02008 Integration host factor MihF [Corynebacterium pseudotuberculosis C231];>Cptb_RLC_002_01918 Integration host facto	5	3	3	3	3	1	3	3	3	3	1	3	3	3	3	1	3	3	3	22.4	22.4	22.4	12.091	107	107;107;107;107;107	0	25.671	By MS/MS	By MS/MS	By MS/MS	By MS/MS	By MS/MS	22.4	9.3	22.4	22.4	22.4	1896500000	662890000	13320000	710130000	229270000	280860000	235170000
tr|D9QAM3|D9QAM3_CORP2;Cptb_RLC_003_02009;Cptb_RLC_002_01919;Cptb_C231_00819	tr|D9QAM3|D9QAM3_CORP2;Cptb_RLC_003_02009;Cptb_RLC_002_01919;Cptb_C231_00819	3;3;3;3	3;3;3;3	3;3;3;3	>tr|D9QAM3|D9QAM3_CORP2 Guanylate kinase OS=Corynebacterium pseudotuberculosis (strain C231) GN=gmk PE=3 SV=1;>Cptb_RLC_003_02009 guanylate kinase [Corynebacterium pseudotuberculosis C231];>Cptb_RLC_002_01919 guanylate kinase [Corynebacterium pseudotubercu	4	3	3	3	3	2	2	2	3	3	2	2	2	3	3	2	2	2	3	19.4	19.4	19.4	20.844	191	191;191;191;191	0	5.3263	By MS/MS	By MS/MS	By MS/MS	By MS/MS	By MS/MS	19.4	9.9	9.9	9.9	19.4	445610000	119520000	80485000	60106000	99421000	86077000	21388000
tr|D9QAM2|D9QAM2_CORP2;Cptb_RLC_003_02010;Cptb_RLC_002_01920;Cptb_RLC_001_01942;Cptb_C231_00820	tr|D9QAM2|D9QAM2_CORP2;Cptb_RLC_003_02010;Cptb_RLC_002_01920;Cptb_RLC_001_01942;Cptb_C231_00820	3;3;3;3;3	3;3;3;3;3	3;3;3;3;3	>tr|D9QAM2|D9QAM2_CORP2 DNA-directed RNA polymerase subunit omega OS=Corynebacterium pseudotuberculosis (strain C231) GN=rpoZ PE=3 SV=1;>Cptb_RLC_003_02010 DNA-directed RNA polymerase subunit omega [Corynebacterium pseudotuberculosis C231];>Cptb_RLC_002_01	5	3	3	3	3	1	3	2	3	3	1	3	2	3	3	1	3	2	3	29.5	29.5	29.5	10.437	95	95;95;95;95;95	0	11.653	By MS/MS	By MS/MS	By MS/MS	By MS/MS	By MS/MS	29.5	12.6	29.5	20	29.5	1530400000	494400000	359590000	223040000	134900000	318490000	205540000
tr|D9QAM0|D9QAM0_CORP2;Cptb_RLC_003_02012;Cptb_RLC_002_01922;Cptb_RLC_001_00509;Cptb_C231_00822	tr|D9QAM0|D9QAM0_CORP2;Cptb_RLC_003_02012;Cptb_RLC_002_01922;Cptb_RLC_001_00509;Cptb_C231_00822	11;11;11;11;11	11;11;11;11;11	11;11;11;11;11	>tr|D9QAM0|D9QAM0_CORP2 S-adenosylmethionine synthase OS=Corynebacterium pseudotuberculosis (strain C231) GN=metK PE=3 SV=1;>Cptb_RLC_003_02012 S-adenosylmethionine synthase [Corynebacterium pseudotuberculosis C231];>Cptb_RLC_002_01922 S-adenosylmethionine	5	11	11	11	9	4	6	5	9	9	4	6	5	9	9	4	6	5	9	35.2	35.2	35.2	44.209	409	409;409;409;409;409	0	28.42	By MS/MS	By MS/MS	By MS/MS	By MS/MS	By MS/MS	30.8	10.8	17.1	11	30.1	961270000	364740000	178330000	51468000	182870000	183850000	157160000
tr|D9QAL9|D9QAL9_CORP2;Cptb_RLC_003_02013;Cptb_RLC_002_01923;Cptb_C231_00823	tr|D9QAL9|D9QAL9_CORP2;Cptb_RLC_003_02013;Cptb_RLC_002_01923;Cptb_C231_00823	2;2;2;2	2;2;2;2	2;2;2;2	>tr|D9QAL9|D9QAL9_CORP2 Primosomal protein N OS=Corynebacterium pseudotuberculosis (strain C231) GN=priA PE=4 SV=1;>Cptb_RLC_003_02013 Primosomal protein N [Corynebacterium pseudotuberculosis C231];>Cptb_RLC_002_01923 Primosomal protein N [Corynebacterium	4	2	2	2	1	1	1	0	1	1	1	1	0	1	1	1	1	0	1	3.8	3.8	3.8	74.103	681	681;681;681;681	0.008744	0.72393	By MS/MS	By MS/MS	By MS/MS	By matching	By matching	1.3	2.5	1.3	0	1.3	20056000	3104500	13969000	1460700	0	1522000	0
tr|D9QAL7|D9QAL7_CORP2;Cptb_RLC_003_02015;Cptb_RLC_002_01925;Cptb_C231_00825;Cptb_RLC_001_01736	tr|D9QAL7|D9QAL7_CORP2;Cptb_RLC_003_02015;Cptb_RLC_002_01925;Cptb_C231_00825	6;6;6;6;1	6;6;6;6;1	6;6;6;6;1	>tr|D9QAL7|D9QAL7_CORP2 Methionyl-tRNA formyltransferase OS=Corynebacterium pseudotuberculosis (strain C231) GN=fmt PE=3 SV=1;>Cptb_RLC_003_02015 Methionyl-tRNA formyltransferase [Corynebacterium pseudotuberculosis C231];>Cptb_RLC_002_01925 Methionyl-tRNA	5	6	6	6	6	2	3	1	5	6	2	3	1	5	6	2	3	1	5	27.8	27.8	27.8	33.99	313	313;332;332;332;129	0	7.4555	By MS/MS	By MS/MS	By MS/MS	By MS/MS	By MS/MS	27.8	8	12.5	3.8	23.6	517670000	302000000	57477000	36109000	33389000	88697000	76450000
tr|D9QAL6|D9QAL6_CORP2;Cptb_RLC_003_02016;Cptb_RLC_002_01926;Cptb_C231_00826;Cptb_RLC_001_01826	tr|D9QAL6|D9QAL6_CORP2;Cptb_RLC_003_02016;Cptb_RLC_002_01926;Cptb_C231_00826	11;11;11;11;5	11;11;11;11;5	11;11;11;11;5	>tr|D9QAL6|D9QAL6_CORP2 Ribosomal RNA small subunit methyltransferase B OS=Corynebacterium pseudotuberculosis (strain C231) GN=fmu PE=4 SV=1;>Cptb_RLC_003_02016 Ribosomal RNA small subunit methyltransferase B [Corynebacterium pseudotuberculosis C231];>Cptb	5	11	11	11	10	6	7	7	10	10	6	7	7	10	10	6	7	7	10	25.8	25.8	25.8	54.775	504	504;504;504;504;218	0	29.182	By MS/MS	By MS/MS	By MS/MS	By MS/MS	By MS/MS	24.2	12.9	16.5	16.3	24.2	1080900000	580100000	94953000	57258000	101680000	246940000	152680000
tr|D9QAL5|D9QAL5_CORP2;Cptb_RLC_003_02017;Cptb_RLC_002_01927;Cptb_C231_00827	tr|D9QAL5|D9QAL5_CORP2;Cptb_RLC_003_02017;Cptb_RLC_002_01927;Cptb_C231_00827	1;1;1;1	1;1;1;1	1;1;1;1	>tr|D9QAL5|D9QAL5_CORP2 Ribulose-phosphate 3-epimerase OS=Corynebacterium pseudotuberculosis (strain C231) GN=rpe PE=3 SV=1;>Cptb_RLC_003_02017 Ribulose-phosphate 3-epimerase [Corynebacterium pseudotuberculosis C231];>Cptb_RLC_002_01927 Ribulose-phosphate	4	1	1	1	1	1	1	1	1	1	1	1	1	1	1	1	1	1	1	3.6	3.6	3.6	24.537	224	224;224;224;224	0.0033784	1.4894	By MS/MS	By MS/MS	By MS/MS	By MS/MS	By MS/MS	3.6	3.6	3.6	3.6	3.6	363150000	131150000	66908000	43776000	67526000	53795000	0
tr|D9QAL4|D9QAL4_CORP2;Cptb_RLC_003_02018;Cptb_RLC_002_01928;Cptb_C231_00828;Cptb_RLC_001_01714	tr|D9QAL4|D9QAL4_CORP2;Cptb_RLC_003_02018;Cptb_RLC_002_01928;Cptb_C231_00828;Cptb_RLC_001_01714	2;2;2;2;1	2;2;2;2;1	2;2;2;2;1	>tr|D9QAL4|D9QAL4_CORP2 Riboflavin biosynthesis protein RibD OS=Corynebacterium pseudotuberculosis (strain C231) GN=ribD PE=3 SV=2;>Cptb_RLC_003_02018 Riboflavin biosynthesis protein ribD [Corynebacterium pseudotuberculosis C231];>Cptb_RLC_002_01928 Ribofl	5	2	2	2	2	0	1	0	2	2	0	1	0	2	2	0	1	0	2	5.1	5.1	5.1	37.652	353	353;373;373;373;134	0.0087371	0.72134	By MS/MS	By matching	By matching	By matching	By matching	5.1	0	2.5	0	5.1	13122000	7971200	0	1535100	0	3616000	3449800
tr|D9QAL3|D9QAL3_CORP2;Cptb_RLC_003_02019;Cptb_RLC_002_01929;Cptb_C231_00829	tr|D9QAL3|D9QAL3_CORP2;Cptb_RLC_003_02019;Cptb_RLC_002_01929;Cptb_C231_00829	3;3;3;3	3;3;3;3	3;3;3;3	>tr|D9QAL3|D9QAL3_CORP2 Riboflavin synthase alpha chain OS=Corynebacterium pseudotuberculosis (strain C231) GN=ribE PE=4 SV=1;>Cptb_RLC_003_02019 riboflavin synthase subunit alpha [Corynebacterium pseudotuberculosis C231];>Cptb_RLC_002_01929 riboflavin syn	4	3	3	3	3	1	1	1	3	3	1	1	1	3	3	1	1	1	3	18.3	18.3	18.3	22.783	213	213;213;213;213	0	3.5447	By MS/MS	By matching	By MS/MS	By MS/MS	By MS/MS	18.3	7.5	7.5	7.5	18.3	57736000	19133000	4214000	4362800	11737000	18289000	8446800
Cptb_RLC_001_01869;tr|D9QAL1|D9QAL1_CORP2;Cptb_RLC_003_02021;Cptb_RLC_002_01931;Cptb_C231_00831	Cptb_RLC_001_01869;tr|D9QAL1|D9QAL1_CORP2;Cptb_RLC_003_02021;Cptb_RLC_002_01931;Cptb_C231_00831	1;1;1;1;1	1;1;1;1;1	1;1;1;1;1	>Cptb_RLC_001_01869 6,7-dimethyl-8-ribityllumazine synthase;>tr|D9QAL1|D9QAL1_CORP2 6,7-dimethyl-8-ribityllumazine synthase OS=Corynebacterium pseudotuberculosis (strain C231) GN=ribH PE=3 SV=1;>Cptb_RLC_003_02021 6,7-dimethyl-8-ribityllumazine synthase [C	5	1	1	1	1	0	1	0	0	1	0	1	0	0	1	0	1	0	0	12.5	12.5	12.5	10.847	104	104;157;157;157;157	0.0056818	1.0194	By MS/MS	By matching	By matching	By matching	By matching	12.5	0	12.5	0	0	4456200	3308800	0	1147400	0	0	0
tr|D9QAK8|D9QAK8_CORP2;Cptb_RLC_003_02024;Cptb_RLC_002_01934;Cptb_RLC_001_00248;Cptb_C231_00834	tr|D9QAK8|D9QAK8_CORP2;Cptb_RLC_003_02024;Cptb_RLC_002_01934;Cptb_RLC_001_00248;Cptb_C231_00834	12;12;12;12;12	12;12;12;12;12	12;12;12;12;12	>tr|D9QAK8|D9QAK8_CORP2 UPF0042 nucleotide-binding protein CpC231_1108 OS=Corynebacterium pseudotuberculosis (strain C231) GN=CpC231_1108 PE=3 SV=1;>Cptb_RLC_003_02024 P-loop ATPase protein family [Corynebacterium pseudotuberculosis C231];>Cptb_RLC_002_019	5	12	12	12	10	6	9	7	10	10	6	9	7	10	10	6	9	7	10	44.5	44.5	44.5	33.355	299	299;299;299;299;299	0	76.663	By MS/MS	By MS/MS	By MS/MS	By MS/MS	By MS/MS	41.1	17.7	29.8	18.1	41.1	4736300000	2397400000	403460000	528280000	533830000	873330000	860840000
tr|D9QAK7|D9QAK7_CORP2;Cptb_RLC_003_02025;Cptb_RLC_002_01935;Cptb_RLC_001_00247;Cptb_C231_00835	tr|D9QAK7|D9QAK7_CORP2;Cptb_RLC_003_02025;Cptb_RLC_002_01935;Cptb_RLC_001_00247;Cptb_C231_00835	2;2;2;2;2	2;2;2;2;2	2;2;2;2;2	>tr|D9QAK7|D9QAK7_CORP2 Putative gluconeogenesis factor OS=Corynebacterium pseudotuberculosis (strain C231) GN=CpC231_1107 PE=3 SV=2;>Cptb_RLC_003_02025 hypothetical protein [Corynebacterium pseudotuberculosis C231];>Cptb_RLC_002_01935 hypothetical protein	5	2	2	2	0	0	0	1	2	0	0	0	1	2	0	0	0	1	2	7	7	7	36.456	342	342;342;342;342;342	0.0025862	1.7562	By matching	By matching	By matching	By MS/MS	By MS/MS	0	0	0	3.2	7	17802000	0	0	0	6112900	11690000	0
tr|D9QAK6|D9QAK6_CORP2;Cptb_RLC_003_02026;Cptb_RLC_002_01936;Cptb_RLC_001_00246;Cptb_C231_00836	tr|D9QAK6|D9QAK6_CORP2;Cptb_RLC_003_02026;Cptb_RLC_002_01936;Cptb_RLC_001_00246;Cptb_C231_00836	6;6;6;6;6	6;6;6;6;6	6;6;6;6;6	>tr|D9QAK6|D9QAK6_CORP2 Putative sporulation transcription regulator WhiA OS=Corynebacterium pseudotuberculosis (strain C231) GN=whiA PE=3 SV=1;>Cptb_RLC_003_02026 Sporulation transcription regulator whiA [Corynebacterium pseudotuberculosis C231];>Cptb_RLC	5	6	6	6	5	4	4	3	5	5	4	4	3	5	5	4	4	3	5	22.8	22.8	22.8	35.307	329	329;329;329;329;329	0	13.796	By MS/MS	By MS/MS	By MS/MS	By MS/MS	By MS/MS	19.8	12.5	13.7	10.3	18.5	1025800000	146680000	506020000	56196000	19169000	297770000	208800000
tr|D9QAK5|D9QAK5_CORP2;Cptb_C231_00837	tr|D9QAK5|D9QAK5_CORP2;Cptb_C231_00837	17;17	17;17	1;1	>tr|D9QAK5|D9QAK5_CORP2 Glyceraldehyde-3-phosphate dehydrogenase OS=Corynebacterium pseudotuberculosis (strain C231) GN=gap PE=3 SV=1;>Cptb_C231_00837 glyceraldehyde-3-phosphate dehydrogenase [Corynebacterium pseudotuberculosis C231]	2	17	17	1	11	10	9	10	10	11	10	9	10	10	1	1	0	0	0	67.1	67.1	9	36.253	334	334;334	0	127.5	By MS/MS	By MS/MS	By MS/MS	By MS/MS	By MS/MS	57.2	39.5	33.5	37.1	48.2	58394000000	19835000000	6920700000	3942000000	10172000000	17525000000	9645000000
tr|D9QAK4|D9QAK4_CORP2;Cptb_RLC_003_02028;Cptb_RLC_002_01938;Cptb_C231_00838;Cptb_RLC_001_00122;Cptb_RLC_001_00121	tr|D9QAK4|D9QAK4_CORP2;Cptb_RLC_003_02028;Cptb_RLC_002_01938;Cptb_C231_00838;Cptb_RLC_001_00122	14;14;14;14;10;3	14;14;14;14;10;3	14;14;14;14;10;3	>tr|D9QAK4|D9QAK4_CORP2 Phosphoglycerate kinase OS=Corynebacterium pseudotuberculosis (strain C231) GN=pgk PE=3 SV=1;>Cptb_RLC_003_02028 phosphoglycerate kinase [Corynebacterium pseudotuberculosis C231];>Cptb_RLC_002_01938 phosphoglycerate kinase [Coryneba	6	14	14	14	12	6	9	9	12	12	6	9	9	12	12	6	9	9	12	38.6	38.6	38.6	42.566	404	404;417;417;417;353;70	0	98.575	By MS/MS	By MS/MS	By MS/MS	By MS/MS	By MS/MS	35.6	15.8	23.3	22.8	35.4	5654400000	2108300000	521550000	456990000	751080000	1816400000	762840000
tr|D9QAK3|D9QAK3_CORP2;Cptb_RLC_003_02029;Cptb_RLC_002_01939;Cptb_RLC_001_00123;Cptb_C231_00839	tr|D9QAK3|D9QAK3_CORP2;Cptb_RLC_003_02029;Cptb_RLC_002_01939;Cptb_RLC_001_00123;Cptb_C231_00839	10;10;10;10;10	10;10;10;10;10	10;10;10;10;10	>tr|D9QAK3|D9QAK3_CORP2 Triosephosphate isomerase OS=Corynebacterium pseudotuberculosis (strain C231) GN=tpiA PE=3 SV=1;>Cptb_RLC_003_02029 triosephosphate isomerase [Corynebacterium pseudotuberculosis C231];>Cptb_RLC_002_01939 triosephosphate isomerase [C	5	10	10	10	10	5	6	8	10	10	5	6	8	10	10	5	6	8	10	56.8	56.8	56.8	27.41	259	259;259;259;259;259	0	79.597	By MS/MS	By matching	By MS/MS	By MS/MS	By MS/MS	56.8	26.3	32	40.5	56.8	5253000000	2799500000	149380000	242320000	267790000	1793900000	790910000
tr|D9QAJ8|D9QAJ8_CORP2;Cptb_RLC_003_02034;Cptb_RLC_002_01944;Cptb_C231_00844;Cptb_RLC_001_00167;Cptb_RLC_001_00168	tr|D9QAJ8|D9QAJ8_CORP2;Cptb_RLC_003_02034;Cptb_RLC_002_01944;Cptb_C231_00844;Cptb_RLC_001_00167	13;13;13;13;11;1	13;13;13;13;11;1	13;13;13;13;11;1	>tr|D9QAJ8|D9QAJ8_CORP2 Glucose-6-phosphate 1-dehydrogenase OS=Corynebacterium pseudotuberculosis (strain C231) GN=zwf PE=3 SV=1;>Cptb_RLC_003_02034 glucose-6-phosphate 1-dehydrogenase [Corynebacterium pseudotuberculosis C231];>Cptb_RLC_002_01944 glucose-6	6	13	13	13	12	4	9	7	13	12	4	9	7	13	12	4	9	7	13	27.7	27.7	27.7	59.876	531	531;531;531;531;451;81	0	44.606	By MS/MS	By MS/MS	By MS/MS	By MS/MS	By MS/MS	26	10	17.5	14.1	27.7	3191800000	1151400000	361820000	271990000	317080000	1089500000	599880000
tr|D9QAJ7|D9QAJ7_CORP2;Cptb_RLC_003_02035;Cptb_RLC_002_01945;Cptb_RLC_001_00169;Cptb_C231_00845	tr|D9QAJ7|D9QAJ7_CORP2;Cptb_RLC_003_02035;Cptb_RLC_002_01945;Cptb_RLC_001_00169;Cptb_C231_00845	13;13;13;13;13	13;13;13;13;13	13;13;13;13;13	>tr|D9QAJ7|D9QAJ7_CORP2 Transaldolase OS=Corynebacterium pseudotuberculosis (strain C231) GN=tal PE=3 SV=1;>Cptb_RLC_003_02035 Transaldolase [Corynebacterium pseudotuberculosis C231];>Cptb_RLC_002_01945 Transaldolase [Corynebacterium pseudotuberculosis C23	5	13	13	13	12	5	10	6	12	12	5	10	6	12	12	5	10	6	12	39.2	39.2	39.2	38.485	360	360;360;360;360;360	0	46.436	By MS/MS	By MS/MS	By MS/MS	By MS/MS	By MS/MS	35.6	14.2	31.4	19.2	35.6	2592200000	929420000	396590000	308690000	450960000	506510000	325450000
tr|D9QAJ6|D9QAJ6_CORP2;Cptb_RLC_003_02036;Cptb_RLC_002_01946;Cptb_C231_00846;Cptb_RLC_001_00170	tr|D9QAJ6|D9QAJ6_CORP2;Cptb_RLC_003_02036;Cptb_RLC_002_01946;Cptb_C231_00846	24;24;24;24;7	24;24;24;24;7	24;24;24;24;7	>tr|D9QAJ6|D9QAJ6_CORP2 Transketolase OS=Corynebacterium pseudotuberculosis (strain C231) GN=tkt PE=3 SV=1;>Cptb_RLC_003_02036 transketolase [Corynebacterium pseudotuberculosis C231];>Cptb_RLC_002_01946 transketolase [Corynebacterium pseudotuberculosis C23	5	24	24	24	20	16	15	14	20	20	16	15	14	20	20	16	15	14	20	42.8	42.8	42.8	75.609	697	697;697;697;697;289	0	173.99	By MS/MS	By MS/MS	By MS/MS	By MS/MS	By MS/MS	36.3	29	25.7	25	35.4	9526700000	5088600000	1139700000	622120000	780240000	1896100000	1749700000
tr|D9QAJ5|D9QAJ5_CORP2;Cptb_RLC_003_02037;Cptb_RLC_002_01947;Cptb_RLC_001_00894;Cptb_C231_00847	tr|D9QAJ5|D9QAJ5_CORP2;Cptb_RLC_003_02037;Cptb_RLC_002_01947;Cptb_RLC_001_00894;Cptb_C231_00847	1;1;1;1;1	1;1;1;1;1	1;1;1;1;1	>tr|D9QAJ5|D9QAJ5_CORP2 Protoheme IX farnesyltransferase OS=Corynebacterium pseudotuberculosis (strain C231) GN=ctaB PE=3 SV=1;>Cptb_RLC_003_02037 Protoheme IX farnesyltransferase [Corynebacterium pseudotuberculosis C231];>Cptb_RLC_002_01947 Protoheme IX f	5	1	1	1	0	0	0	1	0	0	0	0	1	0	0	0	0	1	0	2.9	2.9	2.9	34.608	310	310;310;310;310;310	0.0033031	1.2419	By matching	By matching	By matching	By MS/MS	By matching	0	0	0	2.9	0	4731500	0	0	0	4731500	0	0
tr|D9QAJ2|D9QAJ2_CORP2;Cptb_RLC_003_02040;Cptb_RLC_002_01950;Cptb_RLC_001_00154;Cptb_C231_00850	tr|D9QAJ2|D9QAJ2_CORP2;Cptb_RLC_003_02040;Cptb_RLC_002_01950;Cptb_RLC_001_00154;Cptb_C231_00850	2;2;2;2;2	2;2;2;2;2	2;2;2;2;2	>tr|D9QAJ2|D9QAJ2_CORP2 Nod factor export ATP-binding protein I OS=Corynebacterium pseudotuberculosis (strain C231) GN=nodI PE=3 SV=1;>Cptb_RLC_003_02040 Nod factor export ATP-binding protein I [Corynebacterium pseudotuberculosis C231];>Cptb_RLC_002_01950	5	2	2	2	2	2	2	2	2	2	2	2	2	2	2	2	2	2	2	6.3	6.3	6.3	34.319	318	318;318;318;318;318	0.00089206	2.3192	By matching	By matching	By MS/MS	By MS/MS	By MS/MS	6.3	6.3	6.3	6.3	6.3	143750000	43352000	29504000	15716000	24219000	30961000	0
tr|D9QAI9|D9QAI9_CORP2;Cptb_RLC_003_02043;Cptb_RLC_002_01953;Cptb_RLC_001_00282;Cptb_C231_00853	tr|D9QAI9|D9QAI9_CORP2;Cptb_RLC_003_02043;Cptb_RLC_002_01953;Cptb_RLC_001_00282;Cptb_C231_00853	17;17;17;17;17	17;17;17;17;17	17;17;17;17;17	>tr|D9QAI9|D9QAI9_CORP2 FeS cluster assembly protein sufB OS=Corynebacterium pseudotuberculosis (strain C231) GN=sufB PE=4 SV=1;>Cptb_RLC_003_02043 FeS cluster assembly protein sufB [Corynebacterium pseudotuberculosis C231];>Cptb_RLC_002_01953 FeS cluster	5	17	17	17	16	9	12	10	16	16	9	12	10	16	16	9	12	10	16	48.1	48.1	48.1	54.176	484	484;484;484;484;484	0	86.203	By MS/MS	By MS/MS	By MS/MS	By MS/MS	By MS/MS	46.5	23.8	31.4	26.4	44.2	5413300000	1909300000	958930000	649480000	660970000	1234600000	777430000
tr|D9QAI8|D9QAI8_CORP2;Cptb_RLC_003_02044;Cptb_RLC_002_01954;Cptb_RLC_001_00281;Cptb_C231_00854	tr|D9QAI8|D9QAI8_CORP2;Cptb_RLC_003_02044;Cptb_RLC_002_01954;Cptb_RLC_001_00281;Cptb_C231_00854	10;10;10;10;10	10;10;10;10;10	10;10;10;10;10	>tr|D9QAI8|D9QAI8_CORP2 FeS cluster assembly protein SufD OS=Corynebacterium pseudotuberculosis (strain C231) GN=sufD PE=4 SV=1;>Cptb_RLC_003_02044 FeS cluster assembly protein SufD [Corynebacterium pseudotuberculosis C231];>Cptb_RLC_002_01954 FeS cluster	5	10	10	10	10	5	6	4	10	10	5	6	4	10	10	5	6	4	10	38.9	38.9	38.9	43.061	393	393;393;393;393;393	0	126.66	By MS/MS	By MS/MS	By MS/MS	By MS/MS	By MS/MS	38.9	17.6	19.6	11.2	38.9	3260300000	1211600000	359020000	405510000	283570000	1000600000	516230000
tr|D9QAI7|D9QAI7_CORP2;Cptb_RLC_003_02045;Cptb_RLC_002_01955;Cptb_RLC_001_00280;Cptb_C231_00855	tr|D9QAI7|D9QAI7_CORP2;Cptb_RLC_003_02045;Cptb_RLC_002_01955;Cptb_RLC_001_00280;Cptb_C231_00855	6;6;6;6;6	6;6;6;6;6	6;6;6;6;6	>tr|D9QAI7|D9QAI7_CORP2 FeS assembly ATPase SufC OS=Corynebacterium pseudotuberculosis (strain C231) GN=sufC PE=4 SV=1;>Cptb_RLC_003_02045 FeS assembly ATPase SufC [Corynebacterium pseudotuberculosis C231];>Cptb_RLC_002_01955 FeS assembly ATPase SufC [Cory	5	6	6	6	6	3	4	3	5	6	3	4	3	5	6	3	4	3	5	33.7	33.7	33.7	27.766	252	252;252;252;252;252	0	44.202	By MS/MS	By MS/MS	By MS/MS	By MS/MS	By MS/MS	33.7	15.9	22.2	15.9	27	6233600000	2537800000	554500000	771730000	714600000	1655000000	997870000
tr|D9QAI6|D9QAI6_CORP2;Cptb_RLC_003_02046;Cptb_RLC_002_01956;Cptb_C231_00856;Cptb_RLC_001_01750	tr|D9QAI6|D9QAI6_CORP2;Cptb_RLC_003_02046;Cptb_RLC_002_01956;Cptb_C231_00856;Cptb_RLC_001_01750	14;14;14;14;8	14;14;14;14;8	14;14;14;14;8	>tr|D9QAI6|D9QAI6_CORP2 Cysteine desulfurase OS=Corynebacterium pseudotuberculosis (strain C231) GN=csdA PE=4 SV=1;>Cptb_RLC_003_02046 Cysteine desulfurase (SufS)-like protein [Corynebacterium pseudotuberculosis C231];>Cptb_RLC_002_01956 Cysteine desulfura	5	14	14	14	13	7	8	9	12	13	7	8	9	12	13	7	8	9	12	46.4	46.4	46.4	46.69	429	429;429;429;429;270	0	49.053	By MS/MS	By MS/MS	By MS/MS	By MS/MS	By MS/MS	44.5	23.3	24.7	28.7	41.3	1978900000	905770000	228380000	162540000	293080000	389170000	210080000
tr|D9QAI5|D9QAI5_CORP2;Cptb_RLC_003_02047;Cptb_RLC_002_01957;Cptb_C231_00857	tr|D9QAI5|D9QAI5_CORP2;Cptb_RLC_003_02047;Cptb_RLC_002_01957;Cptb_C231_00857	2;2;2;2	2;2;2;2	2;2;2;2	>tr|D9QAI5|D9QAI5_CORP2 NifU OS=Corynebacterium pseudotuberculosis (strain C231) GN=nifU PE=4 SV=1;>Cptb_RLC_003_02047 NifU family protein [Corynebacterium pseudotuberculosis C231];>Cptb_RLC_002_01957 NifU family protein [Corynebacterium pseudotuberculosis	4	2	2	2	2	1	2	1	2	2	1	2	1	2	2	1	2	1	2	18.8	18.8	18.8	16.284	149	149;149;149;149	0	3.4776	By matching	By MS/MS	By matching	By MS/MS	By MS/MS	18.8	4.7	18.8	4.7	18.8	85371000	15038000	2134400	16021000	4892900	47285000	0
Cptb_RLC_003_02052;Cptb_RLC_002_01962;Cptb_RLC_001_00374;Cptb_C231_00862;tr|D9QAH9|D9QAH9_CORP2	Cptb_RLC_003_02052;Cptb_RLC_002_01962;Cptb_RLC_001_00374;Cptb_C231_00862;tr|D9QAH9|D9QAH9_CORP2	1;1;1;1;1	1;1;1;1;1	1;1;1;1;1	>Cptb_RLC_003_02052 hypothetical protein [Corynebacterium pseudotuberculosis C231];>Cptb_RLC_002_01962 hypothetical protein [Corynebacterium pseudotuberculosis C231];>Cptb_RLC_001_00374 hypothetical protein;>Cptb_C231_00862 hypothetical protein [Corynebact	5	1	1	1	1	0	1	1	1	1	0	1	1	1	1	0	1	1	1	13	13	13	7.8063	69	69;69;69;69;75	0.0034305	1.716	By matching	By matching	By matching	By MS/MS	By matching	13	0	13	13	13	39967000	9379400	0	6546200	14102000	9939500	0
tr|D9QAH8|D9QAH8_CORP2;Cptb_RLC_003_02053;Cptb_RLC_002_01963;Cptb_RLC_001_00214;Cptb_C231_00863	tr|D9QAH8|D9QAH8_CORP2;Cptb_RLC_003_02053;Cptb_RLC_002_01963;Cptb_RLC_001_00214;Cptb_C231_00863	8;8;8;8;8	8;8;8;8;8	8;8;8;8;8	>tr|D9QAH8|D9QAH8_CORP2 UPF0210 protein CpC231_1078 OS=Corynebacterium pseudotuberculosis (strain C231) GN=CpC231_1078 PE=3 SV=1;>Cptb_RLC_003_02053 hypothetical protein [Corynebacterium pseudotuberculosis C231];>Cptb_RLC_002_01963 hypothetical protein [Co	5	8	8	8	5	3	5	3	6	5	3	5	3	6	5	3	5	3	6	23.3	23.3	23.3	46.804	454	454;454;454;454;454	0	24.154	By MS/MS	By MS/MS	By MS/MS	By MS/MS	By MS/MS	14.5	7	13.9	7	18.5	1007000000	192400000	238630000	178170000	246620000	151180000	71582000
tr|D9QAH6|D9QAH6_CORP2;Cptb_RLC_003_02055;Cptb_RLC_002_01965;Cptb_RLC_001_00212;Cptb_C231_00865	tr|D9QAH6|D9QAH6_CORP2;Cptb_RLC_003_02055;Cptb_RLC_002_01965;Cptb_RLC_001_00212;Cptb_C231_00865	1;1;1;1;1	1;1;1;1;1	1;1;1;1;1	>tr|D9QAH6|D9QAH6_CORP2 Glutamine amidotransferase class-I OS=Corynebacterium pseudotuberculosis (strain C231) GN=CpC231_1076 PE=4 SV=1;>Cptb_RLC_003_02055 Glutamine amidotransferase class-I [Corynebacterium pseudotuberculosis C231];>Cptb_RLC_002_01965 Glu	5	1	1	1	0	1	0	1	0	0	1	0	1	0	0	1	0	1	0	5	5	5	26.114	239	239;239;239;239;239	0.0056452	0.9387	By matching	By MS/MS	By matching	By matching	By matching	0	5	0	5	0	20654000	0	8909600	0	11744000	0	0
Cptb_RLC_003_02057;Cptb_RLC_002_01967;Cptb_C231_00867;tr|D9QAH4|D9QAH4_CORP2;Cptb_RLC_001_00210	Cptb_RLC_003_02057;Cptb_RLC_002_01967;Cptb_C231_00867;tr|D9QAH4|D9QAH4_CORP2;Cptb_RLC_001_00210	26;26;26;26;13	26;26;26;26;13	26;26;26;26;13	>Cptb_RLC_003_02057 Aconitate hydratase [Corynebacterium pseudotuberculosis C231];>Cptb_RLC_002_01967 Aconitate hydratase [Corynebacterium pseudotuberculosis C231];>Cptb_C231_00867 Aconitate hydratase [Corynebacterium pseudotuberculosis C231];>tr|D9QAH4|D9	5	26	26	26	20	13	16	12	17	20	13	16	12	17	20	13	16	12	17	33.8	33.8	33.8	101.33	935	935;935;935;939;374	0	213.76	By MS/MS	By MS/MS	By MS/MS	By MS/MS	By MS/MS	29.4	15.1	20	12.4	26	4950000000	2751700000	656940000	620580000	269080000	651730000	801800000
Cptb_RLC_003_02059;Cptb_RLC_002_01969;Cptb_C231_00869;tr|D9QAH1|D9QAH1_CORP2;Cptb_RLC_001_00334	Cptb_RLC_003_02059;Cptb_RLC_002_01969;Cptb_C231_00869;tr|D9QAH1|D9QAH1_CORP2	15;15;15;14;1	15;15;15;14;1	15;15;15;14;1	>Cptb_RLC_003_02059 Invasion-associated protein p60 [Corynebacterium pseudotuberculosis C231];>Cptb_RLC_002_01969 Invasion-associated protein p60 [Corynebacterium pseudotuberculosis C231];>Cptb_C231_00869 Invasion-associated protein p60 [Corynebacterium ps	5	15	15	15	9	11	9	7	11	9	11	9	7	11	9	11	9	7	11	35.3	35.3	35.3	63.068	595	595;595;595;580;107	0	134.81	By MS/MS	By MS/MS	By MS/MS	By MS/MS	By MS/MS	27.6	20.7	23	14.3	28.9	17320000000	1898300000	2689500000	4433200000	1662600000	6636200000	844510000
tr|D9QAG8|D9QAG8_CORP2;Cptb_RLC_003_02062;Cptb_RLC_002_01972;Cptb_RLC_001_00337;Cptb_C231_00872	tr|D9QAG8|D9QAG8_CORP2;Cptb_RLC_003_02062;Cptb_RLC_002_01972;Cptb_RLC_001_00337;Cptb_C231_00872	3;3;3;3;3	3;3;3;3;3	3;3;3;3;3	>tr|D9QAG8|D9QAG8_CORP2 Uncharacterized protein OS=Corynebacterium pseudotuberculosis (strain C231) GN=CpC231_1068 PE=4 SV=1;>Cptb_RLC_003_02062 hypothetical protein [Corynebacterium pseudotuberculosis C231];>Cptb_RLC_002_01972 hypothetical protein [Coryne	5	3	3	3	3	2	2	2	2	3	2	2	2	2	3	2	2	2	2	12.5	12.5	12.5	31.416	280	280;280;280;280;280	0	4.1549	By MS/MS	By MS/MS	By MS/MS	By MS/MS	By MS/MS	12.5	8.2	8.9	8.2	8.9	601090000	352310000	121090000	17174000	86030000	24490000	93121000
tr|D9QAG7|D9QAG7_CORP2;Cptb_RLC_003_02063;Cptb_RLC_002_01973;Cptb_RLC_001_00338;Cptb_C231_00873	tr|D9QAG7|D9QAG7_CORP2;Cptb_RLC_003_02063;Cptb_RLC_002_01973;Cptb_RLC_001_00338;Cptb_C231_00873	2;2;2;2;2	2;2;2;2;2	2;2;2;2;2	>tr|D9QAG7|D9QAG7_CORP2 NfeD-like protein OS=Corynebacterium pseudotuberculosis (strain C231) GN=CpC231_1067 PE=4 SV=1;>Cptb_RLC_003_02063 NfeD-like protein [Corynebacterium pseudotuberculosis C231];>Cptb_RLC_002_01973 NfeD-like protein [Corynebacterium ps	5	2	2	2	2	0	2	1	2	2	0	2	1	2	2	0	2	1	2	14.8	14.8	14.8	14.871	142	142;142;142;142;142	0	3.517	By MS/MS	By matching	By MS/MS	By MS/MS	By MS/MS	14.8	0	14.8	6.3	14.8	65860000	17285000	0	23191000	9216200	16167000	0
Cptb_RLC_001_01583;tr|D9QAG6|D9QAG6_CORP2;Cptb_RLC_003_02064;Cptb_RLC_002_01974;Cptb_C231_00874	Cptb_RLC_001_01583;tr|D9QAG6|D9QAG6_CORP2;Cptb_RLC_003_02064;Cptb_RLC_002_01974;Cptb_C231_00874	7;7;7;7;7	7;7;7;7;7	7;7;7;7;7	>Cptb_RLC_001_01583 Modulator of FtsH protease HflK;>tr|D9QAG6|D9QAG6_CORP2 SPFH domain, band 7 integral membrane protein OS=Corynebacterium pseudotuberculosis (strain C231) GN=CpC231_1066 PE=4 SV=1;>Cptb_RLC_003_02064 hypothetical protein [Corynebacterium	5	7	7	7	7	4	5	4	7	7	4	5	4	7	7	4	5	4	7	27.5	27.5	27.5	43.354	396	396;403;403;403;403	0	41.782	By MS/MS	By MS/MS	By MS/MS	By MS/MS	By MS/MS	27.5	16.7	20.5	16.7	27.5	1932600000	523610000	457960000	196180000	352430000	402420000	188410000
tr|D9QAG1|D9QAG1_CORP2;Cptb_RLC_003_02069;Cptb_RLC_002_01979;Cptb_C231_00881;Cptb_RLC_001_00453;Cptb_RLC_001_00452	tr|D9QAG1|D9QAG1_CORP2;Cptb_RLC_003_02069;Cptb_RLC_002_01979;Cptb_C231_00881;Cptb_RLC_001_00453	8;8;8;8;5;3	8;8;8;8;5;3	8;8;8;8;5;3	>tr|D9QAG1|D9QAG1_CORP2 Arginine/ornithine transport system ATPase OS=Corynebacterium pseudotuberculosis (strain C231) GN=CpC231_1061 PE=4 SV=1;>Cptb_RLC_003_02069 arginine/ornithine transport system ATPase [Corynebacterium pseudotuberculosis C231];>Cptb_R	6	8	8	8	6	4	6	6	6	6	4	6	6	6	6	4	6	6	6	21.6	21.6	21.6	39.855	365	365;367;367;367;146;224	0	15.298	By MS/MS	By MS/MS	By MS/MS	By MS/MS	By MS/MS	18.1	12.6	18.6	15.9	18.6	700950000	261520000	62842000	85162000	102920000	188510000	104160000
tr|D9QAF6|D9QAF6_CORP2;Cptb_RLC_003_02075;Cptb_RLC_002_01985;Cptb_C231_00888;Cptb_RLC_001_01565	tr|D9QAF6|D9QAF6_CORP2;Cptb_RLC_003_02075;Cptb_RLC_002_01985;Cptb_C231_00888;Cptb_RLC_001_01565	8;8;8;8;4	8;8;8;8;4	8;8;8;8;4	>tr|D9QAF6|D9QAF6_CORP2 Dihydroxyacetone kinase family protein OS=Corynebacterium pseudotuberculosis (strain C231) GN=dhaL PE=4 SV=1;>Cptb_RLC_003_02075 Dihydroxyacetone kinase family protein [Corynebacterium pseudotuberculosis C231];>Cptb_RLC_002_01985 Di	5	8	8	8	7	3	5	4	6	7	3	5	4	6	7	3	5	4	6	44.2	44.2	44.2	22.035	215	215;215;215;215;85	0	42.542	By MS/MS	By MS/MS	By MS/MS	By MS/MS	By MS/MS	44.2	16.3	29.8	25.1	40.5	727750000	340780000	75433000	96546000	52864000	162120000	92062000
tr|D9QAF5|D9QAF5_CORP2;Cptb_RLC_003_02076;Cptb_RLC_002_01986;Cptb_RLC_001_01564;Cptb_C231_00889	tr|D9QAF5|D9QAF5_CORP2;Cptb_RLC_003_02076;Cptb_RLC_002_01986;Cptb_RLC_001_01564;Cptb_C231_00889	2;2;2;2;2	2;2;2;2;2	2;2;2;2;2	>tr|D9QAF5|D9QAF5_CORP2 Fructose-specific phosphotransferase enzyme IIA component OS=Corynebacterium pseudotuberculosis (strain C231) GN=levD PE=4 SV=1;>Cptb_RLC_003_02076 Fructose-specific phosphotransferase enzyme IIA component [Corynebacterium pseudotub	5	2	2	2	2	2	2	2	1	2	2	2	2	1	2	2	2	2	1	12.2	12.2	12.2	23.654	229	229;229;229;229;229	0.0025997	1.8523	By MS/MS	By MS/MS	By MS/MS	By MS/MS	By matching	12.2	12.2	12.2	12.2	6.1	210260000	89842000	41091000	30769000	29659000	18901000	0
tr|D9QAF4|D9QAF4_CORP2;Cptb_RLC_003_02077;Cptb_RLC_002_01987;Cptb_C231_00890;Cptb_RLC_001_00258	tr|D9QAF4|D9QAF4_CORP2;Cptb_RLC_003_02077;Cptb_RLC_002_01987;Cptb_C231_00890	4;4;4;4;1	4;4;4;4;1	4;4;4;4;1	>tr|D9QAF4|D9QAF4_CORP2 Phosphatidylethanolamine-binding protein OS=Corynebacterium pseudotuberculosis (strain C231) GN=CpC231_1054 PE=4 SV=1;>Cptb_RLC_003_02077 Phosphatidylethanolamine-binding protein [Corynebacterium pseudotuberculosis C231];>Cptb_RLC_0	5	4	4	4	3	0	1	0	3	3	0	1	0	3	3	0	1	0	3	36	36	36	19.272	178	178;178;178;178;137	0	33.302	By MS/MS	By matching	By MS/MS	By matching	By MS/MS	27.5	0	8.4	0	27.5	228220000	148490000	0	2430400	0	77297000	57551000
tr|D9QAF1|D9QAF1_CORP2;Cptb_RLC_003_02080;Cptb_RLC_002_01990;Cptb_C231_00893;Cptb_RLC_001_00255	tr|D9QAF1|D9QAF1_CORP2;Cptb_RLC_003_02080;Cptb_RLC_002_01990;Cptb_C231_00893;Cptb_RLC_001_00255	4;4;4;4;4	4;4;4;4;4	4;4;4;4;4	>tr|D9QAF1|D9QAF1_CORP2 Dihydroorotate dehydrogenase (quinone) OS=Corynebacterium pseudotuberculosis (strain C231) GN=pyrD PE=3 SV=1;>Cptb_RLC_003_02080 Dihydroorotate dehydrogenase 2 [Corynebacterium pseudotuberculosis C231];>Cptb_RLC_002_01990 Dihydrooro	5	4	4	4	4	2	3	2	4	4	2	3	2	4	4	2	3	2	4	17.5	17.5	17.5	36.483	348	348;348;348;348;370	0	16.696	By MS/MS	By MS/MS	By matching	By MS/MS	By MS/MS	17.5	8.9	12.6	8.9	17.5	470110000	136960000	106860000	47773000	97607000	80914000	44304000
tr|D9QC18|D9QC18_CORP2;Cptb_RLC_003_00195;Cptb_RLC_002_00230;Cptb_C231_00895	tr|D9QC18|D9QC18_CORP2;Cptb_RLC_003_00195;Cptb_RLC_002_00230;Cptb_C231_00895	12;12;12;12	12;12;12;12	12;12;12;12	>tr|D9QC18|D9QC18_CORP2 Peptidase, S8A (Subtilisin) family protein OS=Corynebacterium pseudotuberculosis (strain C231) GN=CpC231_1632 PE=3 SV=1;>Cptb_RLC_003_00195 Peptidase, S8A (subtilisin) family protein [Corynebacterium pseudotuberculosis C231];>Cptb_R	4	12	12	12	10	5	10	6	10	10	5	10	6	10	10	5	10	6	10	30.8	30.8	30.8	64.54	608	608;608;608;608	0	58.439	By MS/MS	By MS/MS	By MS/MS	By MS/MS	By MS/MS	25.8	10.5	24.2	11.7	27	2004400000	502450000	395840000	720660000	84229000	301220000	130940000
tr|D9QC21|D9QC21_CORP2;Cptb_RLC_003_00197;Cptb_RLC_002_00232;Cptb_RLC_001_00495;Cptb_C231_00899	tr|D9QC21|D9QC21_CORP2;Cptb_RLC_003_00197;Cptb_RLC_002_00232;Cptb_RLC_001_00495;Cptb_C231_00899	8;8;8;8;8	8;8;8;8;8	8;8;8;8;8	>tr|D9QC21|D9QC21_CORP2 Short chain dehydrogenase OS=Corynebacterium pseudotuberculosis (strain C231) GN=CpC231_1635 PE=3 SV=1;>Cptb_RLC_003_00197 short-chain dehydrogenase [Corynebacterium pseudotuberculosis C231];>Cptb_RLC_002_00232 short-chain dehydroge	5	8	8	8	7	6	5	5	6	7	6	5	5	6	7	6	5	5	6	46.4	46.4	46.4	28.535	267	267;267;267;267;267	0	22.387	By MS/MS	By MS/MS	By MS/MS	By MS/MS	By MS/MS	36.3	34.5	24.3	30.7	30.7	1159800000	445160000	175540000	127200000	171490000	240360000	210260000
Cptb_RLC_003_00198;Cptb_RLC_002_00233;Cptb_C231_00900;tr|D9QC22|D9QC22_CORP2;Cptb_RLC_001_00784	Cptb_RLC_003_00198;Cptb_RLC_002_00233;Cptb_C231_00900;tr|D9QC22|D9QC22_CORP2;Cptb_RLC_001_00784	4;4;4;4;2	4;4;4;4;2	4;4;4;4;2	>Cptb_RLC_003_00198 oligoribonuclease [Corynebacterium pseudotuberculosis C231];>Cptb_RLC_002_00233 oligoribonuclease [Corynebacterium pseudotuberculosis C231];>Cptb_C231_00900 oligoribonuclease [Corynebacterium pseudotuberculosis C231];>tr|D9QC22|D9QC22_C	5	4	4	4	3	3	2	2	2	3	3	2	2	2	3	3	2	2	2	29.7	29.7	29.7	23.471	209	209;209;209;219;86	0	17.53	By MS/MS	By MS/MS	By MS/MS	By MS/MS	By MS/MS	18.2	24.9	13.4	20.6	13.4	261880000	135810000	28938000	19198000	14318000	63612000	49902000
Cptb_RLC_001_00787;tr|D9QC23|D9QC23_CORP2;Cptb_RLC_003_00200;Cptb_C231_00902;Cptb_RLC_002_00849	Cptb_RLC_001_00787;tr|D9QC23|D9QC23_CORP2;Cptb_RLC_003_00200;Cptb_C231_00902;Cptb_RLC_002_00849	4;4;4;4;3	4;4;4;4;3	4;4;4;4;3	>Cptb_RLC_001_00787 4-hydroxy-tetrahydrodipicolinate synthase;>tr|D9QC23|D9QC23_CORP2 Dihydrodipicolinate synthase OS=Corynebacterium pseudotuberculosis (strain C231) GN=dapA1 PE=3 SV=1;>Cptb_RLC_003_00200 Dihydrodipicolinate synthase [Corynebacterium pseu	5	4	4	4	2	2	2	3	3	2	2	2	3	3	2	2	2	3	3	20.5	20.5	20.5	24.541	224	224;275;275;275;120	0	5.5945	By MS/MS	By matching	By MS/MS	By MS/MS	By MS/MS	11.2	10.3	10.3	14.7	16.1	222190000	109530000	16172000	24040000	37000000	35446000	0
tr|D9QC24|D9QC24_CORP2;Cptb_RLC_003_00201;Cptb_RLC_002_00848;Cptb_RLC_001_00788;Cptb_C231_00903	tr|D9QC24|D9QC24_CORP2;Cptb_RLC_003_00201;Cptb_RLC_002_00848;Cptb_RLC_001_00788;Cptb_C231_00903	2;2;2;2;2	2;2;2;2;2	2;2;2;2;2	>tr|D9QC24|D9QC24_CORP2 L,D-transpeptidase YkuD OS=Corynebacterium pseudotuberculosis (strain C231) GN=ykuD PE=4 SV=1;>Cptb_RLC_003_00201 L,D-transpeptidase YkuD [Corynebacterium pseudotuberculosis C231];>Cptb_RLC_002_00848 L,D-transpeptidase YkuD [Coryneb	5	2	2	2	2	0	2	0	2	2	0	2	0	2	2	0	2	0	2	7.1	7.1	7.1	42.466	396	396;396;396;396;396	0	14.489	By matching	By matching	By MS/MS	By matching	By MS/MS	7.1	0	7.1	0	7.1	60854000	17244000	0	8031400	0	35578000	6700700
tr|D9QC25|D9QC25_CORP2;Cptb_RLC_003_00203;Cptb_RLC_002_00846;Cptb_RLC_001_00944;Cptb_C231_00905	tr|D9QC25|D9QC25_CORP2;Cptb_RLC_003_00203;Cptb_RLC_002_00846;Cptb_RLC_001_00944;Cptb_C231_00905	10;10;10;10;10	10;10;10;10;10	10;10;10;10;10	>tr|D9QC25|D9QC25_CORP2 Oxidoreductase OS=Corynebacterium pseudotuberculosis (strain C231) GN=CpC231_1639 PE=4 SV=1;>Cptb_RLC_003_00203 Oxidoreductase [Corynebacterium pseudotuberculosis C231];>Cptb_RLC_002_00846 Oxidoreductase [Corynebacterium pseudotuber	5	10	10	10	9	6	7	9	8	9	6	7	9	8	9	6	7	9	8	40.7	40.7	40.7	35.629	332	332;332;332;332;332	0	87.069	By MS/MS	By MS/MS	By MS/MS	By MS/MS	By MS/MS	37.3	25	27.1	33.7	30.4	2707300000	915810000	373140000	237760000	528300000	652250000	279470000
tr|D9QC26|D9QC26_CORP2;Cptb_RLC_003_00204;Cptb_RLC_002_00845;Cptb_RLC_001_00945;Cptb_C231_00906	tr|D9QC26|D9QC26_CORP2;Cptb_RLC_003_00204;Cptb_RLC_002_00845;Cptb_RLC_001_00945;Cptb_C231_00906	1;1;1;1;1	1;1;1;1;1	1;1;1;1;1	>tr|D9QC26|D9QC26_CORP2 Isochorismatase family protein yddQ OS=Corynebacterium pseudotuberculosis (strain C231) GN=yddQ PE=4 SV=1;>Cptb_RLC_003_00204 Isochorismatase family protein yddQ [Corynebacterium pseudotuberculosis C231];>Cptb_RLC_002_00845 Isochori	5	1	1	1	1	0	0	0	0	1	0	0	0	0	1	0	0	0	0	7.8	7.8	7.8	22.521	204	204;204;204;204;204	0	7.7726	By MS/MS	By matching	By matching	By matching	By matching	7.8	0	0	0	0	42994000	42994000	0	0	0	0	17028000
tr|D9QC27|D9QC27_CORP2;Cptb_RLC_003_00205;Cptb_RLC_002_00844;Cptb_C231_00907	tr|D9QC27|D9QC27_CORP2;Cptb_RLC_003_00205;Cptb_RLC_002_00844;Cptb_C231_00907	1;1;1;1	1;1;1;1	1;1;1;1	>tr|D9QC27|D9QC27_CORP2 Antibiotic biosynthesis monooxygenase OS=Corynebacterium pseudotuberculosis (strain C231) GN=CpC231_1641 PE=4 SV=1;>Cptb_RLC_003_00205 antibiotic biosynthesis monooxygenase [Corynebacterium pseudotuberculosis C231];>Cptb_RLC_002_008	4	1	1	1	1	1	1	1	1	1	1	1	1	1	1	1	1	1	1	8.6	8.6	8.6	12.891	116	116;116;116;116	0	2.7457	By MS/MS	By MS/MS	By MS/MS	By MS/MS	By MS/MS	8.6	8.6	8.6	8.6	8.6	468720000	165610000	81682000	60576000	121570000	39289000	0
tr|D9QC28|D9QC28_CORP2;Cptb_RLC_003_00206;Cptb_RLC_002_00843;Cptb_C231_00908	tr|D9QC28|D9QC28_CORP2;Cptb_RLC_003_00206;Cptb_RLC_002_00843;Cptb_C231_00908	2;2;2;2	2;2;2;2	2;2;2;2	>tr|D9QC28|D9QC28_CORP2 Uncharacterized protein OS=Corynebacterium pseudotuberculosis (strain C231) GN=CpC231_1642 PE=4 SV=1;>Cptb_RLC_003_00206 hypothetical protein [Corynebacterium pseudotuberculosis C231];>Cptb_RLC_002_00843 hypothetical protein [Coryne	4	2	2	2	2	1	2	1	2	2	1	2	1	2	2	1	2	1	2	14.3	14.3	14.3	10.336	91	91;91;91;91	0	11.879	By MS/MS	By MS/MS	By MS/MS	By MS/MS	By MS/MS	14.3	13.2	14.3	13.2	14.3	219490000	81875000	7360800	36737000	37164000	56349000	38298000
tr|D9QC29|D9QC29_CORP2;Cptb_RLC_003_00207;Cptb_RLC_002_00842;Cptb_C231_00909;Cptb_RLC_001_01269	tr|D9QC29|D9QC29_CORP2;Cptb_RLC_003_00207;Cptb_RLC_002_00842;Cptb_C231_00909;Cptb_RLC_001_01269	2;2;2;2;1	2;2;2;2;1	2;2;2;2;1	>tr|D9QC29|D9QC29_CORP2 Bacterioferritin comigratory protein OS=Corynebacterium pseudotuberculosis (strain C231) GN=bcp PE=4 SV=1;>Cptb_RLC_003_00207 Bacterioferritin comigratory protein [Corynebacterium pseudotuberculosis C231];>Cptb_RLC_002_00842 Bacteri	5	2	2	2	2	0	1	0	2	2	0	1	0	2	2	0	1	0	2	15.1	15.1	15.1	17.491	159	159;159;159;159;124	0	4.1444	By MS/MS	By matching	By MS/MS	By matching	By MS/MS	15.1	0	5	0	15.1	92453000	38560000	0	14523000	0	39370000	18173000
tr|D9QC30|D9QC30_CORP2;Cptb_RLC_003_00208;Cptb_RLC_002_00841;Cptb_RLC_001_01268;Cptb_C231_00910	tr|D9QC30|D9QC30_CORP2;Cptb_RLC_003_00208;Cptb_RLC_002_00841;Cptb_RLC_001_01268;Cptb_C231_00910	4;4;4;4;4	4;4;4;4;4	4;4;4;4;4	>tr|D9QC30|D9QC30_CORP2 HTH-type transcriptional regulator EthR OS=Corynebacterium pseudotuberculosis (strain C231) GN=ethR PE=4 SV=1;>Cptb_RLC_003_00208 HTH-type transcriptional regulator EthR [Corynebacterium pseudotuberculosis C231];>Cptb_RLC_002_00841	5	4	4	4	3	4	2	1	2	3	4	2	1	2	3	4	2	1	2	19.8	19.8	19.8	24.649	217	217;217;217;217;217	0	6.9525	By MS/MS	By MS/MS	By MS/MS	By MS/MS	By MS/MS	15.7	19.8	9.7	4.1	9.7	239320000	93337000	69694000	16928000	29546000	29818000	0
tr|D9QC31|D9QC31_CORP2;Cptb_RLC_003_00209;Cptb_RLC_002_00840;Cptb_RLC_001_01267;Cptb_C231_00911	tr|D9QC31|D9QC31_CORP2;Cptb_RLC_003_00209;Cptb_RLC_002_00840;Cptb_RLC_001_01267;Cptb_C231_00911	1;1;1;1;1	1;1;1;1;1	1;1;1;1;1	>tr|D9QC31|D9QC31_CORP2 Holo-[acyl-carrier-protein] synthase OS=Corynebacterium pseudotuberculosis (strain C231) GN=acpS PE=3 SV=1;>Cptb_RLC_003_00209 4-phosphopantetheinyl transferase [Corynebacterium pseudotuberculosis C231];>Cptb_RLC_002_00840 4-phosp	5	1	1	1	1	1	1	1	1	1	1	1	1	1	1	1	1	1	1	6.2	6.2	6.2	14.122	129	129;129;129;129;129	0.004914	1.1517	By MS/MS	By matching	By matching	By MS/MS	By MS/MS	6.2	6.2	6.2	6.2	6.2	15471000	5004200	1286400	2625700	3874700	2680000	0
tr|D9QC32|D9QC32_CORP2;Cptb_RLC_003_00210;Cptb_C231_00912;Cptb_RLC_002_00839	tr|D9QC32|D9QC32_CORP2;Cptb_RLC_003_00210;Cptb_C231_00912;Cptb_RLC_002_00839	68;68;68;40	68;68;68;40	68;68;68;40	>tr|D9QC32|D9QC32_CORP2 Fatty acid synthase OS=Corynebacterium pseudotuberculosis (strain C231) GN=fas PE=4 SV=1;>Cptb_RLC_003_00210 Fatty acid synthase [Corynebacterium pseudotuberculosis C231];>Cptb_C231_00912 Fatty acid synthase [Corynebacterium pseudot	4	68	68	68	55	43	50	51	58	55	43	50	51	58	55	43	50	51	58	29.2	29.2	29.2	322.13	3032	3032;3032;3032;2004	0	323.31	By MS/MS	By MS/MS	By MS/MS	By MS/MS	By MS/MS	24	18.6	21.3	21.6	26.5	26198000000	7188100000	3654000000	2871300000	6650200000	5834700000	2835900000
Cptb_RLC_003_00211;Cptb_RLC_002_00267;Cptb_RLC_001_01377;Cptb_C231_00913;tr|D9QC33|D9QC33_CORP2	Cptb_RLC_003_00211;Cptb_RLC_002_00267;Cptb_RLC_001_01377;Cptb_C231_00913;tr|D9QC33|D9QC33_CORP2	1;1;1;1;1	1;1;1;1;1	1;1;1;1;1	>Cptb_RLC_003_00211 hypothetical protein [Corynebacterium pseudotuberculosis C231];>Cptb_RLC_002_00267 hypothetical protein [Corynebacterium pseudotuberculosis C231];>Cptb_RLC_001_01377 hypothetical protein;>Cptb_C231_00913 hypothetical protein [Corynebact	5	1	1	1	1	1	1	1	1	1	1	1	1	1	1	1	1	1	1	22	22	22	8.9737	82	82;82;82;82;101	0	20.953	By MS/MS	By MS/MS	By MS/MS	By MS/MS	By MS/MS	22	22	22	22	22	205650000	64588000	49016000	53628000	11589000	26833000	0
tr|D9QC35|D9QC35_CORP2;Cptb_RLC_003_00213;Cptb_RLC_002_00269;Cptb_RLC_001_00407;Cptb_C231_00915	tr|D9QC35|D9QC35_CORP2;Cptb_RLC_003_00213;Cptb_RLC_002_00269;Cptb_RLC_001_00407;Cptb_C231_00915	3;3;3;3;3	3;3;3;3;3	3;3;3;3;3	>tr|D9QC35|D9QC35_CORP2 Two component transcriptional regulator OS=Corynebacterium pseudotuberculosis (strain C231) GN=tcsR5 PE=4 SV=1;>Cptb_RLC_003_00213 Two component transcriptional regulator [Corynebacterium pseudotuberculosis C231];>Cptb_RLC_002_00269	5	3	3	3	2	2	1	2	2	2	2	1	2	2	2	2	1	2	2	18.3	18.3	18.3	23.101	208	208;208;208;208;208	0	9.3785	By MS/MS	By MS/MS	By matching	By MS/MS	By MS/MS	13	12.5	7.2	12.5	13	165600000	39632000	42444000	17450000	37595000	28484000	16692000
tr|D9QC38|D9QC38_CORP2;Cptb_RLC_003_00216;Cptb_RLC_002_00272;Cptb_RLC_001_00410;Cptb_C231_00918	tr|D9QC38|D9QC38_CORP2;Cptb_RLC_003_00216;Cptb_RLC_002_00272;Cptb_RLC_001_00410;Cptb_C231_00918	1;1;1;1;1	1;1;1;1;1	1;1;1;1;1	>tr|D9QC38|D9QC38_CORP2 Uncharacterized protein OS=Corynebacterium pseudotuberculosis (strain C231) GN=CpC231_1652 PE=4 SV=1;>Cptb_RLC_003_00216 hypothetical protein [Corynebacterium pseudotuberculosis C231];>Cptb_RLC_002_00272 hypothetical protein [Coryne	5	1	1	1	0	0	1	0	0	0	0	1	0	0	0	0	1	0	0	10.1	10.1	10.1	10.833	109	109;109;109;109;109	0.00087873	2.0634	By matching	By matching	By MS/MS	By matching	By matching	0	0	10.1	0	0	10088000	0	0	10088000	0	0	0
tr|D9QC41|D9QC41_CORP2;Cptb_RLC_003_00220;Cptb_RLC_002_00276;Cptb_RLC_001_00730;Cptb_C231_00922	tr|D9QC41|D9QC41_CORP2;Cptb_RLC_003_00220;Cptb_RLC_002_00276;Cptb_RLC_001_00730;Cptb_C231_00922	1;1;1;1;1	1;1;1;1;1	1;1;1;1;1	>tr|D9QC41|D9QC41_CORP2 Uncharacterized protein OS=Corynebacterium pseudotuberculosis (strain C231) GN=CpC231_1655 PE=4 SV=1;>Cptb_RLC_003_00220 hypothetical protein [Corynebacterium pseudotuberculosis C231];>Cptb_RLC_002_00276 hypothetical protein [Coryne	5	1	1	1	1	1	1	1	1	1	1	1	1	1	1	1	1	1	1	9.2	9.2	9.2	13.755	119	119;119;119;119;119	0	8.2116	By MS/MS	By MS/MS	By MS/MS	By MS/MS	By MS/MS	9.2	9.2	9.2	9.2	9.2	403710000	115390000	114060000	49478000	77378000	47403000	0
tr|D9QC42|D9QC42_CORP2;Cptb_RLC_003_00221;Cptb_RLC_002_00277;Cptb_RLC_001_00729;Cptb_C231_00923	tr|D9QC42|D9QC42_CORP2;Cptb_RLC_003_00221;Cptb_RLC_002_00277;Cptb_RLC_001_00729;Cptb_C231_00923	2;2;2;2;2	2;2;2;2;2	2;2;2;2;2	>tr|D9QC42|D9QC42_CORP2 Non-canonical purine NTP pyrophosphatase OS=Corynebacterium pseudotuberculosis (strain C231) GN=CpC231_1656 PE=3 SV=1;>Cptb_RLC_003_00221 Deoxyribonucleotide triphosphate pyrophosphatase [Corynebacterium pseudotuberculosis C231];>Cp	5	2	2	2	2	2	2	2	2	2	2	2	2	2	2	2	2	2	2	14.5	14.5	14.5	22.191	207	207;207;207;207;207	0	5.6311	By MS/MS	By MS/MS	By MS/MS	By MS/MS	By MS/MS	14.5	14.5	14.5	14.5	14.5	293430000	116170000	55041000	24292000	26060000	71872000	53674000
Cptb_RLC_003_00222;Cptb_RLC_002_00278;tr|D9QC43|D9QC43_CORP2;Cptb_C231_00924;Cptb_RLC_001_00728	Cptb_RLC_003_00222;Cptb_RLC_002_00278;tr|D9QC43|D9QC43_CORP2;Cptb_C231_00924;Cptb_RLC_001_00728	4;4;4;4;2	4;4;4;4;2	4;4;4;4;2	>Cptb_RLC_003_00222 Ribonuclease PH [Corynebacterium pseudotuberculosis C231];>Cptb_RLC_002_00278 Ribonuclease PH [Corynebacterium pseudotuberculosis C231];>tr|D9QC43|D9QC43_CORP2 Ribonuclease PH OS=Corynebacterium pseudotuberculosis (strain C231) GN=rph P	5	4	4	4	4	2	3	3	4	4	2	3	3	4	4	2	3	3	4	23.8	23.8	23.8	26.167	244	244;244;247;247;84	0	29.913	By MS/MS	By MS/MS	By MS/MS	By MS/MS	By MS/MS	23.8	8.2	16.4	15.6	23.8	1018100000	453490000	102390000	89023000	89355000	283880000	149950000
Cptb_RLC_001_00305;tr|D9QC45|D9QC45_CORP2;Cptb_RLC_003_00224;Cptb_RLC_002_00280;Cptb_C231_00926	Cptb_RLC_001_00305;tr|D9QC45|D9QC45_CORP2;Cptb_RLC_003_00224;Cptb_RLC_002_00280;Cptb_C231_00926	1;1;1;1;1	1;1;1;1;1	1;1;1;1;1	>Cptb_RLC_001_00305 Glutamate racemase;>tr|D9QC45|D9QC45_CORP2 Glutamate racemase OS=Corynebacterium pseudotuberculosis (strain C231) GN=murI PE=3 SV=1;>Cptb_RLC_003_00224 glutamate racemase [Corynebacterium pseudotuberculosis C231];>Cptb_RLC_002_00280 glu	5	1	1	1	1	1	0	0	1	1	1	0	0	1	1	1	0	0	1	7	7	7	22.603	213	213;297;297;297;297	0	3.7003	By MS/MS	By matching	By matching	By matching	By MS/MS	7	7	0	0	7	25651000	13328000	5052600	0	0	7271000	0
tr|D9QC47|D9QC47_CORP2;Cptb_RLC_003_00226;Cptb_RLC_002_00282;Cptb_RLC_001_00302;Cptb_C231_00928	tr|D9QC47|D9QC47_CORP2;Cptb_RLC_003_00226;Cptb_RLC_002_00282;Cptb_RLC_001_00302;Cptb_C231_00928	1;1;1;1;1	1;1;1;1;1	1;1;1;1;1	>tr|D9QC47|D9QC47_CORP2 Uncharacterized protein OS=Corynebacterium pseudotuberculosis (strain C231) GN=CpC231_1661 PE=4 SV=1;>Cptb_RLC_003_00226 hypothetical protein [Corynebacterium pseudotuberculosis C231];>Cptb_RLC_002_00282 hypothetical protein [Coryne	5	1	1	1	1	0	0	0	1	1	0	0	0	1	1	0	0	0	1	11.2	11.2	11.2	19.738	178	178;178;178;178;178	0	4.6441	By MS/MS	By matching	By matching	By matching	By matching	11.2	0	0	0	11.2	47584000	34309000	0	0	0	13275000	0
tr|D9QC49|D9QC49_CORP2;Cptb_RLC_003_00228;Cptb_RLC_002_00284;Cptb_C231_00930	tr|D9QC49|D9QC49_CORP2;Cptb_RLC_003_00228;Cptb_RLC_002_00284;Cptb_C231_00930	3;3;3;3	3;3;3;3	3;3;3;3	>tr|D9QC49|D9QC49_CORP2 Nicotinate phosphoribosyltransferase OS=Corynebacterium pseudotuberculosis (strain C231) GN=pncB PE=3 SV=1;>Cptb_RLC_003_00228 Nicotinate phosphoribosyl transferase [Corynebacterium pseudotuberculosis C231];>Cptb_RLC_002_00284 Nicot	4	3	3	3	3	3	2	3	2	3	3	2	3	2	3	3	2	3	2	7.5	7.5	7.5	48.502	452	452;452;452;452	0	8.9754	By MS/MS	By MS/MS	By matching	By MS/MS	By MS/MS	7.5	7.5	5.5	7.5	5.5	265760000	76632000	50027000	30060000	66817000	42226000	36491000
tr|D9QC51|D9QC51_CORP2;Cptb_RLC_003_00230;Cptb_RLC_002_00286;Cptb_RLC_001_00745;Cptb_C231_00932	tr|D9QC51|D9QC51_CORP2;Cptb_RLC_003_00230;Cptb_RLC_002_00286;Cptb_RLC_001_00745;Cptb_C231_00932	3;3;3;3;3	3;3;3;3;3	3;3;3;3;3	>tr|D9QC51|D9QC51_CORP2 Ribosomal-protein-alanine acetyltransferase OS=Corynebacterium pseudotuberculosis (strain C231) GN=CpC231_1665 PE=4 SV=1;>Cptb_RLC_003_00230 Ribosomal-protein-alanine acetyltransferase [Corynebacterium pseudotuberculosis C231];>Cptb	5	3	3	3	3	1	2	1	3	3	1	2	1	3	3	1	2	1	3	26.1	26.1	26.1	18.458	165	165;165;165;165;165	0	4.4674	By MS/MS	By MS/MS	By MS/MS	By MS/MS	By MS/MS	26.1	7.9	13.9	7.9	26.1	223590000	101810000	31333000	17370000	28552000	44522000	29395000
tr|D9QC52|D9QC52_CORP2;Cptb_RLC_003_00231;Cptb_RLC_002_00287;Cptb_RLC_001_00746;Cptb_C231_00933	tr|D9QC52|D9QC52_CORP2;Cptb_RLC_003_00231;Cptb_RLC_002_00287;Cptb_RLC_001_00746;Cptb_C231_00933	2;2;2;2;2	2;2;2;2;2	2;2;2;2;2	>tr|D9QC52|D9QC52_CORP2 Phosphoserine phosphatase OS=Corynebacterium pseudotuberculosis (strain C231) GN=serB PE=4 SV=1;>Cptb_RLC_003_00231 phosphoserine phosphatase [Corynebacterium pseudotuberculosis C231];>Cptb_RLC_002_00287 phosphoserine phosphatase [C	5	2	2	2	2	1	1	1	2	2	1	1	1	2	2	1	1	1	2	7.5	7.5	7.5	46.061	427	427;427;427;427;427	0	16.473	By MS/MS	By matching	By MS/MS	By MS/MS	By MS/MS	7.5	3	3	3	7.5	114520000	69979000	10305000	8053900	5552200	20632000	0
Cptb_RLC_001_01856;tr|F9Y379|F9Y379_CORP2;Cptb_RLC_003_00234;Cptb_RLC_002_00290;Cptb_C231_00936	Cptb_RLC_001_01856;tr|F9Y379|F9Y379_CORP2;Cptb_RLC_003_00234;Cptb_RLC_002_00290;Cptb_C231_00936	3;3;3;3;3	3;3;3;3;3	3;3;3;3;3	>Cptb_RLC_001_01856 hypothetical protein;>tr|F9Y379|F9Y379_CORP2 Uncharacterized protein OS=Corynebacterium pseudotuberculosis (strain C231) GN=CpC231_1669a PE=4 SV=1;>Cptb_RLC_003_00234 hypothetical proteina [Corynebacterium pseudotuberculosis C231];>Cptb	5	3	3	3	2	0	3	0	3	2	0	3	0	3	2	0	3	0	3	21.3	21.3	21.3	22.302	202	202;211;211;211;211	0	9.869	By matching	By matching	By MS/MS	By matching	By MS/MS	11.4	0	21.3	0	21.3	118670000	2496300	0	51613000	0	64556000	0
tr|D9QC56|D9QC56_CORP2;Cptb_RLC_003_00235;Cptb_RLC_002_00291;Cptb_C231_00937;Cptb_RLC_001_01772	tr|D9QC56|D9QC56_CORP2;Cptb_RLC_003_00235;Cptb_RLC_002_00291;Cptb_C231_00937;Cptb_RLC_001_01772	5;5;5;5;3	5;5;5;5;3	5;5;5;5;3	>tr|D9QC56|D9QC56_CORP2 Cytochrome C oxidase polypeptide I OS=Corynebacterium pseudotuberculosis (strain C231) GN=ctaD PE=3 SV=1;>Cptb_RLC_003_00235 Cytochrome C oxidase polypeptide I [Corynebacterium pseudotuberculosis C231];>Cptb_RLC_002_00291 Cytochrome	5	5	5	5	4	4	4	4	3	4	4	4	4	3	4	4	4	4	3	11	11	11	64.206	573	573;573;573;573;265	0	22.516	By MS/MS	By MS/MS	By MS/MS	By MS/MS	By MS/MS	9.6	8.6	8.6	8.6	7.2	7636100000	2536200000	1718500000	814520000	1232800000	1334100000	962640000
Cptb_RLC_003_00238;Cptb_RLC_002_00294;Cptb_C231_00940;tr|D9QC60|D9QC60_CORP2	Cptb_RLC_003_00238;Cptb_RLC_002_00294;Cptb_C231_00940;tr|D9QC60|D9QC60_CORP2	7;7;7;7	7;7;7;7	7;7;7;7	>Cptb_RLC_003_00238 Ferritin-like protein [Corynebacterium pseudotuberculosis C231];>Cptb_RLC_002_00294 Ferritin-like protein [Corynebacterium pseudotuberculosis C231];>Cptb_C231_00940 Ferritin-like protein [Corynebacterium pseudotuberculosis C231];>tr|D9Q	4	7	7	7	7	7	7	7	7	7	7	7	7	7	7	7	7	7	7	58.4	58.4	58.4	18.221	161	161;161;161;173	0	77.811	By MS/MS	By MS/MS	By MS/MS	By MS/MS	By MS/MS	58.4	58.4	58.4	58.4	58.4	26584000000	7652500000	3550800000	4338800000	6124100000	4918100000	4400600000
tr|D9QC61|D9QC61_CORP2;Cptb_RLC_003_00239;Cptb_RLC_002_00295;Cptb_C231_00941;Cptb_RLC_001_01357	tr|D9QC61|D9QC61_CORP2;Cptb_RLC_003_00239;Cptb_RLC_002_00295;Cptb_C231_00941	19;19;19;19;8	19;19;19;19;8	19;19;19;19;8	>tr|D9QC61|D9QC61_CORP2 Ribonucleoside-diphosphate reductase OS=Corynebacterium pseudotuberculosis (strain C231) GN=nrdE PE=3 SV=1;>Cptb_RLC_003_00239 ribonucleoside-diphosphate reductase subunit alpha [Corynebacterium pseudotuberculosis C231];>Cptb_RLC_00	5	19	19	19	15	9	12	13	15	15	9	12	13	15	15	9	12	13	15	29.1	29.1	29.1	81.084	719	719;719;719;719;480	0	81.572	By MS/MS	By MS/MS	By MS/MS	By MS/MS	By MS/MS	24.8	13.6	19.7	20.4	24.2	2545100000	676900000	634330000	233980000	607770000	392150000	254630000
tr|D9QC64|D9QC64_CORP2;Cptb_RLC_003_00242;Cptb_RLC_002_00298;Cptb_RLC_001_00734;Cptb_C231_00944	tr|D9QC64|D9QC64_CORP2;Cptb_RLC_003_00242;Cptb_RLC_002_00298;Cptb_RLC_001_00734;Cptb_C231_00944	1;1;1;1;1	1;1;1;1;1	1;1;1;1;1	>tr|D9QC64|D9QC64_CORP2 50S ribosomal protein L36 OS=Corynebacterium pseudotuberculosis (strain C231) GN=rpmJ PE=3 SV=1;>Cptb_RLC_003_00242 50S ribosomal protein L36 [Corynebacterium pseudotuberculosis C231];>Cptb_RLC_002_00298 50S ribosomal protein L36 [C	5	1	1	1	0	1	0	0	0	0	1	0	0	0	0	1	0	0	0	22.5	22.5	22.5	4.6946	40	40;40;40;40;40	0.0041118	1.2074	By matching	By MS/MS	By matching	By matching	By matching	0	22.5	0	0	0	9955400	0	9955400	0	0	0	0
tr|D9QC65|D9QC65_CORP2;Cptb_RLC_003_00243;Cptb_RLC_002_00299;Cptb_C231_00945;Cptb_RLC_001_00735	tr|D9QC65|D9QC65_CORP2;Cptb_RLC_003_00243;Cptb_RLC_002_00299;Cptb_C231_00945;Cptb_RLC_001_00735	6;6;6;6;5	6;6;6;6;5	6;6;6;6;5	>tr|D9QC65|D9QC65_CORP2 NH(3)-dependent NAD(+) synthetase OS=Corynebacterium pseudotuberculosis (strain C231) GN=nadE PE=3 SV=1;>Cptb_RLC_003_00243 NH(3)-dependent NAD(+) synthetase [Corynebacterium pseudotuberculosis C231];>Cptb_RLC_002_00299 NH(3)-depend	5	6	6	6	4	2	2	2	5	4	2	2	2	5	4	2	2	2	5	30.4	30.4	30.4	30.06	276	276;276;276;276;228	0	11.357	By MS/MS	By MS/MS	By MS/MS	By matching	By MS/MS	19.6	8.3	8.3	8.3	26.4	543350000	241190000	75297000	50827000	66515000	109520000	97179000
Cptb_RLC_003_00253;Cptb_RLC_002_00309;Cptb_C231_00957	Cptb_RLC_003_00253;Cptb_RLC_002_00309;Cptb_C231_00957	7;7;7	7;7;7	7;7;7	>Cptb_RLC_003_00253 hypothetical protein;>Cptb_RLC_002_00309 hypothetical protein;>Cptb_C231_00957 hypothetical protein	3	7	7	7	5	5	6	5	5	5	5	6	5	5	5	5	6	5	5	34.4	34.4	34.4	26.542	244	244;244;244	0	57.265	By MS/MS	By MS/MS	By MS/MS	By MS/MS	By MS/MS	23.4	24.2	31.6	24.2	23.4	3901000000	1066100000	603690000	575020000	807970000	848210000	430040000
Cptb_RLC_003_00254;Cptb_RLC_002_00310;Cptb_RLC_001_00322;Cptb_C231_00958	Cptb_RLC_003_00254;Cptb_RLC_002_00310;Cptb_RLC_001_00322;Cptb_C231_00958	2;2;2;2	2;2;2;2	2;2;2;2	>Cptb_RLC_003_00254 Methylamine utilisation protein MauE;>Cptb_RLC_002_00310 Methylamine utilisation protein MauE;>Cptb_RLC_001_00322 Methylamine utilisation protein MauE;>Cptb_C231_00958 Methylamine utilisation protein MauE	4	2	2	2	2	1	1	1	2	2	1	1	1	2	2	1	1	1	2	23.5	23.5	23.5	17.09	153	153;153;153;153	0.00089047	2.3018	By MS/MS	By matching	By MS/MS	By MS/MS	By MS/MS	23.5	15.7	15.7	15.7	23.5	32237000	6479600	4186500	6739100	8173100	6659000	0
Cptb_RLC_003_00255;Cptb_RLC_002_00311;Cptb_RLC_001_00321;Cptb_C231_00959	Cptb_RLC_003_00255;Cptb_RLC_002_00311;Cptb_RLC_001_00321;Cptb_C231_00959	6;6;6;6	6;6;6;6	6;6;6;6	>Cptb_RLC_003_00255 phosphoglucosamine mutase [Corynebacterium pseudotuberculosis C231];>Cptb_RLC_002_00311 phosphoglucosamine mutase [Corynebacterium pseudotuberculosis C231];>Cptb_RLC_001_00321 Phosphoglucomutase;>Cptb_C231_00959 phosphoglucosamine mutas	4	6	6	6	5	2	2	3	3	5	2	2	3	3	5	2	2	3	3	15.4	15.4	15.4	58.926	545	545;545;545;545	0	5.7713	By MS/MS	By matching	By MS/MS	By MS/MS	By MS/MS	13.6	3.7	4.8	6.4	7.2	190100000	68915000	30109000	14391000	31567000	45119000	27294000
Cptb_RLC_003_00258;Cptb_RLC_002_00314;Cptb_C231_00962;Cptb_RLC_001_02014;Cptb_RLC_001_00318	Cptb_RLC_003_00258;Cptb_RLC_002_00314;Cptb_C231_00962	14;14;14;3;2	14;14;14;3;2	14;14;14;3;2	>Cptb_RLC_003_00258 Macrolide export ATP-binding/permease protein macB [Corynebacterium pseudotuberculosis C231];>Cptb_RLC_002_00314 Macrolide export ATP-binding/permease protein macB [Corynebacterium pseudotuberculosis C231];>Cptb_C231_00962 Macrolide exp	5	14	14	14	13	7	10	8	12	13	7	10	8	12	13	7	10	8	12	18.5	18.5	18.5	89.85	866	866;866;866;169;241	0	65.282	By MS/MS	By MS/MS	By MS/MS	By MS/MS	By MS/MS	17.4	8.9	14.5	10	17.6	3674400000	1423900000	430380000	415920000	649060000	755140000	370940000
Cptb_RLC_001_01070;Cptb_RLC_003_00259;Cptb_RLC_002_00315;Cptb_C231_00963	Cptb_RLC_001_01070;Cptb_RLC_003_00259;Cptb_RLC_002_00315;Cptb_C231_00963	5;5;5;5	5;5;5;5	5;5;5;5	>Cptb_RLC_001_01070 Bacitracin export ATP-binding protein BceA;>Cptb_RLC_003_00259 ABC transporter ATP-binding protein [Corynebacterium pseudotuberculosis C231];>Cptb_RLC_002_00315 ABC transporter ATP-binding protein [Corynebacterium pseudotuberculosis C23	4	5	5	5	5	3	3	3	5	5	3	3	3	5	5	3	3	3	5	36.7	36.7	36.7	23.466	215	215;249;249;249	0	35.197	By MS/MS	By MS/MS	By MS/MS	By MS/MS	By MS/MS	36.7	15.8	15.8	15.8	36.7	5485000000	2662600000	385060000	615340000	640850000	1181100000	680150000
Cptb_C231_00966;tr|D9QB22|D9QB22_CORP2;Cptb_RLC_003_01858;Cptb_RLC_002_01032;Cptb_RLC_001_00447	Cptb_C231_00966;tr|D9QB22|D9QB22_CORP2;Cptb_RLC_003_01858;Cptb_RLC_002_01032	3;3;3;3;1	3;3;3;3;1	3;3;3;3;1	>Cptb_C231_00966 DHH subfamily 1 protein [Corynebacterium pseudotuberculosis C231];>tr|D9QB22|D9QB22_CORP2 DHH subfamily 1 protein OS=Corynebacterium pseudotuberculosis (strain C231) GN=CpC231_1274 PE=4 SV=1;>Cptb_RLC_003_01858 DHH subfamily 1 protein [Cor	5	3	3	3	2	1	1	3	2	2	1	1	3	2	2	1	1	3	2	9.4	9.4	9.4	33.752	309	309;330;330;330;218	0	2.7529	By matching	By matching	By matching	By MS/MS	By MS/MS	5.5	3.9	3.9	9.4	7.1	64299000	21880000	3967900	2753400	19874000	15824000	0
Cptb_C231_00970;tr|D9QB19|D9QB19_CORP2;Cptb_RLC_003_01861;Cptb_RLC_002_01029	Cptb_C231_00970;tr|D9QB19|D9QB19_CORP2;Cptb_RLC_003_01861;Cptb_RLC_002_01029	1;1;1;1	1;1;1;1	1;1;1;1	>Cptb_C231_00970 4-phosphopantetheinyl transferase entD [Corynebacterium pseudotuberculosis C231];>tr|D9QB19|D9QB19_CORP2 4-phosphopantetheinyl transferase entD OS=Corynebacterium pseudotuberculosis (strain C231) GN=entD PE=4 SV=1;>Cptb_RLC_003_01861 4-pho	4	1	1	1	1	1	0	1	1	1	1	0	1	1	1	1	0	1	1	6	6	6	18.423	167	167;223;223;223	0.0033058	1.2427	By MS/MS	By matching	By matching	By MS/MS	By matching	6	6	0	6	6	14559000	5500900	1085300	0	2194800	5777600	0
tr|D9QB17|D9QB17_CORP2;Cptb_RLC_003_01863;Cptb_RLC_002_01027;Cptb_C231_00972;Cptb_RLC_001_00314	tr|D9QB17|D9QB17_CORP2;Cptb_RLC_003_01863;Cptb_RLC_002_01027;Cptb_C231_00972;Cptb_RLC_001_00314	5;5;5;5;4	5;5;5;5;4	5;5;5;5;4	>tr|D9QB17|D9QB17_CORP2 Riboflavin biosynthesis protein OS=Corynebacterium pseudotuberculosis (strain C231) GN=ribF PE=3 SV=1;>Cptb_RLC_003_01863 Riboflavin biosynthesis protein ribF [Corynebacterium pseudotuberculosis C231];>Cptb_RLC_002_01027 Riboflavin	5	5	5	5	5	1	4	1	5	5	1	4	1	5	5	1	4	1	5	19.3	19.3	19.3	36.321	332	332;332;332;332;206	0	22.367	By MS/MS	By MS/MS	By MS/MS	By MS/MS	By MS/MS	19.3	3	16.3	3	19.3	577430000	313870000	21892000	48875000	25470000	167320000	112880000
tr|D9QB16|D9QB16_CORP2;Cptb_RLC_003_01864;Cptb_RLC_002_01026;Cptb_C231_00973;Cptb_RLC_001_00315;Cptb_RLC_001_00316	tr|D9QB16|D9QB16_CORP2;Cptb_RLC_003_01864;Cptb_RLC_002_01026;Cptb_C231_00973;Cptb_RLC_001_00315	3;3;3;3;2;1	3;3;3;3;2;1	3;3;3;3;2;1	>tr|D9QB16|D9QB16_CORP2 Pyrimidine-specific ribonucleoside hydrolase rihA OS=Corynebacterium pseudotuberculosis (strain C231) GN=rihA PE=4 SV=1;>Cptb_RLC_003_01864 Pyrimidine-specific ribonucleoside hydrolase rihA [Corynebacterium pseudotuberculosis C231];	6	3	3	3	2	1	2	2	2	2	1	2	2	2	2	1	2	2	2	13.4	13.4	13.4	34.095	321	321;321;321;321;130;191	0	24.487	By MS/MS	By MS/MS	By MS/MS	By MS/MS	By MS/MS	9.7	5.6	9.7	9.3	9.7	406430000	173950000	63190000	40531000	46962000	81795000	65843000
tr|D9QB12|D9QB12_CORP2;Cptb_RLC_003_01867;Cptb_RLC_002_01023;Cptb_RLC_001_00670;Cptb_C231_00977	tr|D9QB12|D9QB12_CORP2;Cptb_RLC_003_01867;Cptb_RLC_002_01023;Cptb_RLC_001_00670;Cptb_C231_00977	3;3;3;3;3	3;3;3;3;3	3;3;3;3;3	>tr|D9QB12|D9QB12_CORP2 4-hydroxy-tetrahydrodipicolinate reductase OS=Corynebacterium pseudotuberculosis (strain C231) GN=dapB PE=3 SV=1;>Cptb_RLC_003_01867 Dihydrodipicolinate reductase [Corynebacterium pseudotuberculosis C231];>Cptb_RLC_002_01023 Dihydro	5	3	3	3	3	1	1	1	2	3	1	1	1	2	3	1	1	1	2	16.1	16.1	16.1	26.219	248	248;248;248;248;248	0	6.7026	By MS/MS	By MS/MS	By MS/MS	By MS/MS	By MS/MS	16.1	5.2	5.2	5.2	10.1	221840000	67629000	36406000	21778000	28277000	67748000	0
tr|D9QB10|D9QB10_CORP2;Cptb_RLC_003_01869;Cptb_RLC_002_01021;Cptb_C231_00979;Cptb_RLC_001_00672	tr|D9QB10|D9QB10_CORP2;Cptb_RLC_003_01869;Cptb_RLC_002_01021;Cptb_C231_00979;Cptb_RLC_001_00672	7;7;7;7;7	7;7;7;7;7	7;7;7;7;7	>tr|D9QB10|D9QB10_CORP2 4-hydroxy-tetrahydrodipicolinate synthase OS=Corynebacterium pseudotuberculosis (strain C231) GN=dapA PE=3 SV=1;>Cptb_RLC_003_01869 Dihydrodipicolinate synthase [Corynebacterium pseudotuberculosis C231];>Cptb_RLC_002_01021 Dihydrodi	5	7	7	7	6	4	5	4	6	6	4	5	4	6	6	4	5	4	6	30.9	30.9	30.9	31.584	301	301;332;332;332;363	0	51.483	By MS/MS	By MS/MS	By MS/MS	By MS/MS	By MS/MS	24.9	15.6	21.6	15.6	24.9	1829500000	746980000	279000000	206510000	287000000	310040000	274310000
Cptb_C231_00980;tr|D9QB09|D9QB09_CORP2;Cptb_RLC_003_01870;Cptb_RLC_002_01020;Cptb_RLC_001_01191	Cptb_C231_00980;tr|D9QB09|D9QB09_CORP2;Cptb_RLC_003_01870;Cptb_RLC_002_01020	14;14;14;14;3	14;14;14;14;3	14;14;14;14;3	>Cptb_C231_00980 Ribonuclease j [Corynebacterium pseudotuberculosis C231];>tr|D9QB09|D9QB09_CORP2 Ribonuclease j Rv2752c OS=Corynebacterium pseudotuberculosis (strain C231) GN=CpC231_1261 PE=4 SV=1;>Cptb_RLC_003_01870 Ribonuclease j [Corynebacterium pseudo	5	14	14	14	13	6	8	7	11	13	6	8	7	11	13	6	8	7	11	29	29	29	62.086	576	576;683;683;683;314	0	79.365	By MS/MS	By MS/MS	By MS/MS	By MS/MS	By MS/MS	27.1	11.8	17.7	16	24.1	3337600000	1631600000	322240000	248240000	271530000	864030000	484220000
Cptb_RLC_003_01871;Cptb_RLC_002_01019;tr|D9QB08|D9QB08_CORP2;Cptb_RLC_001_01190;Cptb_C231_00982	Cptb_RLC_003_01871;Cptb_RLC_002_01019;tr|D9QB08|D9QB08_CORP2;Cptb_RLC_001_01190;Cptb_C231_00982	3;3;3;3;3	3;3;3;3;3	3;3;3;3;3	>Cptb_RLC_003_01871 hypothetical protein [Corynebacterium pseudotuberculosis C231];>Cptb_RLC_002_01019 hypothetical protein [Corynebacterium pseudotuberculosis C231];>tr|D9QB08|D9QB08_CORP2 Uncharacterized protein OS=Corynebacterium pseudotuberculosis (str	5	3	3	3	3	1	2	0	2	3	1	2	0	2	3	1	2	0	2	20.4	20.4	20.4	24.102	216	216;216;220;220;220	0	14.524	By MS/MS	By matching	By MS/MS	By matching	By MS/MS	20.4	3.7	13	0	13	132110000	93152000	769590	1798500	0	36388000	36893000
tr|D9QB04|D9QB04_CORP2;Cptb_RLC_003_01874;Cptb_RLC_002_01016;Cptb_RLC_001_00341;Cptb_C231_00988	tr|D9QB04|D9QB04_CORP2;Cptb_RLC_003_01874;Cptb_RLC_002_01016;Cptb_RLC_001_00341;Cptb_C231_00988	4;4;4;4;4	4;4;4;4;4	4;4;4;4;4	>tr|D9QB04|D9QB04_CORP2 YCII-related domain protein OS=Corynebacterium pseudotuberculosis (strain C231) GN=CpC231_1256 PE=4 SV=1;>Cptb_RLC_003_01874 YCII-related domain protein [Corynebacterium pseudotuberculosis C231];>Cptb_RLC_002_01016 YCII-related doma	5	4	4	4	3	0	1	0	4	3	0	1	0	4	3	0	1	0	4	69.1	69.1	69.1	10.599	97	97;97;97;97;97	0	17.429	By MS/MS	By matching	By MS/MS	By matching	By MS/MS	52.6	0	12.4	0	69.1	129790000	52319000	0	0	0	77470000	23421000
tr|D9QB02|D9QB02_CORP2;Cptb_RLC_003_01875;Cptb_RLC_002_01015;Cptb_C231_00989	tr|D9QB02|D9QB02_CORP2;Cptb_RLC_003_01875;Cptb_RLC_002_01015;Cptb_C231_00989	1;1;1;1	1;1;1;1	1;1;1;1	>tr|D9QB02|D9QB02_CORP2 Phosphatidylglycerophosphate synthase OS=Corynebacterium pseudotuberculosis (strain C231) GN=pgsA1 PE=3 SV=1;>Cptb_RLC_003_01875 phosphatidylglycerophosphate synthase [Corynebacterium pseudotuberculosis C231];>Cptb_RLC_002_01015 pho	4	1	1	1	1	1	1	1	1	1	1	1	1	1	1	1	1	1	1	4.1	4.1	4.1	21.757	197	197;197;197;197	0.0033389	1.3681	By MS/MS	By MS/MS	By MS/MS	By MS/MS	By MS/MS	4.1	4.1	4.1	4.1	4.1	96850000	25512000	19196000	9064100	25786000	17293000	0
Cptb_RLC_001_01875;tr|D9QB01|D9QB01_CORP2;Cptb_RLC_003_01876;Cptb_RLC_002_01014;Cptb_C231_00990	Cptb_RLC_001_01875;tr|D9QB01|D9QB01_CORP2;Cptb_RLC_003_01876;Cptb_RLC_002_01014;Cptb_C231_00990	1;1;1;1;1	1;1;1;1;1	1;1;1;1;1	>Cptb_RLC_001_01875 Exported protein 10;>tr|D9QB01|D9QB01_CORP2 Competence-damage inducible protein OS=Corynebacterium pseudotuberculosis (strain C231) GN=cinA PE=4 SV=1;>Cptb_RLC_003_01876 Competence-damage inducible protein [Corynebacterium pseudotubercu	5	1	1	1	1	1	0	0	0	1	1	0	0	0	1	1	0	0	0	13	13	13	14.067	138	138;171;171;171;171	0.0034014	1.619	By MS/MS	By MS/MS	By matching	By matching	By matching	13	13	0	0	0	6873300	2878500	3994800	0	0	0	0
tr|D9QAZ9|D9QAZ9_CORP2;Cptb_RLC_003_01878;Cptb_RLC_002_01012;Cptb_C231_00992	tr|D9QAZ9|D9QAZ9_CORP2;Cptb_RLC_003_01878;Cptb_RLC_002_01012;Cptb_C231_00992	9;9;9;9	9;9;9;9	9;9;9;9	>tr|D9QAZ9|D9QAZ9_CORP2 Phage shock protein A (IM30) OS=Corynebacterium pseudotuberculosis (strain C231) GN=pspA PE=4 SV=1;>Cptb_RLC_003_01878 Phage shock protein A (IM30) [Corynebacterium pseudotuberculosis C231];>Cptb_RLC_002_01012 Phage shock protein A	4	9	9	9	8	8	9	8	8	8	8	9	8	8	8	8	9	8	8	44.3	44.3	44.3	30.947	280	280;280;280;280	0	148.25	By MS/MS	By MS/MS	By MS/MS	By MS/MS	By MS/MS	41.4	41.1	44.3	41.1	41.4	10191000000	4400200000	1200000000	1129800000	1131400000	2329700000	1924800000
Cptb_RLC_002_01008;tr|D9QAZ5|D9QAZ5_CORP2;Cptb_RLC_003_01882;Cptb_RLC_001_00362;Cptb_C231_00996	Cptb_RLC_002_01008;tr|D9QAZ5|D9QAZ5_CORP2;Cptb_RLC_003_01882;Cptb_RLC_001_00362;Cptb_C231_00996	1;1;1;1;1	1;1;1;1;1	1;1;1;1;1	>Cptb_RLC_002_01008 hypothetical protein [Corynebacterium pseudotuberculosis C231];>tr|D9QAZ5|D9QAZ5_CORP2 Uncharacterized protein OS=Corynebacterium pseudotuberculosis (strain C231) GN=CpC231_1247 PE=4 SV=1;>Cptb_RLC_003_01882 hypothetical protein [Coryne	5	1	1	1	0	1	1	1	1	0	1	1	1	1	0	1	1	1	1	14.5	14.5	14.5	6.9818	62	62;70;70;70;70	0.00089286	2.3418	By matching	By MS/MS	By MS/MS	By MS/MS	By MS/MS	0	14.5	14.5	14.5	14.5	38156000	0	14092000	0	13814000	10250000	0
tr|D9QAZ2|D9QAZ2_CORP2;Cptb_RLC_003_01885;Cptb_RLC_002_01005;Cptb_C231_00999;Cptb_RLC_001_00637	tr|D9QAZ2|D9QAZ2_CORP2;Cptb_RLC_003_01885;Cptb_RLC_002_01005;Cptb_C231_00999;Cptb_RLC_001_00637	2;2;2;2;1	2;2;2;2;1	2;2;2;2;1	>tr|D9QAZ2|D9QAZ2_CORP2 tRNA-2-methylthio-N(6)-dimethylallyladenosine synthase OS=Corynebacterium pseudotuberculosis (strain C231) GN=miaB PE=3 SV=1;>Cptb_RLC_003_01885 (Dimethylallyl)adenosine tRNA methylthiotransferase [Corynebacterium pseudotuberculosis	5	2	2	2	2	1	1	1	1	2	1	1	1	1	2	1	1	1	1	3.5	3.5	3.5	55.705	512	512;512;512;512;403	0	2.5736	By MS/MS	By MS/MS	By MS/MS	By matching	By MS/MS	3.5	1.8	1.8	1.8	1.8	62003000	33766000	4824700	6706300	2387600	14318000	13373000
tr|D9QAZ0|D9QAZ0_CORP2;Cptb_RLC_003_01888;Cptb_RLC_002_01002;Cptb_C231_01002	tr|D9QAZ0|D9QAZ0_CORP2;Cptb_RLC_003_01888;Cptb_RLC_002_01002;Cptb_C231_01002	14;14;14;14	14;14;14;14	14;14;14;14	>tr|D9QAZ0|D9QAZ0_CORP2 Uncharacterized protein OS=Corynebacterium pseudotuberculosis (strain C231) GN=CpC231_1241 PE=4 SV=1;>Cptb_RLC_003_01888 hypothetical protein [Corynebacterium pseudotuberculosis C231];>Cptb_RLC_002_01002 hypothetical protein [Coryne	4	14	14	14	12	7	8	9	9	12	7	8	9	9	12	7	8	9	9	38	38	38	50.292	450	450;450;450;450	0	56.703	By MS/MS	By MS/MS	By MS/MS	By MS/MS	By MS/MS	36.4	16.9	20.7	20.9	25.6	2755500000	1055500000	374760000	247270000	459520000	618470000	321850000
tr|D9QAY9|D9QAY9_CORP2;Cptb_RLC_003_01889;Cptb_RLC_002_01001;Cptb_RLC_001_00604;Cptb_C231_01003	tr|D9QAY9|D9QAY9_CORP2;Cptb_RLC_003_01889;Cptb_RLC_002_01001;Cptb_RLC_001_00604;Cptb_C231_01003	2;2;2;2;2	2;2;2;2;2	2;2;2;2;2	>tr|D9QAY9|D9QAY9_CORP2 Uncharacterized protein OS=Corynebacterium pseudotuberculosis (strain C231) GN=CpC231_1240 PE=4 SV=1;>Cptb_RLC_003_01889 hypothetical protein [Corynebacterium pseudotuberculosis C231];>Cptb_RLC_002_01001 hypothetical protein [Coryne	5	2	2	2	0	0	2	1	0	0	0	2	1	0	0	0	2	1	0	7.7	7.7	7.7	25.324	234	234;243;243;243;243	0.0026155	1.929	By matching	By matching	By MS/MS	By MS/MS	By matching	0	0	7.7	3	0	8959500	0	0	2097600	6861900	0	0
tr|D9QAY5|D9QAY5_CORP2;Cptb_RLC_003_01893;Cptb_RLC_002_00997;Cptb_C231_01007;Cptb_RLC_001_00709;Cptb_RLC_001_00710	tr|D9QAY5|D9QAY5_CORP2;Cptb_RLC_003_01893;Cptb_RLC_002_00997;Cptb_C231_01007;Cptb_RLC_001_00709	3;3;3;3;2;1	3;3;3;3;2;1	3;3;3;3;2;1	>tr|D9QAY5|D9QAY5_CORP2 Uncharacterized protein OS=Corynebacterium pseudotuberculosis (strain C231) GN=CpC231_1236 PE=4 SV=1;>Cptb_RLC_003_01893 hypothetical protein [Corynebacterium pseudotuberculosis C231];>Cptb_RLC_002_00997 hypothetical protein [Coryne	6	3	3	3	2	2	1	1	2	2	2	1	1	2	2	2	1	1	2	23	23	23	25.964	252	252;252;252;252;126;126	0	5.1452	By MS/MS	By MS/MS	By MS/MS	By matching	By MS/MS	10.3	17.9	5.2	12.7	10.3	83532000	31641000	12880000	7656100	2637900	28717000	12896000
tr|D9QAY1|D9QAY1_CORP2;Cptb_RLC_003_01897;Cptb_RLC_002_00993;Cptb_RLC_001_01409;Cptb_C231_01012	tr|D9QAY1|D9QAY1_CORP2;Cptb_RLC_003_01897;Cptb_RLC_002_00993;Cptb_RLC_001_01409;Cptb_C231_01012	2;2;2;2;2	2;2;2;2;2	2;2;2;2;2	>tr|D9QAY1|D9QAY1_CORP2 Luciferase-like monooxygenase OS=Corynebacterium pseudotuberculosis (strain C231) GN=CpC231_1232 PE=4 SV=1;>Cptb_RLC_003_01897 luciferase-like monooxygenase [Corynebacterium pseudotuberculosis C231];>Cptb_RLC_002_00993 luciferase-li	5	2	2	2	1	0	1	0	1	1	0	1	0	1	1	0	1	0	1	5.1	5.1	5.1	42.039	371	371;371;371;371;371	0.0093604	0.58158	By MS/MS	By matching	By MS/MS	By matching	By matching	3.2	0	1.9	0	1.9	283530000	3072800	0	120000000	0	160460000	0
tr|D9QAY0|D9QAY0_CORP2;Cptb_RLC_003_01898;Cptb_RLC_002_00992;Cptb_RLC_001_00800;Cptb_C231_01013	tr|D9QAY0|D9QAY0_CORP2;Cptb_RLC_003_01898;Cptb_RLC_002_00992;Cptb_RLC_001_00800;Cptb_C231_01013	6;6;6;6;6	6;6;6;6;6	6;6;6;6;6	>tr|D9QAY0|D9QAY0_CORP2 Phosphocarrier protein HPr OS=Corynebacterium pseudotuberculosis (strain C231) GN=ptsH PE=4 SV=1;>Cptb_RLC_003_01898 phosphocarrier protein HPr [Corynebacterium pseudotuberculosis C231];>Cptb_RLC_002_00992 phosphocarrier protein HPr	5	6	6	6	4	5	6	5	6	4	5	6	5	6	4	5	6	5	6	50	50	50	9.095	88	88;88;88;88;88	0	110.72	By MS/MS	By MS/MS	By MS/MS	By MS/MS	By MS/MS	46.6	46.6	50	46.6	50	138630000000	25732000000	24040000000	35438000000	15760000000	37663000000	11363000000
tr|D9QAX8|D9QAX8_CORP2;Cptb_C231_01014;Cptb_RLC_003_01899;Cptb_RLC_002_00991;Cptb_RLC_001_00801	tr|D9QAX8|D9QAX8_CORP2;Cptb_C231_01014;Cptb_RLC_003_01899;Cptb_RLC_002_00991	6;6;6;6;2	6;6;6;6;2	6;6;6;6;2	>tr|D9QAX8|D9QAX8_CORP2 PTS system fructose-specific EIIABC component OS=Corynebacterium pseudotuberculosis (strain C231) GN=ptsF PE=4 SV=1;>Cptb_C231_01014 PTS system fructose-specific transporter subunit IIABC [Corynebacterium pseudotuberculosis C231];>C	5	6	6	6	4	3	1	5	6	4	3	1	5	6	4	3	1	5	6	12.5	12.5	12.5	67.909	649	649;649;682;682;596	0	39.168	By MS/MS	By MS/MS	By MS/MS	By MS/MS	By MS/MS	8.2	6.2	2.3	10.5	12.5	816410000	47987000	33629000	10482000	230930000	493380000	24207000
tr|D9QAX7|D9QAX7_CORP2;Cptb_RLC_003_01900;Cptb_RLC_002_00990;Cptb_RLC_001_01295;Cptb_C231_01015	tr|D9QAX7|D9QAX7_CORP2;Cptb_RLC_003_01900;Cptb_RLC_002_00990;Cptb_RLC_001_01295;Cptb_C231_01015	3;3;3;3;3	3;3;3;3;3	3;3;3;3;3	>tr|D9QAX7|D9QAX7_CORP2 1-phosphofructokinase OS=Corynebacterium pseudotuberculosis (strain C231) GN=fruK PE=3 SV=1;>Cptb_RLC_003_01900 1-phosphofructokinase [Corynebacterium pseudotuberculosis C231];>Cptb_RLC_002_00990 1-phosphofructokinase [Corynebacteri	5	3	3	3	2	0	2	1	3	2	0	2	1	3	2	0	2	1	3	16.6	16.6	16.6	33.616	326	326;326;326;326;326	0	4.7473	By MS/MS	By matching	By MS/MS	By MS/MS	By MS/MS	7.4	0	7.4	3.4	16.6	159040000	27909000	0	10317000	8806700	112010000	15928000
tr|D9QAX5|D9QAX5_CORP2;Cptb_RLC_003_01902;Cptb_RLC_002_00988;Cptb_C231_01017	tr|D9QAX5|D9QAX5_CORP2;Cptb_RLC_003_01902;Cptb_RLC_002_00988;Cptb_C231_01017	16;16;16;16	16;16;16;16	16;16;16;16	>tr|D9QAX5|D9QAX5_CORP2 Phosphoenolpyruvate-protein phosphotransferase OS=Corynebacterium pseudotuberculosis (strain C231) GN=ptsI PE=3 SV=1;>Cptb_RLC_003_01902 phosphoenolpyruvate-protein phosphotransferase [Corynebacterium pseudotuberculosis C231];>Cptb_	4	16	16	16	14	8	10	8	15	14	8	10	8	15	14	8	10	8	15	42.3	42.3	42.3	60.01	567	567;567;567;567	0	110.79	By MS/MS	By MS/MS	By MS/MS	By MS/MS	By MS/MS	37.4	15.9	21	15.9	39.2	6572900000	1705700000	973350000	531220000	1432500000	1930200000	1041600000
Cptb_RLC_003_01906;Cptb_C231_01021;tr|D9QAX1|D9QAX1_CORP2;Cptb_RLC_002_00984;Cptb_RLC_001_00069	Cptb_RLC_003_01906;Cptb_C231_01021;tr|D9QAX1|D9QAX1_CORP2;Cptb_RLC_002_00984;Cptb_RLC_001_00069	2;2;2;2;2	2;2;2;2;2	2;2;2;2;2	>Cptb_RLC_003_01906 NrdR family transcriptional regulator [Corynebacterium pseudotuberculosis C231];>Cptb_C231_01021 NrdR family transcriptional regulator [Corynebacterium pseudotuberculosis C231];>tr|D9QAX1|D9QAX1_CORP2 Transcriptional repressor NrdR OS=C	5	2	2	2	2	1	1	1	2	2	1	1	1	2	2	1	1	1	2	16.4	16.4	16.4	15.435	134	134;134;151;151;151	0	5.9376	By MS/MS	By MS/MS	By matching	By MS/MS	By MS/MS	16.4	6.7	6.7	9.7	16.4	48429000	16674000	8108300	5353000	3843400	14450000	6662400
tr|D9QAW8|D9QAW8_CORP2;Cptb_RLC_003_01909;Cptb_RLC_002_00981;Cptb_C231_01024	tr|D9QAW8|D9QAW8_CORP2;Cptb_RLC_003_01909;Cptb_RLC_002_00981;Cptb_C231_01024	5;5;5;5	5;5;5;5	5;5;5;5	>tr|D9QAW8|D9QAW8_CORP2 Transcriptional activator protein lysR OS=Corynebacterium pseudotuberculosis (strain C231) GN=lysR1 PE=4 SV=1;>Cptb_RLC_003_01909 Transcriptional activator protein lysR [Corynebacterium pseudotuberculosis C231];>Cptb_RLC_002_00981 T	4	5	5	5	5	4	4	4	5	5	4	4	4	5	5	4	4	4	5	16	16	16	33.836	313	313;313;313;313	0	10.508	By MS/MS	By MS/MS	By MS/MS	By MS/MS	By MS/MS	16	11.2	11.2	11.2	16	786790000	348730000	118700000	69104000	69945000	180320000	113660000
tr|D9QAW7|D9QAW7_CORP2;Cptb_RLC_003_01910;Cptb_RLC_002_00980;Cptb_RLC_001_00927;Cptb_C231_01025	tr|D9QAW7|D9QAW7_CORP2;Cptb_RLC_003_01910;Cptb_RLC_002_00980;Cptb_RLC_001_00927;Cptb_C231_01025	18;18;18;18;18	18;18;18;18;18	18;18;18;18;18	>tr|D9QAW7|D9QAW7_CORP2 Alkyl hydroperoxide reductase subunit C OS=Corynebacterium pseudotuberculosis (strain C231) GN=ahpC PE=4 SV=1;>Cptb_RLC_003_01910 Alkyl hydroperoxide reductase subunit C [Corynebacterium pseudotuberculosis C231];>Cptb_RLC_002_00980	5	18	18	18	14	15	10	11	14	14	15	10	11	14	14	15	10	11	14	93.4	93.4	93.4	22.409	198	198;198;198;198;198	0	263.97	By MS/MS	By MS/MS	By MS/MS	By MS/MS	By MS/MS	86.4	93.4	76.8	63.1	86.4	31488000000	11336000000	5498000000	3332600000	3503700000	7817900000	5200700000
tr|D9QAW6|D9QAW6_CORP2;Cptb_RLC_003_01911;Cptb_RLC_002_00979;Cptb_RLC_001_00928;Cptb_C231_01026	tr|D9QAW6|D9QAW6_CORP2;Cptb_RLC_003_01911;Cptb_RLC_002_00979;Cptb_RLC_001_00928;Cptb_C231_01026	6;6;6;6;6	6;6;6;6;6	6;6;6;6;6	>tr|D9QAW6|D9QAW6_CORP2 Alkyl hydroperoxide reductase AhpD OS=Corynebacterium pseudotuberculosis (strain C231) GN=ahpD PE=3 SV=1;>Cptb_RLC_003_01911 Alkyl hydroperoxide reductase AhpD [Corynebacterium pseudotuberculosis C231];>Cptb_RLC_002_00979 Alkyl hydr	5	6	6	6	6	4	4	4	5	6	4	4	4	5	6	4	4	4	5	45.4	45.4	45.4	18.903	174	174;174;174;174;174	0	33.799	By MS/MS	By MS/MS	By MS/MS	By MS/MS	By MS/MS	45.4	25.9	25.9	25.9	33.3	2816000000	954420000	396450000	502880000	688630000	273640000	370560000
Cptb_RLC_003_01912;Cptb_RLC_002_00978;Cptb_C231_01027;tr|D9QAW5|D9QAW5_CORP2	Cptb_RLC_003_01912;Cptb_RLC_002_00978;Cptb_C231_01027;tr|D9QAW5|D9QAW5_CORP2	2;2;2;2	2;2;2;2	2;2;2;2	>Cptb_RLC_003_01912 hypothetical protein [Corynebacterium pseudotuberculosis C231];>Cptb_RLC_002_00978 hypothetical protein [Corynebacterium pseudotuberculosis C231];>Cptb_C231_01027 hypothetical protein [Corynebacterium pseudotuberculosis C231];>tr|D9QAW5	4	2	2	2	0	1	1	1	1	0	1	1	1	1	0	1	1	1	1	2.5	2.5	2.5	93.915	841	841;841;841;846	0.008758	0.73669	By matching	By MS/MS	By matching	By matching	By MS/MS	0	1.1	1.4	1.4	1.4	15109000	0	5163800	2123800	2454500	5366400	0
Cptb_RLC_001_01214;tr|D9QAW4|D9QAW4_CORP2;Cptb_RLC_003_01913;Cptb_RLC_002_00977;Cptb_C231_01028	Cptb_RLC_001_01214;tr|D9QAW4|D9QAW4_CORP2;Cptb_RLC_003_01913;Cptb_RLC_002_00977;Cptb_C231_01028	4;4;4;4;4	4;4;4;4;4	4;4;4;4;4	>Cptb_RLC_001_01214 PAC2 family protein;>tr|D9QAW4|D9QAW4_CORP2 Proteasome assembly chaperones 2 (PAC2) OS=Corynebacterium pseudotuberculosis (strain C231) GN=pac2 PE=4 SV=1;>Cptb_RLC_003_01913 Proteasome assembly chaperones 2 (PAC2) [Corynebacterium pseud	5	4	4	4	3	3	3	3	3	3	3	3	3	3	3	3	3	3	3	18.9	18.9	18.9	30.955	280	280;337;337;337;337	0	23.41	By MS/MS	By MS/MS	By MS/MS	By MS/MS	By MS/MS	16.1	14.6	14.6	14.6	14.6	426600000	89837000	45334000	35709000	46844000	208880000	45354000
tr|D9QAW2|D9QAW2_CORP2;Cptb_RLC_003_01915;Cptb_RLC_002_00975;Cptb_RLC_001_00762;Cptb_C231_01030	tr|D9QAW2|D9QAW2_CORP2;Cptb_RLC_003_01915;Cptb_RLC_002_00975;Cptb_RLC_001_00762;Cptb_C231_01030	8;8;8;8;8	8;8;8;8;8	8;8;8;8;8	>tr|D9QAW2|D9QAW2_CORP2 UDP-glucose 4-epimerase OS=Corynebacterium pseudotuberculosis (strain C231) GN=galE PE=3 SV=1;>Cptb_RLC_003_01915 UDP-glucose 4-epimerase [Corynebacterium pseudotuberculosis C231];>Cptb_RLC_002_00975 UDP-glucose 4-epimerase [Coryneb	5	8	8	8	8	5	5	5	7	8	5	5	5	7	8	5	5	5	7	34.3	34.3	34.3	34.955	327	327;327;327;327;327	0	48.35	By MS/MS	By MS/MS	By MS/MS	By MS/MS	By MS/MS	34.3	17.7	23.5	17.7	34.3	2222300000	1102000000	227410000	134160000	235530000	523200000	252270000
tr|D9QAW0|D9QAW0_CORP2;Cptb_RLC_003_01917;Cptb_RLC_002_00973;Cptb_C231_01032;Cptb_RLC_001_00764	tr|D9QAW0|D9QAW0_CORP2;Cptb_RLC_003_01917;Cptb_RLC_002_00973;Cptb_C231_01032	5;5;5;5;1	5;5;5;5;1	5;5;5;5;1	>tr|D9QAW0|D9QAW0_CORP2 RNA polymerase sigma factor OS=Corynebacterium pseudotuberculosis (strain C231) GN=sigB PE=3 SV=1;>Cptb_RLC_003_01917 RNA polymerase sigma factor sigB [Corynebacterium pseudotuberculosis C231];>Cptb_RLC_002_00973 RNA polymerase sigm	5	5	5	5	4	2	2	4	2	4	2	2	4	2	4	2	2	4	2	18.2	18.2	18.2	37.26	329	329;329;329;329;104	0	39.592	By MS/MS	By MS/MS	By MS/MS	By MS/MS	By MS/MS	15.8	8.5	8.5	13.7	8.5	1009700000	553120000	99596000	84206000	46715000	226080000	187460000
tr|D9QAV3|D9QAV3_CORP2;Cptb_RLC_003_01923;Cptb_RLC_002_00967;Cptb_C231_01039;Cptb_RLC_001_01683	tr|D9QAV3|D9QAV3_CORP2;Cptb_RLC_003_01923;Cptb_RLC_002_00967;Cptb_C231_01039;Cptb_RLC_001_01683	13;13;13;13;10	13;13;13;13;10	13;13;13;13;10	>tr|D9QAV3|D9QAV3_CORP2 RNA polymerase sigma factor SigA OS=Corynebacterium pseudotuberculosis (strain C231) GN=sigA PE=3 SV=1;>Cptb_RLC_003_01923 RNA polymerase sigma factor rpoD [Corynebacterium pseudotuberculosis C231];>Cptb_RLC_002_00967 RNA polymerase	5	13	13	13	11	10	8	8	9	11	10	8	8	9	11	10	8	8	9	31.7	31.7	31.7	57.077	517	517;517;517;517;307	0	64.782	By MS/MS	By MS/MS	By MS/MS	By MS/MS	By MS/MS	27.7	19	17.2	16.8	22.8	1697700000	708050000	213130000	159080000	239190000	378200000	180820000
Cptb_RLC_003_01924;Cptb_RLC_002_00966;Cptb_C231_01040;tr|D9QAV2|D9QAV2_CORP2;Cptb_RLC_001_01918	Cptb_RLC_003_01924;Cptb_RLC_002_00966;Cptb_C231_01040;tr|D9QAV2|D9QAV2_CORP2	3;3;3;3;1	3;3;3;3;1	3;3;3;3;1	>Cptb_RLC_003_01924 Polyphosphate glucokinase [Corynebacterium pseudotuberculosis C231];>Cptb_RLC_002_00966 Polyphosphate glucokinase [Corynebacterium pseudotuberculosis C231];>Cptb_C231_01040 Polyphosphate glucokinase [Corynebacterium pseudotuberculosis C	5	3	3	3	2	2	3	3	2	2	2	3	3	2	2	2	3	3	2	14.4	14.4	14.4	26.604	250	250;250;250;258;146	0	19.691	By MS/MS	By MS/MS	By MS/MS	By MS/MS	By MS/MS	9.6	9.6	14.4	14.4	9.6	762370000	213090000	59409000	143280000	168240000	178360000	92737000
tr|D9QAV1|D9QAV1_CORP2;Cptb_RLC_003_01927;Cptb_RLC_002_00963;Cptb_RLC_001_00689;Cptb_C231_01043	tr|D9QAV1|D9QAV1_CORP2;Cptb_RLC_003_01927;Cptb_RLC_002_00963;Cptb_RLC_001_00689;Cptb_C231_01043	9;9;9;9;9	9;9;9;9;9	9;9;9;9;9	>tr|D9QAV1|D9QAV1_CORP2 Uncharacterized protein OS=Corynebacterium pseudotuberculosis (strain C231) GN=CpC231_1201 PE=4 SV=1;>Cptb_RLC_003_01927 hypothetical protein [Corynebacterium pseudotuberculosis C231];>Cptb_RLC_002_00963 hypothetical protein [Coryne	5	9	9	9	8	6	9	6	9	8	6	9	6	9	8	6	9	6	9	51.5	51.5	51.5	10.952	97	97;97;97;97;97	0	186.25	By MS/MS	By MS/MS	By MS/MS	By MS/MS	By MS/MS	51.5	50.5	51.5	50.5	51.5	19786000000	3463300000	2712400000	4329700000	709200000	8571400000	1407100000
tr|D9QAU9|D9QAU9_CORP2;Cptb_RLC_003_01929;Cptb_RLC_002_00961;Cptb_RLC_001_00691;Cptb_C231_01045	tr|D9QAU9|D9QAU9_CORP2;Cptb_RLC_003_01929;Cptb_RLC_002_00961;Cptb_RLC_001_00691;Cptb_C231_01045	1;1;1;1;1	1;1;1;1;1	1;1;1;1;1	>tr|D9QAU9|D9QAU9_CORP2 Deoxyuridine 5-triphosphate nucleotidohydrolase OS=Corynebacterium pseudotuberculosis (strain C231) GN=dut PE=3 SV=1;>Cptb_RLC_003_01929 Deoxyuridine 5-triphosphate nucleotidohydrolase [Corynebacterium pseudotuberculosis C231];>Cpt	5	1	1	1	1	1	1	1	1	1	1	1	1	1	1	1	1	1	1	5.2	5.2	5.2	16.393	153	153;153;153;153;153	0.0033557	1.4484	By MS/MS	By MS/MS	By MS/MS	By MS/MS	By MS/MS	5.2	5.2	5.2	5.2	5.2	179290000	63363000	35010000	13670000	46901000	20351000	0
tr|D9QAU8|D9QAU8_CORP2;Cptb_RLC_003_01930;Cptb_RLC_002_00960;Cptb_RLC_001_00692;Cptb_C231_01046	tr|D9QAU8|D9QAU8_CORP2;Cptb_RLC_003_01930;Cptb_RLC_002_00960;Cptb_RLC_001_00692;Cptb_C231_01046	6;6;6;6;6	6;6;6;6;6	6;6;6;6;6	>tr|D9QAU8|D9QAU8_CORP2 Uncharacterized protein OS=Corynebacterium pseudotuberculosis (strain C231) GN=CpC231_1198 PE=4 SV=1;>Cptb_RLC_003_01930 hypothetical protein [Corynebacterium pseudotuberculosis C231];>Cptb_RLC_002_00960 hypothetical protein [Coryne	5	6	6	6	5	3	5	4	5	5	3	5	4	5	5	3	5	4	5	29.2	29.2	29.2	28.533	267	267;267;267;267;267	0	41.714	By MS/MS	By MS/MS	By MS/MS	By MS/MS	By MS/MS	24	14.6	25.5	19.9	25.5	1026800000	431340000	89430000	170720000	124960000	210390000	108460000
tr|D9QAU6|D9QAU6_CORP2;Cptb_RLC_003_01932;Cptb_RLC_002_00958;Cptb_RLC_001_01183;Cptb_C231_01048	tr|D9QAU6|D9QAU6_CORP2;Cptb_RLC_003_01932;Cptb_RLC_002_00958;Cptb_RLC_001_01183;Cptb_C231_01048	2;2;2;2;2	2;2;2;2;2	2;2;2;2;2	>tr|D9QAU6|D9QAU6_CORP2 RNA methyltransferase, TrmA family OS=Corynebacterium pseudotuberculosis (strain C231) GN=trmA PE=4 SV=1;>Cptb_RLC_003_01932 TrmA family RNA methyltransferase [Corynebacterium pseudotuberculosis C231];>Cptb_RLC_002_00958 TrmA family	5	2	2	2	1	0	1	0	2	1	0	1	0	2	1	0	1	0	2	6.2	6.2	6.2	47.216	439	439;439;439;439;439	0.0087302	0.71516	By MS/MS	By matching	By matching	By matching	By MS/MS	2.3	0	3.9	0	6.2	29812000	2315700	0	9314100	0	18182000	0
tr|D9QAU5|D9QAU5_CORP2;Cptb_RLC_003_01933;Cptb_RLC_002_00957;Cptb_C231_01049	tr|D9QAU5|D9QAU5_CORP2;Cptb_RLC_003_01933;Cptb_RLC_002_00957;Cptb_C231_01049	9;9;9;9	9;9;9;9	9;9;9;9	>tr|D9QAU5|D9QAU5_CORP2 1-deoxy-D-xylulose-5-phosphate synthase OS=Corynebacterium pseudotuberculosis (strain C231) GN=dxs PE=3 SV=1;>Cptb_RLC_003_01933 1-deoxy-D-xylulose-5-phosphate synthase [Corynebacterium pseudotuberculosis C231];>Cptb_RLC_002_00957 1	4	9	9	9	9	5	6	6	7	9	5	6	6	7	9	5	6	6	7	17.3	17.3	17.3	68.37	640	640;640;640;640	0	13.463	By MS/MS	By MS/MS	By MS/MS	By MS/MS	By MS/MS	17.3	7.7	9.5	9.5	12.8	659980000	259510000	99246000	65194000	88003000	148020000	105210000
tr|D9QAU4|D9QAU4_CORP2;Cptb_RLC_003_01934;Cptb_RLC_002_00956;Cptb_C231_01050	tr|D9QAU4|D9QAU4_CORP2;Cptb_RLC_003_01934;Cptb_RLC_002_00956;Cptb_C231_01050	1;1;1;1	1;1;1;1	1;1;1;1	>tr|D9QAU4|D9QAU4_CORP2 Ribonuclease D OS=Corynebacterium pseudotuberculosis (strain C231) GN=rnd PE=4 SV=1;>Cptb_RLC_003_01934 Ribonuclease D [Corynebacterium pseudotuberculosis C231];>Cptb_RLC_002_00956 Ribonuclease D [Corynebacterium pseudotuberculosis	4	1	1	1	1	0	0	1	0	1	0	0	1	0	1	0	0	1	0	2	2	2	45.312	401	401;401;401;401	0.0093677	0.5875	By matching	By matching	By matching	By MS/MS	By matching	2	0	0	2	0	59702000	12764000	0	0	46938000	0	0
tr|D9QAU3|D9QAU3_CORP2;Cptb_RLC_003_01935;Cptb_RLC_002_00955;Cptb_C231_01051;Cptb_RLC_001_00004	tr|D9QAU3|D9QAU3_CORP2;Cptb_RLC_003_01935;Cptb_RLC_002_00955;Cptb_C231_01051;Cptb_RLC_001_00004	4;4;4;4;4	4;4;4;4;4	4;4;4;4;4	>tr|D9QAU3|D9QAU3_CORP2 Uncharacterized protein OS=Corynebacterium pseudotuberculosis (strain C231) GN=CpC231_1193 PE=4 SV=1;>Cptb_RLC_003_01935 hypothetical protein [Corynebacterium pseudotuberculosis C231];>Cptb_RLC_002_00955 hypothetical protein [Coryne	5	4	4	4	2	2	0	2	2	2	2	0	2	2	2	2	0	2	2	32.2	32.2	32.2	21.626	202	202;202;202;202;270	0	17.687	By MS/MS	By MS/MS	By matching	By MS/MS	By MS/MS	18.8	13.4	0	13.4	18.8	249450000	28988000	72290000	0	118930000	29236000	11166000
Cptb_RLC_003_01936;Cptb_RLC_002_00954;Cptb_RLC_001_00005;Cptb_C231_01052;tr|D9QAU2|D9QAU2_CORP2	Cptb_RLC_003_01936;Cptb_RLC_002_00954;Cptb_RLC_001_00005;Cptb_C231_01052;tr|D9QAU2|D9QAU2_CORP2	9;9;9;9;9	9;9;9;9;9	9;9;9;9;9	>Cptb_RLC_003_01936 chlorite dismutase [Corynebacterium pseudotuberculosis C231];>Cptb_RLC_002_00954 chlorite dismutase [Corynebacterium pseudotuberculosis C231];>Cptb_RLC_001_00005 putative heme peroxidase;>Cptb_C231_01052 chlorite dismutase [Corynebacter	5	9	9	9	8	6	7	7	8	8	6	7	7	8	8	6	7	7	8	35.3	35.3	35.3	28.916	249	249;249;249;249;259	0	32.806	By MS/MS	By MS/MS	By MS/MS	By MS/MS	By MS/MS	31.3	23.3	23.7	27.3	31.3	5118600000	1811000000	1064300000	447150000	1052500000	743610000	722750000
Cptb_C231_01056;tr|D9QAT9|D9QAT9_CORP2;Cptb_RLC_003_01939;Cptb_RLC_002_00951;Cptb_RLC_001_00008	Cptb_C231_01056;tr|D9QAT9|D9QAT9_CORP2;Cptb_RLC_003_01939;Cptb_RLC_002_00951;Cptb_RLC_001_00008	1;1;1;1;1	1;1;1;1;1	1;1;1;1;1	>Cptb_C231_01056 Riboflavin biosynthesis protein RibD [Corynebacterium pseudotuberculosis C231];>tr|D9QAT9|D9QAT9_CORP2 Riboflavin biosynthesis protein RibD OS=Corynebacterium pseudotuberculosis (strain C231) GN=CpC231_1189 PE=4 SV=1;>Cptb_RLC_003_01939 Ri	5	1	1	1	1	1	1	1	1	1	1	1	1	1	1	1	1	1	1	8.8	8.8	8.8	12.092	113	113;265;265;265;265	0	2.5363	By MS/MS	By MS/MS	By matching	By MS/MS	By MS/MS	8.8	8.8	8.8	8.8	8.8	120520000	44539000	21645000	8718000	26875000	18743000	0
tr|D9QEI1|D9QEI1_CORP2;Cptb_RLC_003_01147;Cptb_RLC_002_01622;Cptb_RLC_001_01022;Cptb_C231_01057	tr|D9QEI1|D9QEI1_CORP2;Cptb_RLC_003_01147;Cptb_RLC_002_01622;Cptb_RLC_001_01022;Cptb_C231_01057	5;5;5;5;5	5;5;5;5;5	5;5;5;5;5	>tr|D9QEI1|D9QEI1_CORP2 Abhydrolase domain-containing protein 5 OS=Corynebacterium pseudotuberculosis (strain C231) GN=CpC231_0414 PE=4 SV=1;>Cptb_RLC_003_01147 Abhydrolase domain-containing protein 5 [Corynebacterium pseudotuberculosis C231];>Cptb_RLC_002	5	5	5	5	5	2	4	2	5	5	2	4	2	5	5	2	4	2	5	24.6	24.6	24.6	29.83	280	280;280;280;280;280	0	10.313	By MS/MS	By MS/MS	By MS/MS	By MS/MS	By MS/MS	24.6	7.9	18.9	7.9	24.6	915340000	249220000	202050000	91110000	207340000	165630000	109620000
tr|D9QEH7|D9QEH7_CORP2;Cptb_RLC_003_01151;Cptb_RLC_002_01618;Cptb_RLC_001_00561;Cptb_C231_01061	tr|D9QEH7|D9QEH7_CORP2;Cptb_RLC_003_01151;Cptb_RLC_002_01618;Cptb_RLC_001_00561;Cptb_C231_01061	8;8;8;8;8	8;8;8;8;8	8;8;8;8;8	>tr|D9QEH7|D9QEH7_CORP2 Phosphoglucosamine mutase OS=Corynebacterium pseudotuberculosis (strain C231) GN=glmM PE=3 SV=1;>Cptb_RLC_003_01151 phosphoglucosamine mutase [Corynebacterium pseudotuberculosis C231];>Cptb_RLC_002_01618 phosphoglucosamine mutase [C	5	8	8	8	6	4	5	4	5	6	4	5	4	5	6	4	5	4	5	18.6	18.6	18.6	46.409	447	447;447;447;447;447	0	26.21	By MS/MS	By MS/MS	By MS/MS	By MS/MS	By MS/MS	14.8	7.4	13	9.2	11	808280000	383920000	57843000	67283000	106870000	192370000	173030000
Cptb_RLC_001_00560;tr|D9QEH6|D9QEH6_CORP2;Cptb_RLC_003_01152;Cptb_RLC_002_01617;Cptb_C231_01062	Cptb_RLC_001_00560;tr|D9QEH6|D9QEH6_CORP2;Cptb_RLC_003_01152;Cptb_RLC_002_01617;Cptb_C231_01062	6;6;6;6;6	6;6;6;6;6	6;6;6;6;6	>Cptb_RLC_001_00560 30S ribosomal protein S9;>tr|D9QEH6|D9QEH6_CORP2 30S ribosomal protein S9 OS=Corynebacterium pseudotuberculosis (strain C231) GN=rpsI PE=3 SV=1;>Cptb_RLC_003_01152 30S ribosomal protein S9 [Corynebacterium pseudotuberculosis C231];>Cptb	5	6	6	6	5	6	5	4	5	5	6	5	4	5	5	6	5	4	5	63.6	63.6	63.6	12.038	110	110;177;177;177;177	0	69.288	By MS/MS	By MS/MS	By MS/MS	By MS/MS	By MS/MS	57.3	63.6	57.3	36.4	57.3	13173000000	3560500000	2935200000	1632600000	2618000000	2426500000	1317200000
tr|D9QEH5|D9QEH5_CORP2;Cptb_RLC_003_01153;Cptb_RLC_002_01616;Cptb_C231_01063	tr|D9QEH5|D9QEH5_CORP2;Cptb_RLC_003_01153;Cptb_RLC_002_01616;Cptb_C231_01063	6;6;6;6	6;6;6;6	6;6;6;6	>tr|D9QEH5|D9QEH5_CORP2 50S ribosomal protein L13 OS=Corynebacterium pseudotuberculosis (strain C231) GN=rplM PE=3 SV=1;>Cptb_RLC_003_01153 50S ribosomal protein L13 [Corynebacterium pseudotuberculosis C231];>Cptb_RLC_002_01616 50S ribosomal protein L13 [C	4	6	6	6	5	3	3	2	5	5	3	3	2	5	5	3	3	2	5	51	51	51	16.57	147	147;147;147;147	0	59.453	By MS/MS	By MS/MS	By MS/MS	By MS/MS	By MS/MS	46.3	26.5	30.6	21.8	46.3	4981000000	2339800000	203220000	340970000	139670000	1957400000	913540000
tr|D9QEG7|D9QEG7_CORP2;Cptb_RLC_003_01161;Cptb_RLC_002_01608;Cptb_RLC_001_01242;Cptb_C231_01072	tr|D9QEG7|D9QEG7_CORP2;Cptb_RLC_003_01161;Cptb_RLC_002_01608;Cptb_RLC_001_01242;Cptb_C231_01072	1;1;1;1;1	1;1;1;1;1	1;1;1;1;1	>tr|D9QEG7|D9QEG7_CORP2 Uncharacterized protein OS=Corynebacterium pseudotuberculosis (strain C231) GN=CpC231_0400 PE=4 SV=1;>Cptb_RLC_003_01161 hypothetical protein [Corynebacterium pseudotuberculosis C231];>Cptb_RLC_002_01608 hypothetical protein [Coryne	5	1	1	1	1	1	1	1	1	1	1	1	1	1	1	1	1	1	1	9.3	9.3	9.3	15.685	140	140;140;140;140;140	0.003314	1.2806	By MS/MS	By matching	By matching	By MS/MS	By MS/MS	9.3	9.3	9.3	9.3	9.3	30281000	14787000	2759300	3099300	3732200	5902700	0
tr|D9QEG4|D9QEG4_CORP2;Cptb_RLC_003_01164;Cptb_RLC_002_01605;Cptb_C231_01075	tr|D9QEG4|D9QEG4_CORP2;Cptb_RLC_003_01164;Cptb_RLC_002_01605;Cptb_C231_01075	4;4;4;4	4;4;4;4	4;4;4;4	>tr|D9QEG4|D9QEG4_CORP2 50S ribosomal protein L17 OS=Corynebacterium pseudotuberculosis (strain C231) GN=rplQ PE=3 SV=1;>Cptb_RLC_003_01164 50S ribosomal protein L17 [Corynebacterium pseudotuberculosis C231];>Cptb_RLC_002_01605 50S ribosomal protein L17 [C	4	4	4	4	4	4	4	4	4	4	4	4	4	4	4	4	4	4	4	34.8	34.8	34.8	17.44	161	161;161;161;161	0	84.315	By MS/MS	By MS/MS	By MS/MS	By MS/MS	By MS/MS	34.8	34.8	34.8	34.8	34.8	2076100000	1061400000	53512000	294080000	81859000	585300000	293680000
tr|D9QEG1|D9QEG1_CORP2;Cptb_RLC_003_01167;Cptb_RLC_002_01602;Cptb_RLC_001_00330;Cptb_C231_01079	tr|D9QEG1|D9QEG1_CORP2;Cptb_RLC_003_01167;Cptb_RLC_002_01602;Cptb_RLC_001_00330;Cptb_C231_01079	4;4;4;4;4	4;4;4;4;4	4;4;4;4;4	>tr|D9QEG1|D9QEG1_CORP2 30S ribosomal protein S11 OS=Corynebacterium pseudotuberculosis (strain C231) GN=rpsK PE=3 SV=1;>Cptb_RLC_003_01167 30S ribosomal protein S11 [Corynebacterium pseudotuberculosis C231];>Cptb_RLC_002_01602 30S ribosomal protein S11 [C	5	4	4	4	2	2	3	3	2	2	2	3	3	2	2	2	3	3	2	24.6	24.6	24.6	14.342	134	134;134;134;134;134	0	24.524	By MS/MS	By MS/MS	By MS/MS	By MS/MS	By MS/MS	11.9	11.9	17.2	19.4	11.9	2239600000	808130000	153610000	339960000	343450000	594490000	439420000
tr|D9QEG0|D9QEG0_CORP2;Cptb_RLC_003_01168;Cptb_RLC_002_01601;Cptb_RLC_001_00331;Cptb_C231_01080	tr|D9QEG0|D9QEG0_CORP2;Cptb_RLC_003_01168;Cptb_RLC_002_01601;Cptb_RLC_001_00331;Cptb_C231_01080	6;6;6;6;6	6;6;6;6;6	6;6;6;6;6	>tr|D9QEG0|D9QEG0_CORP2 30S ribosomal protein S13 OS=Corynebacterium pseudotuberculosis (strain C231) GN=rpsM PE=3 SV=1;>Cptb_RLC_003_01168 30S ribosomal protein S13 [Corynebacterium pseudotuberculosis C231];>Cptb_RLC_002_01601 30S ribosomal protein S13 [C	5	6	6	6	6	6	6	6	6	6	6	6	6	6	6	6	6	6	6	45.1	45.1	45.1	13.776	122	122;142;142;142;142	0	58.233	By MS/MS	By MS/MS	By MS/MS	By MS/MS	By MS/MS	45.1	45.1	45.1	45.1	45.1	9722500000	3539900000	1803500000	1006900000	1740100000	1632100000	1826000000
tr|D9QEF9|D9QEF9_CORP2;Cptb_RLC_003_01169;Cptb_RLC_002_01600;Cptb_RLC_001_00332;Cptb_C231_01081	tr|D9QEF9|D9QEF9_CORP2;Cptb_RLC_003_01169;Cptb_RLC_002_01600;Cptb_RLC_001_00332;Cptb_C231_01081	2;2;2;2;2	2;2;2;2;2	2;2;2;2;2	>tr|D9QEF9|D9QEF9_CORP2 Translation initiation factor IF-1 OS=Corynebacterium pseudotuberculosis (strain C231) GN=infA PE=3 SV=1;>Cptb_RLC_003_01169 translation initiation factor IF-1 [Corynebacterium pseudotuberculosis C231];>Cptb_RLC_002_01600 translatio	5	2	2	2	2	1	2	1	2	2	1	2	1	2	2	1	2	1	2	31.9	31.9	31.9	8.4017	72	72;96;96;96;96	0	7.1921	By MS/MS	By matching	By MS/MS	By MS/MS	By MS/MS	31.9	15.3	31.9	15.3	31.9	132880000	58038000	356900	30708000	9547900	34230000	22893000
tr|D9QEF8|D9QEF8_CORP2;Cptb_RLC_003_01170;Cptb_RLC_002_01599;Cptb_C231_01082;Cptb_RLC_001_00333	tr|D9QEF8|D9QEF8_CORP2;Cptb_RLC_003_01170;Cptb_RLC_002_01599;Cptb_C231_01082	8;8;8;8;2	8;8;8;8;2	8;8;8;8;2	>tr|D9QEF8|D9QEF8_CORP2 L,D-transpeptidase catalytic domain, region YkuD OS=Corynebacterium pseudotuberculosis (strain C231) GN=CpC231_0391 PE=4 SV=2;>Cptb_RLC_003_01170 L,D-transpeptidase catalytic domain, region YkuD [Corynebacterium pseudotuberculosis C	5	8	8	8	4	6	6	6	3	4	6	6	6	3	4	6	6	6	3	46.3	46.3	46.3	26.332	246	246;246;246;246;85	0	83.295	By MS/MS	By MS/MS	By MS/MS	By MS/MS	By MS/MS	34.1	34.6	39.8	35.4	26	9741000000	518150000	527470000	6374300000	574410000	1746700000	139610000
tr|D9QEF7|D9QEF7_CORP2;Cptb_RLC_003_01171;Cptb_RLC_002_01598;Cptb_C231_01083;Cptb_RLC_001_01017	tr|D9QEF7|D9QEF7_CORP2;Cptb_RLC_003_01171;Cptb_RLC_002_01598;Cptb_C231_01083;Cptb_RLC_001_01017	24;24;24;24;21	24;24;24;24;21	24;24;24;24;21	>tr|D9QEF7|D9QEF7_CORP2 Neuraminidase (Sialidase) OS=Corynebacterium pseudotuberculosis (strain C231) GN=nanH PE=4 SV=1;>Cptb_RLC_003_01171 neuraminidase [Corynebacterium pseudotuberculosis C231];>Cptb_RLC_002_01598 neuraminidase [Corynebacterium pseudotub	5	24	24	24	20	17	21	15	22	20	17	21	15	22	20	17	21	15	22	46	46	46	74.682	694	694;694;694;694;586	0	153.49	By MS/MS	By MS/MS	By MS/MS	By MS/MS	By MS/MS	41.2	30.5	39.3	26.9	43.8	14747000000	1832500000	2714700000	5700000000	749460000	3749900000	813080000
tr|D9QEF6|D9QEF6_CORP2;Cptb_RLC_003_01174;Cptb_RLC_002_01595;Cptb_C231_01086	tr|D9QEF6|D9QEF6_CORP2;Cptb_RLC_003_01174;Cptb_RLC_002_01595;Cptb_C231_01086	4;4;4;4	4;4;4;4	4;4;4;4	>tr|D9QEF6|D9QEF6_CORP2 Adenylate kinase OS=Corynebacterium pseudotuberculosis (strain C231) GN=adk PE=3 SV=1;>Cptb_RLC_003_01174 adenylate kinase [Corynebacterium pseudotuberculosis C231];>Cptb_RLC_002_01595 adenylate kinase [Corynebacterium pseudotubercu	4	4	4	4	3	2	2	2	2	3	2	2	2	2	3	2	2	2	2	24.3	24.3	24.3	19.769	181	181;181;181;181	0	9.0608	By MS/MS	By MS/MS	By MS/MS	By MS/MS	By MS/MS	19.3	11	11	13.8	13.8	773850000	299160000	66107000	66795000	130760000	211030000	128930000
tr|D9QEF5|D9QEF5_CORP2;Cptb_RLC_003_01175;Cptb_RLC_002_01594;Cptb_C231_01087	tr|D9QEF5|D9QEF5_CORP2;Cptb_RLC_003_01175;Cptb_RLC_002_01594;Cptb_C231_01087	2;2;2;2	2;2;2;2	2;2;2;2	>tr|D9QEF5|D9QEF5_CORP2 Protein translocase subunit SecY OS=Corynebacterium pseudotuberculosis (strain C231) GN=secY PE=3 SV=1;>Cptb_RLC_003_01175 Preprotein translocase subunit secY [Corynebacterium pseudotuberculosis C231];>Cptb_RLC_002_01594 Preprotein	4	2	2	2	1	1	0	1	1	1	1	0	1	1	1	1	0	1	1	4.8	4.8	4.8	47.793	440	440;440;440;440	0	2.6866	By MS/MS	By MS/MS	By matching	By MS/MS	By MS/MS	2	2.7	0	2.7	2	36461000	10176000	4383100	0	8980100	12922000	0
tr|D9QEE7|D9QEE7_CORP2;Cptb_RLC_003_01185;Cptb_RLC_002_01584;Cptb_RLC_001_01955;Cptb_C231_01097	tr|D9QEE7|D9QEE7_CORP2;Cptb_RLC_003_01185;Cptb_RLC_002_01584;Cptb_RLC_001_01955;Cptb_C231_01097	5;5;5;5;5	5;5;5;5;5	5;5;5;5;5	>tr|D9QEE7|D9QEE7_CORP2 50S ribosomal protein L15 OS=Corynebacterium pseudotuberculosis (strain C231) GN=rplO PE=3 SV=1;>Cptb_RLC_003_01185 50S ribosomal protein L15 [Corynebacterium pseudotuberculosis C231];>Cptb_RLC_002_01584 50S ribosomal protein L15 [C	5	5	5	5	5	2	3	2	3	5	2	3	2	3	5	2	3	2	3	42.6	42.6	42.6	15.464	148	148;148;148;148;148	0	23.555	By MS/MS	By MS/MS	By MS/MS	By MS/MS	By MS/MS	42.6	17.6	20.3	17.6	20.3	2888800000	1480900000	533650000	77938000	599170000	197180000	407210000
tr|D9QEE6|D9QEE6_CORP2;Cptb_RLC_003_01186;Cptb_RLC_002_01583;Cptb_C231_01098	tr|D9QEE6|D9QEE6_CORP2;Cptb_RLC_003_01186;Cptb_RLC_002_01583;Cptb_C231_01098	4;4;4;4	4;4;4;4	4;4;4;4	>tr|D9QEE6|D9QEE6_CORP2 50S ribosomal protein L30 OS=Corynebacterium pseudotuberculosis (strain C231) GN=rpmD PE=3 SV=1;>Cptb_RLC_003_01186 50S ribosomal protein L30 [Corynebacterium pseudotuberculosis C231];>Cptb_RLC_002_01583 50S ribosomal protein L30 [C	4	4	4	4	2	3	3	4	2	2	3	3	4	2	2	3	3	4	2	54.1	54.1	54.1	6.6678	61	61;61;61;61	0	27.032	By MS/MS	By MS/MS	By MS/MS	By MS/MS	By MS/MS	41	52.5	42.6	54.1	41	1766000000	876730000	188900000	285940000	259120000	155260000	283020000
tr|D9QEE5|D9QEE5_CORP2;Cptb_RLC_003_01187;Cptb_RLC_002_01582;Cptb_C231_01099	tr|D9QEE5|D9QEE5_CORP2;Cptb_RLC_003_01187;Cptb_RLC_002_01582;Cptb_C231_01099	7;7;7;7	7;7;7;7	7;7;7;7	>tr|D9QEE5|D9QEE5_CORP2 30S ribosomal protein S5 OS=Corynebacterium pseudotuberculosis (strain C231) GN=rpsE PE=3 SV=1;>Cptb_RLC_003_01187 30S ribosomal protein S5 [Corynebacterium pseudotuberculosis C231];>Cptb_RLC_002_01582 30S ribosomal protein S5 [Cory	4	7	7	7	5	5	3	3	5	5	5	3	3	5	5	5	3	3	5	42.8	42.8	42.8	22.31	208	208;208;208;208	0	62.451	By MS/MS	By MS/MS	By MS/MS	By MS/MS	By MS/MS	34.6	31.2	25.5	23.1	34.6	9496100000	4658700000	1739600000	301720000	1491400000	1304700000	1576200000
tr|D9QEE4|D9QEE4_CORP2;Cptb_RLC_003_01188;Cptb_RLC_002_01581;Cptb_C231_01100	tr|D9QEE4|D9QEE4_CORP2;Cptb_RLC_003_01188;Cptb_RLC_002_01581;Cptb_C231_01100	2;2;2;2	2;2;2;2	2;2;2;2	>tr|D9QEE4|D9QEE4_CORP2 50S ribosomal protein L18 OS=Corynebacterium pseudotuberculosis (strain C231) GN=rplR PE=3 SV=1;>Cptb_RLC_003_01188 50S ribosomal protein L18 [Corynebacterium pseudotuberculosis C231];>Cptb_RLC_002_01581 50S ribosomal protein L18 [C	4	2	2	2	1	2	1	2	1	1	2	1	2	1	1	2	1	2	1	14.1	14.1	14.1	14.806	135	135;135;135;135	0	6.812	By MS/MS	By MS/MS	By MS/MS	By MS/MS	By MS/MS	8.1	14.1	8.1	14.1	8.1	638170000	162270000	21085000	97381000	195440000	162000000	0
tr|D9QEE3|D9QEE3_CORP2;Cptb_RLC_003_01189;Cptb_RLC_002_01580;Cptb_C231_01101	tr|D9QEE3|D9QEE3_CORP2;Cptb_RLC_003_01189;Cptb_RLC_002_01580;Cptb_C231_01101	9;9;9;9	9;9;9;9	9;9;9;9	>tr|D9QEE3|D9QEE3_CORP2 50S ribosomal protein L6 OS=Corynebacterium pseudotuberculosis (strain C231) GN=rplF PE=3 SV=1;>Cptb_RLC_003_01189 50S ribosomal protein L6 [Corynebacterium pseudotuberculosis C231];>Cptb_RLC_002_01580 50S ribosomal protein L6 [Cory	4	9	9	9	8	8	8	8	8	8	8	8	8	8	8	8	8	8	8	52.8	52.8	52.8	19.408	178	178;178;178;178	0	53.986	By MS/MS	By MS/MS	By MS/MS	By MS/MS	By MS/MS	48.3	48.3	48.3	52.2	48.3	19682000000	8554300000	2881100000	2171600000	2218800000	3856600000	3413800000
tr|D9QEE2|D9QEE2_CORP2;Cptb_RLC_003_01190;Cptb_RLC_002_01579;Cptb_RLC_001_00413;Cptb_C231_01102	tr|D9QEE2|D9QEE2_CORP2;Cptb_RLC_003_01190;Cptb_RLC_002_01579;Cptb_RLC_001_00413;Cptb_C231_01102	7;7;7;7;7	7;7;7;7;7	7;7;7;7;7	>tr|D9QEE2|D9QEE2_CORP2 30S ribosomal protein S8 OS=Corynebacterium pseudotuberculosis (strain C231) GN=rpsH PE=3 SV=1;>Cptb_RLC_003_01190 30S ribosomal protein S8 [Corynebacterium pseudotuberculosis C231];>Cptb_RLC_002_01579 30S ribosomal protein S8 [Cory	5	7	7	7	6	5	6	6	6	6	5	6	6	6	6	5	6	6	6	59.8	59.8	59.8	14.436	132	132;132;132;132;132	0	33.829	By MS/MS	By MS/MS	By MS/MS	By MS/MS	By MS/MS	54.5	42.4	54.5	54.5	54.5	10360000000	3746800000	1619100000	1369400000	1174200000	2450500000	1256200000
tr|D9QEE1|D9QEE1_CORP2;Cptb_RLC_003_01191;Cptb_RLC_002_01578;Cptb_RLC_001_00412;Cptb_C231_01103	tr|D9QEE1|D9QEE1_CORP2;Cptb_RLC_003_01191;Cptb_RLC_002_01578;Cptb_RLC_001_00412;Cptb_C231_01103	10;10;10;10;10	10;10;10;10;10	10;10;10;10;10	>tr|D9QEE1|D9QEE1_CORP2 PAP2 superfamily protein OS=Corynebacterium pseudotuberculosis (strain C231) GN=CpC231_0372 PE=4 SV=1;>Cptb_RLC_003_01191 PAP2 superfamily protein [Corynebacterium pseudotuberculosis C231];>Cptb_RLC_002_01578 PAP2 superfamily protei	5	10	10	10	7	7	7	5	7	7	7	7	5	7	7	7	7	5	7	32	32	32	44.31	410	410;410;410;410;410	0	58.979	By MS/MS	By MS/MS	By MS/MS	By MS/MS	By MS/MS	23.2	21.2	21.5	15.1	23.2	4134900000	503350000	830940000	1455400000	349480000	995680000	171260000
tr|D9QEE0|D9QEE0_CORP2;Cptb_RLC_003_01192;Cptb_RLC_002_01577;Cptb_RLC_001_00411;Cptb_C231_01104	tr|D9QEE0|D9QEE0_CORP2;Cptb_RLC_003_01192;Cptb_RLC_002_01577;Cptb_RLC_001_00411;Cptb_C231_01104	7;7;7;7;7	7;7;7;7;7	7;7;7;7;7	>tr|D9QEE0|D9QEE0_CORP2 L-asparaginase OS=Corynebacterium pseudotuberculosis (strain C231) GN=ansA PE=4 SV=1;>Cptb_RLC_003_01192 L-asparaginase [Corynebacterium pseudotuberculosis C231];>Cptb_RLC_002_01577 L-asparaginase [Corynebacterium pseudotuberculosis	5	7	7	7	7	7	7	6	7	7	7	7	6	7	7	7	7	6	7	25.1	25.1	25.1	36.994	358	358;358;358;358;358	0	32.409	By MS/MS	By MS/MS	By MS/MS	By MS/MS	By MS/MS	25.1	25.1	25.1	19	25.1	2415600000	930090000	360750000	251530000	416670000	456510000	360130000
tr|D9QED7|D9QED7_CORP2;Cptb_RLC_003_01195;Cptb_RLC_002_01574;Cptb_C231_01107	tr|D9QED7|D9QED7_CORP2;Cptb_RLC_003_01195;Cptb_RLC_002_01574;Cptb_C231_01107	8;8;8;8	8;8;8;8	8;8;8;8	>tr|D9QED7|D9QED7_CORP2 50S ribosomal protein L5 OS=Corynebacterium pseudotuberculosis (strain C231) GN=rplE PE=3 SV=1;>Cptb_RLC_003_01195 50S ribosomal protein L5 [Corynebacterium pseudotuberculosis C231];>Cptb_RLC_002_01574 50S ribosomal protein L5 [Cory	4	8	8	8	8	8	7	6	8	8	8	7	6	8	8	8	7	6	8	49.2	49.2	49.2	21.362	187	187;187;187;187	0	71.151	By MS/MS	By MS/MS	By MS/MS	By MS/MS	By MS/MS	49.2	49.2	38.5	27.8	49.2	9632200000	3919000000	1339900000	1139800000	1354700000	1878800000	1445400000
tr|D9QED6|D9QED6_CORP2;Cptb_RLC_003_01196;Cptb_RLC_002_01573;Cptb_RLC_001_01488;Cptb_C231_01108	tr|D9QED6|D9QED6_CORP2;Cptb_RLC_003_01196;Cptb_RLC_002_01573;Cptb_RLC_001_01488;Cptb_C231_01108	3;3;3;3;3	3;3;3;3;3	3;3;3;3;3	>tr|D9QED6|D9QED6_CORP2 50S ribosomal protein L24 OS=Corynebacterium pseudotuberculosis (strain C231) GN=rplX PE=3 SV=1;>Cptb_RLC_003_01196 50S ribosomal protein L24 [Corynebacterium pseudotuberculosis C231];>Cptb_RLC_002_01573 50S ribosomal protein L24 [C	5	3	3	3	3	2	2	2	2	3	2	2	2	2	3	2	2	2	2	50	50	50	11.26	104	104;104;104;104;104	0	13.042	By MS/MS	By MS/MS	By MS/MS	By MS/MS	By MS/MS	50	21.2	21.2	21.2	21.2	3024400000	1351600000	477960000	196740000	782630000	215460000	587050000
tr|D9QED5|D9QED5_CORP2;Cptb_RLC_003_01197;Cptb_RLC_002_01572;Cptb_RLC_001_01489;Cptb_C231_01109	tr|D9QED5|D9QED5_CORP2;Cptb_RLC_003_01197;Cptb_RLC_002_01572;Cptb_RLC_001_01489;Cptb_C231_01109	6;6;6;6;6	6;6;6;6;6	6;6;6;6;6	>tr|D9QED5|D9QED5_CORP2 50S ribosomal protein L14 OS=Corynebacterium pseudotuberculosis (strain C231) GN=rplN PE=3 SV=1;>Cptb_RLC_003_01197 50S ribosomal protein L14 [Corynebacterium pseudotuberculosis C231];>Cptb_RLC_002_01572 50S ribosomal protein L14 [C	5	6	6	6	4	5	4	5	4	4	5	4	5	4	4	5	4	5	4	39.3	39.3	39.3	13.361	122	122;122;122;122;122	0	14.768	By MS/MS	By MS/MS	By MS/MS	By MS/MS	By MS/MS	27	32	27	32	27	2389700000	770210000	294800000	384910000	322200000	617550000	427370000
tr|D9QEC9|D9QEC9_CORP2;Cptb_RLC_003_01202;Cptb_RLC_002_01567;Cptb_RLC_001_00140;Cptb_C231_01114	tr|D9QEC9|D9QEC9_CORP2;Cptb_RLC_003_01202;Cptb_RLC_002_01567;Cptb_RLC_001_00140;Cptb_C231_01114	14;14;14;14;14	14;14;14;14;14	14;14;14;14;14	>tr|D9QEC9|D9QEC9_CORP2 Oligopeptide-binding protein oppA OS=Corynebacterium pseudotuberculosis (strain C231) GN=oppA1 PE=4 SV=1;>Cptb_RLC_003_01202 oligopeptide-binding protein OppA [Corynebacterium pseudotuberculosis C231];>Cptb_RLC_002_01567 oligopeptid	5	14	14	14	13	8	12	8	8	13	8	12	8	8	13	8	12	8	8	33.7	33.7	33.7	61.537	558	558;558;558;558;558	0	54.728	By MS/MS	By MS/MS	By MS/MS	By MS/MS	By MS/MS	30.5	15.2	29.4	15.2	20.1	1321400000	382200000	325500000	217730000	230910000	165040000	126200000
tr|D9QEC8|D9QEC8_CORP2;Cptb_RLC_003_01203;Cptb_RLC_002_01566;Cptb_C231_01115	tr|D9QEC8|D9QEC8_CORP2;Cptb_RLC_003_01203;Cptb_RLC_002_01566;Cptb_C231_01115	4;4;4;4	4;4;4;4	4;4;4;4	>tr|D9QEC8|D9QEC8_CORP2 30S ribosomal protein S17 OS=Corynebacterium pseudotuberculosis (strain C231) GN=rpsQ PE=3 SV=1;>Cptb_RLC_003_01203 30S ribosomal protein S17 [Corynebacterium pseudotuberculosis C231];>Cptb_RLC_002_01566 30S ribosomal protein S17 [C	4	4	4	4	3	3	3	3	3	3	3	3	3	3	3	3	3	3	3	34.8	34.8	34.8	10.505	92	92;92;92;92	0	41.591	By MS/MS	By MS/MS	By MS/MS	By MS/MS	By MS/MS	34.8	18.5	34.8	18.5	34.8	1335000000	685260000	141400000	154100000	232760000	121470000	318940000
tr|D9QEC6|D9QEC6_CORP2;Cptb_RLC_003_01205;Cptb_RLC_002_01564;Cptb_RLC_001_01817;Cptb_C231_01117	tr|D9QEC6|D9QEC6_CORP2;Cptb_RLC_003_01205;Cptb_RLC_002_01564;Cptb_RLC_001_01817;Cptb_C231_01117	1;1;1;1;1	1;1;1;1;1	1;1;1;1;1	>tr|D9QEC6|D9QEC6_CORP2 50S ribosomal protein L16 OS=Corynebacterium pseudotuberculosis (strain C231) GN=rplP PE=3 SV=1;>Cptb_RLC_003_01205 50S ribosomal protein L16 [Corynebacterium pseudotuberculosis C231];>Cptb_RLC_002_01564 50S ribosomal protein L16 [C	5	1	1	1	1	0	1	1	1	1	0	1	1	1	1	0	1	1	1	13.8	13.8	13.8	15.759	138	138;138;138;138;138	0	14.72	By MS/MS	By matching	By matching	By matching	By MS/MS	13.8	0	13.8	13.8	13.8	53443000	16570000	0	2679300	9473700	24720000	0
tr|D9QEC5|D9QEC5_CORP2;Cptb_RLC_003_01206;Cptb_RLC_002_01563;Cptb_C231_01118	tr|D9QEC5|D9QEC5_CORP2;Cptb_RLC_003_01206;Cptb_RLC_002_01563;Cptb_C231_01118	9;9;9;9	9;9;9;9	9;9;9;9	>tr|D9QEC5|D9QEC5_CORP2 30S ribosomal protein S3 OS=Corynebacterium pseudotuberculosis (strain C231) GN=rpsC PE=3 SV=1;>Cptb_RLC_003_01206 30S ribosomal protein S3 [Corynebacterium pseudotuberculosis C231];>Cptb_RLC_002_01563 30S ribosomal protein S3 [Cory	4	9	9	9	7	9	7	6	7	7	9	7	6	7	7	9	7	6	7	39.1	39.1	39.1	28.395	248	248;248;248;248	0	97.727	By MS/MS	By MS/MS	By MS/MS	By MS/MS	By MS/MS	35.9	39.1	35.9	30.2	35.9	10219000000	3686900000	981810000	1519700000	1251300000	2779100000	1336800000
tr|D9QEC4|D9QEC4_CORP2;Cptb_RLC_003_01207;Cptb_RLC_002_01562;Cptb_C231_01119	tr|D9QEC4|D9QEC4_CORP2;Cptb_RLC_003_01207;Cptb_RLC_002_01562;Cptb_C231_01119	9;9;9;9	9;9;9;9	9;9;9;9	>tr|D9QEC4|D9QEC4_CORP2 50S ribosomal protein L22 OS=Corynebacterium pseudotuberculosis (strain C231) GN=rplV PE=3 SV=1;>Cptb_RLC_003_01207 50S ribosomal protein L22 [Corynebacterium pseudotuberculosis C231];>Cptb_RLC_002_01562 50S ribosomal protein L22 [C	4	9	9	9	6	5	6	7	6	6	5	6	7	6	6	5	6	7	6	70.8	70.8	70.8	13.018	120	120;120;120;120	0	126.48	By MS/MS	By MS/MS	By MS/MS	By MS/MS	By MS/MS	47.5	50.8	52.5	60	52.5	2787400000	1295300000	335680000	256580000	194680000	705150000	533900000
tr|D9QEC3|D9QEC3_CORP2;Cptb_RLC_003_01208;Cptb_RLC_002_01561;Cptb_RLC_001_02007;Cptb_C231_01120	tr|D9QEC3|D9QEC3_CORP2;Cptb_RLC_003_01208;Cptb_RLC_002_01561;Cptb_RLC_001_02007;Cptb_C231_01120	3;3;3;3;3	3;3;3;3;3	3;3;3;3;3	>tr|D9QEC3|D9QEC3_CORP2 30S ribosomal protein S19 OS=Corynebacterium pseudotuberculosis (strain C231) GN=rpsS PE=3 SV=1;>Cptb_RLC_003_01208 30S ribosomal protein S19 [Corynebacterium pseudotuberculosis C231];>Cptb_RLC_002_01561 30S ribosomal protein S19 [C	5	3	3	3	3	2	3	2	3	3	2	3	2	3	3	2	3	2	3	29.3	29.3	29.3	10.447	92	92;92;92;92;92	0	13.517	By MS/MS	By MS/MS	By MS/MS	By MS/MS	By MS/MS	29.3	28.3	29.3	28.3	29.3	1933100000	1329700000	40630000	212310000	80463000	269950000	504770000
tr|D9QEC2|D9QEC2_CORP2;Cptb_RLC_003_01209;Cptb_RLC_002_01560;Cptb_C231_01121	tr|D9QEC2|D9QEC2_CORP2;Cptb_RLC_003_01209;Cptb_RLC_002_01560;Cptb_C231_01121	13;13;13;13	13;13;13;13	13;13;13;13	>tr|D9QEC2|D9QEC2_CORP2 50S ribosomal protein L2 OS=Corynebacterium pseudotuberculosis (strain C231) GN=rplB PE=3 SV=1;>Cptb_RLC_003_01209 50S ribosomal protein L2 [Corynebacterium pseudotuberculosis C231];>Cptb_RLC_002_01560 50S ribosomal protein L2 [Cory	4	13	13	13	7	9	7	10	8	7	9	7	10	8	7	9	7	10	8	51.8	51.8	51.8	30.985	280	280;280;280;280	0	63.192	By MS/MS	By MS/MS	By MS/MS	By MS/MS	By MS/MS	31.1	39.3	31.1	46.8	37.1	11846000000	4613900000	1820600000	1726700000	1252400000	2432000000	1921300000
tr|D9QEC0|D9QEC0_CORP2;Cptb_RLC_003_01211;Cptb_RLC_002_01558;Cptb_C231_01123	tr|D9QEC0|D9QEC0_CORP2;Cptb_RLC_003_01211;Cptb_RLC_002_01558;Cptb_C231_01123	10;10;10;10	10;10;10;10	10;10;10;10	>tr|D9QEC0|D9QEC0_CORP2 50S ribosomal protein L4 OS=Corynebacterium pseudotuberculosis (strain C231) GN=rplD PE=3 SV=1;>Cptb_RLC_003_01211 50S ribosomal protein L4 [Corynebacterium pseudotuberculosis C231];>Cptb_RLC_002_01558 50S ribosomal protein L4 [Cory	4	10	10	10	10	8	8	8	9	10	8	8	8	9	10	8	8	8	9	59.4	59.4	59.4	23.776	217	217;217;217;217	0	87.756	By MS/MS	By MS/MS	By MS/MS	By MS/MS	By MS/MS	59.4	51.2	51.2	43.3	59	10242000000	3289900000	1538100000	1264800000	1410600000	2738600000	2181600000
Cptb_C231_01124;tr|D9QEB9|D9QEB9_CORP2;Cptb_RLC_003_01212;Cptb_RLC_002_01557	Cptb_C231_01124;tr|D9QEB9|D9QEB9_CORP2;Cptb_RLC_003_01212;Cptb_RLC_002_01557	6;6;6;6	6;6;6;6	6;6;6;6	>Cptb_C231_01124 50S ribosomal protein L3 [Corynebacterium pseudotuberculosis C231];>tr|D9QEB9|D9QEB9_CORP2 50S ribosomal protein L3 OS=Corynebacterium pseudotuberculosis (strain C231) GN=rplC PE=3 SV=1;>Cptb_RLC_003_01212 50S ribosomal protein L3 [Coryneb	4	6	6	6	5	4	5	6	5	5	4	5	6	5	5	4	5	6	5	41.5	41.5	41.5	22.884	217	217;218;218;218	0	68.927	By MS/MS	By MS/MS	By MS/MS	By MS/MS	By MS/MS	35.9	30.9	35.9	41.5	35.9	1480500000	395620000	83147000	289510000	272720000	439480000	121830000
tr|D9QEB8|D9QEB8_CORP2;Cptb_RLC_003_01213;Cptb_RLC_002_01556;Cptb_C231_01125	tr|D9QEB8|D9QEB8_CORP2;Cptb_RLC_003_01213;Cptb_RLC_002_01556;Cptb_C231_01125	4;4;4;4	4;4;4;4	4;4;4;4	>tr|D9QEB8|D9QEB8_CORP2 30S ribosomal protein S10 OS=Corynebacterium pseudotuberculosis (strain C231) GN=rpsJ PE=3 SV=1;>Cptb_RLC_003_01213 30S ribosomal protein S10 [Corynebacterium pseudotuberculosis C231];>Cptb_RLC_002_01556 30S ribosomal protein S10 [C	4	4	4	4	3	3	3	3	2	3	3	3	3	2	3	3	3	3	2	39.6	39.6	39.6	11.47	101	101;101;101;101	0	8.2949	By MS/MS	By MS/MS	By MS/MS	By MS/MS	By MS/MS	32.7	27.7	32.7	27.7	20.8	1576000000	484030000	197190000	282600000	391210000	220960000	227700000
tr|D9QEB7|D9QEB7_CORP2;Cptb_RLC_003_01214;Cptb_RLC_002_01555;Cptb_RLC_001_00596;Cptb_C231_01126	tr|D9QEB7|D9QEB7_CORP2;Cptb_RLC_003_01214;Cptb_RLC_002_01555;Cptb_RLC_001_00596;Cptb_C231_01126	4;4;4;4;4	4;4;4;4;4	4;4;4;4;4	>tr|D9QEB7|D9QEB7_CORP2 Uncharacterized protein OS=Corynebacterium pseudotuberculosis (strain C231) GN=CpC231_0348 PE=4 SV=1;>Cptb_RLC_003_01214 hypothetical protein [Corynebacterium pseudotuberculosis C231];>Cptb_RLC_002_01555 hypothetical protein [Coryne	5	4	4	4	4	4	4	4	4	4	4	4	4	4	4	4	4	4	4	38.1	38.1	38.1	16.31	155	155;155;155;155;155	0	56.587	By MS/MS	By MS/MS	By MS/MS	By MS/MS	By MS/MS	38.1	38.1	38.1	38.1	38.1	5100300000	2288400000	615730000	768620000	596580000	830970000	987220000
tr|D9QEB6|D9QEB6_CORP2;Cptb_RLC_003_01215;Cptb_RLC_002_01554;Cptb_RLC_001_00597;Cptb_C231_01127	tr|D9QEB6|D9QEB6_CORP2;Cptb_RLC_003_01215;Cptb_RLC_002_01554;Cptb_RLC_001_00597;Cptb_C231_01127	2;2;2;2;2	2;2;2;2;2	2;2;2;2;2	>tr|D9QEB6|D9QEB6_CORP2 Uncharacterized protein OS=Corynebacterium pseudotuberculosis (strain C231) GN=CpC231_0347 PE=4 SV=1;>Cptb_RLC_003_01215 hypothetical protein [Corynebacterium pseudotuberculosis C231];>Cptb_RLC_002_01554 hypothetical protein [Coryne	5	2	2	2	2	0	1	1	2	2	0	1	1	2	2	0	1	1	2	25.9	25.9	25.9	11.812	112	112;112;112;112;112	0	3.0413	By MS/MS	By matching	By MS/MS	By MS/MS	By matching	25.9	0	8.9	17	25.9	23725000	6127400	0	4370700	9612300	3614700	2444400
tr|D9QEB3|D9QEB3_CORP2;Cptb_RLC_003_01218;Cptb_RLC_002_01551;Cptb_RLC_001_00600;Cptb_C231_01130	tr|D9QEB3|D9QEB3_CORP2;Cptb_RLC_003_01218;Cptb_RLC_002_01551;Cptb_RLC_001_00600;Cptb_C231_01130	4;4;4;4;4	4;4;4;4;4	4;4;4;4;4	>tr|D9QEB3|D9QEB3_CORP2 Uncharacterized protein OS=Corynebacterium pseudotuberculosis (strain C231) GN=CpC231_0344 PE=4 SV=1;>Cptb_RLC_003_01218 hypothetical protein [Corynebacterium pseudotuberculosis C231];>Cptb_RLC_002_01551 hypothetical protein [Coryne	5	4	4	4	4	3	3	3	2	4	3	3	3	2	4	3	3	3	2	18	18	18	20.04	183	183;183;183;183;183	0	10.764	By MS/MS	By matching	By MS/MS	By MS/MS	By MS/MS	18	13.1	13.1	13.1	8.2	190750000	78015000	28358000	24424000	37859000	22090000	39941000
tr|D9QEA8|D9QEA8_CORP2;Cptb_RLC_003_01223;Cptb_RLC_002_01546;Cptb_RLC_001_02018;Cptb_C231_01135	tr|D9QEA8|D9QEA8_CORP2;Cptb_RLC_003_01223;Cptb_RLC_002_01546;Cptb_RLC_001_02018;Cptb_C231_01135	12;12;12;12;12	12;12;12;12;12	12;12;12;12;12	>tr|D9QEA8|D9QEA8_CORP2 30S ribosomal protein S7 OS=Corynebacterium pseudotuberculosis (strain C231) GN=rpsG PE=3 SV=1;>Cptb_RLC_003_01223 30S ribosomal protein S7 [Corynebacterium pseudotuberculosis C231];>Cptb_RLC_002_01546 30S ribosomal protein S7 [Cory	5	12	12	12	11	10	11	11	11	11	10	11	11	11	11	10	11	11	11	63.2	63.2	63.2	17.407	155	155;155;155;155;155	0	136.32	By MS/MS	By MS/MS	By MS/MS	By MS/MS	By MS/MS	58.7	58.7	58.7	58.7	58.7	17936000000	7905700000	1677200000	2004400000	1830500000	4518200000	3520200000
Cptb_RLC_003_01224;Cptb_RLC_002_01545;Cptb_C231_01136;tr|D9QEA7|D9QEA7_CORP2	Cptb_RLC_003_01224;Cptb_RLC_002_01545;Cptb_C231_01136;tr|D9QEA7|D9QEA7_CORP2	2;2;2;1	2;2;2;1	2;2;2;1	>Cptb_RLC_003_01224 30S ribosomal protein S12 [Corynebacterium pseudotuberculosis C231];>Cptb_RLC_002_01545 30S ribosomal protein S12 [Corynebacterium pseudotuberculosis C231];>Cptb_C231_01136 30S ribosomal protein S12 [Corynebacterium pseudotuberculosis C	4	2	2	2	1	2	1	1	1	1	2	1	1	1	1	2	1	1	1	12.2	12.2	12.2	13.646	123	123;123;123;128	0	5.8542	By MS/MS	By MS/MS	By MS/MS	By MS/MS	By MS/MS	6.5	12.2	6.5	6.5	6.5	2244600000	892970000	92864000	57982000	760400000	440410000	0
Cptb_RLC_003_01225;Cptb_RLC_002_01544;Cptb_RLC_001_01914;Cptb_C231_01137;tr|D9QEA6|D9QEA6_CORP2	Cptb_RLC_003_01225;Cptb_RLC_002_01544;Cptb_RLC_001_01914;Cptb_C231_01137;tr|D9QEA6|D9QEA6_CORP2	3;3;3;3;3	3;3;3;3;3	3;3;3;3;3	>Cptb_RLC_003_01225 hypothetical protein [Corynebacterium pseudotuberculosis C231];>Cptb_RLC_002_01544 hypothetical protein [Corynebacterium pseudotuberculosis C231];>Cptb_RLC_001_01914 hypothetical protein;>Cptb_C231_01137 hypothetical protein [Corynebact	5	3	3	3	2	1	3	3	3	2	1	3	3	3	2	1	3	3	3	28.3	28.3	28.3	13.684	127	127;127;127;127;146	0	17.19	By MS/MS	By MS/MS	By MS/MS	By MS/MS	By MS/MS	18.9	7.9	28.3	28.3	28.3	1809700000	279290000	97165000	673850000	149340000	610010000	116880000
Cptb_RLC_003_01236;Cptb_RLC_002_01533;Cptb_C231_01148;tr|D9QE97|D9QE97_CORP2	Cptb_RLC_003_01236;Cptb_RLC_002_01533;Cptb_C231_01148;tr|D9QE97|D9QE97_CORP2	48;48;48;48	48;48;48;48	48;48;48;48	>Cptb_RLC_003_01236 DNA-directed RNA polymerase subunit beta [Corynebacterium pseudotuberculosis C231];>Cptb_RLC_002_01533 DNA-directed RNA polymerase subunit beta [Corynebacterium pseudotuberculosis C231];>Cptb_C231_01148 DNA-directed RNA polymerase subun	4	48	48	48	41	32	34	28	39	41	32	34	28	39	41	32	34	28	39	38.8	38.8	38.8	147.83	1336	1336;1336;1336;1350	0	309.7	By MS/MS	By MS/MS	By MS/MS	By MS/MS	By MS/MS	34.7	26.8	29.7	24.8	31	24183000000	9346000000	4674500000	1942500000	2669100000	5550500000	3099400000
tr|D9QE95|D9QE95_CORP2;Cptb_RLC_003_01238;Cptb_RLC_002_01531;Cptb_C231_01152;Cptb_RLC_001_01623	tr|D9QE95|D9QE95_CORP2;Cptb_RLC_003_01238;Cptb_RLC_002_01531;Cptb_C231_01152;Cptb_RLC_001_01623	4;4;4;4;2	4;4;4;4;2	4;4;4;4;2	>tr|D9QE95|D9QE95_CORP2 Uncharacterized protein OS=Corynebacterium pseudotuberculosis (strain C231) GN=CpC231_0325 PE=4 SV=1;>Cptb_RLC_003_01238 hypothetical protein [Corynebacterium pseudotuberculosis C231];>Cptb_RLC_002_01531 hypothetical protein [Coryne	5	4	4	4	4	3	3	4	4	4	3	3	4	4	4	3	3	4	4	15.7	15.7	15.7	34.589	313	313;330;330;330;113	0	19.17	By MS/MS	By MS/MS	By MS/MS	By MS/MS	By MS/MS	15.7	9.3	9.3	15.7	15.7	280990000	61427000	44042000	67191000	56220000	52109000	22160000
tr|D9QE94|D9QE94_CORP2;Cptb_RLC_003_01239;Cptb_RLC_002_01530;Cptb_C231_01153;Cptb_RLC_001_01129	tr|D9QE94|D9QE94_CORP2;Cptb_RLC_003_01239;Cptb_RLC_002_01530;Cptb_C231_01153;Cptb_RLC_001_01129	12;12;12;12;10	12;12;12;12;10	12;12;12;12;10	>tr|D9QE94|D9QE94_CORP2 Uncharacterized protein OS=Corynebacterium pseudotuberculosis (strain C231) GN=CpC231_0324 PE=4 SV=1;>Cptb_RLC_003_01239 hypothetical protein [Corynebacterium pseudotuberculosis C231];>Cptb_RLC_002_01530 hypothetical protein [Coryne	5	12	12	12	9	5	12	6	8	9	5	12	6	8	9	5	12	6	8	27.3	27.3	27.3	70.862	653	653;653;653;653;442	0	54.664	By MS/MS	By MS/MS	By MS/MS	By MS/MS	By MS/MS	20.8	10.7	27.3	12.6	17.3	1121600000	208290000	113540000	382630000	170730000	246460000	72127000
tr|D9QE92|D9QE92_CORP2;Cptb_RLC_003_01241;Cptb_RLC_002_01528;Cptb_C231_01156;Cptb_RLC_001_01387	tr|D9QE92|D9QE92_CORP2;Cptb_RLC_003_01241;Cptb_RLC_002_01528;Cptb_C231_01156;Cptb_RLC_001_01387	3;3;3;3;2	3;3;3;3;2	3;3;3;3;2	>tr|D9QE92|D9QE92_CORP2 Manganese transport system ATP-binding protein MntB OS=Corynebacterium pseudotuberculosis (strain C231) GN=mntB PE=3 SV=1;>Cptb_RLC_003_01241 Manganese transport system ATP-binding protein MntB [Corynebacterium pseudotuberculosis C2	5	3	3	3	2	1	1	2	1	2	1	1	2	1	2	1	1	2	1	10.9	10.9	10.9	27.84	257	257;266;266;266;244	0	4.7415	By MS/MS	By MS/MS	By matching	By MS/MS	By MS/MS	7.4	2.7	4.7	6.2	4.7	62232000	11277000	7900400	1283200	38689000	3082300	0
tr|D9QE91|D9QE91_CORP2;Cptb_RLC_003_01242;Cptb_RLC_002_01527;Cptb_C231_01157	tr|D9QE91|D9QE91_CORP2;Cptb_RLC_003_01242;Cptb_RLC_002_01527;Cptb_C231_01157	1;1;1;1	1;1;1;1	1;1;1;1	>tr|D9QE91|D9QE91_CORP2 Uncharacterized protein OS=Corynebacterium pseudotuberculosis (strain C231) GN=CpC231_0321 PE=4 SV=1;>Cptb_RLC_003_01242 hypothetical protein [Corynebacterium pseudotuberculosis C231];>Cptb_RLC_002_01527 hypothetical protein [Coryne	4	1	1	1	1	0	0	0	1	1	0	0	0	1	1	0	0	0	1	5.2	5.2	5.2	37.037	344	344;344;344;344	0.0093823	0.59974	By MS/MS	By matching	By matching	By matching	By matching	5.2	0	0	0	5.2	25321000	15737000	0	0	0	9583900	0
tr|D9QE88|D9QE88_CORP2;Cptb_RLC_003_01245;Cptb_RLC_002_01524;Cptb_C231_01160	tr|D9QE88|D9QE88_CORP2;Cptb_RLC_003_01245;Cptb_RLC_002_01524;Cptb_C231_01160	9;9;9;9	9;9;9;9	9;9;9;9	>tr|D9QE88|D9QE88_CORP2 50S ribosomal protein L7/L12 OS=Corynebacterium pseudotuberculosis (strain C231) GN=rplL PE=3 SV=1;>Cptb_RLC_003_01245 50S ribosomal protein L7/L12 [Corynebacterium pseudotuberculosis C231];>Cptb_RLC_002_01524 50S ribosomal protein	4	9	9	9	7	7	7	5	7	7	7	7	5	7	7	7	7	5	7	61.4	61.4	61.4	13.329	127	127;127;127;127	0	53.943	By MS/MS	By MS/MS	By MS/MS	By MS/MS	By MS/MS	48	58.3	48	44.9	48	15275000000	4138100000	3031000000	2577000000	4430600000	1098100000	2218600000
tr|D9QE87|D9QE87_CORP2;Cptb_RLC_003_01246;Cptb_RLC_002_01523;Cptb_C231_01161	tr|D9QE87|D9QE87_CORP2;Cptb_RLC_003_01246;Cptb_RLC_002_01523;Cptb_C231_01161	9;9;9;9	9;9;9;9	9;9;9;9	>tr|D9QE87|D9QE87_CORP2 50S ribosomal protein L10 OS=Corynebacterium pseudotuberculosis (strain C231) GN=rplJ PE=3 SV=1;>Cptb_RLC_003_01246 50S ribosomal protein L10 [Corynebacterium pseudotuberculosis C231];>Cptb_RLC_002_01523 50S ribosomal protein L10 [C	4	9	9	9	8	8	7	6	7	8	8	7	6	7	8	8	7	6	7	65.5	65.5	65.5	17.912	171	171;202;202;202	0	110.23	By MS/MS	By MS/MS	By MS/MS	By MS/MS	By MS/MS	60.8	64.9	48.5	48	48.5	12866000000	3985100000	1919300000	1900300000	2375500000	2685700000	1362700000
Cptb_C231_01162;tr|D9QE86|D9QE86_CORP2;Cptb_RLC_003_01247;Cptb_RLC_002_01522;Cptb_RLC_001_01608	Cptb_C231_01162;tr|D9QE86|D9QE86_CORP2;Cptb_RLC_003_01247;Cptb_RLC_002_01522	6;6;6;6;2	6;6;6;6;2	6;6;6;6;2	>Cptb_C231_01162 N-ethylmaleimide reductase [Corynebacterium pseudotuberculosis C231];>tr|D9QE86|D9QE86_CORP2 N-ethylmaleimide reductase OS=Corynebacterium pseudotuberculosis (strain C231) GN=nemA PE=4 SV=1;>Cptb_RLC_003_01247 N-ethylmaleimide reductase [C	5	6	6	6	5	2	3	4	4	5	2	3	4	4	5	2	3	4	4	24.4	24.4	24.4	37.532	349	349;357;357;357;202	0	19.495	By MS/MS	By MS/MS	By MS/MS	By MS/MS	By MS/MS	19.2	7.2	10	14.6	14.6	428520000	98600000	31461000	81739000	103050000	113670000	22195000
Cptb_RLC_003_01250;Cptb_RLC_002_01519;Cptb_RLC_001_00948;Cptb_C231_01165	Cptb_RLC_003_01250;Cptb_RLC_002_01519;Cptb_RLC_001_00948;Cptb_C231_01165	1;1;1;1	1;1;1;1	1;1;1;1	>Cptb_RLC_003_01250 Aminopeptidase C [Corynebacterium pseudotuberculosis C231];>Cptb_RLC_002_01519 Aminopeptidase C [Corynebacterium pseudotuberculosis C231];>Cptb_RLC_001_00948 Aminopeptidase E;>Cptb_C231_01165 Aminopeptidase C [Corynebacterium pseudotube	4	1	1	1	1	0	0	0	0	1	0	0	0	0	1	0	0	0	0	13.3	13.3	13.3	12.964	113	113;113;113;113	0.00089767	2.4447	By MS/MS	By matching	By matching	By matching	By matching	13.3	0	0	0	0	5406900	5406900	0	0	0	0	2141400
tr|D9QE84|D9QE84_CORP2;Cptb_RLC_003_01251;Cptb_RLC_002_01518;Cptb_RLC_001_01808;Cptb_C231_01166	tr|D9QE84|D9QE84_CORP2;Cptb_RLC_003_01251;Cptb_RLC_002_01518;Cptb_RLC_001_01808;Cptb_C231_01166	5;5;5;5;5	5;5;5;5;5	5;5;5;5;5	>tr|D9QE84|D9QE84_CORP2 50S ribosomal protein L1 OS=Corynebacterium pseudotuberculosis (strain C231) GN=rplA PE=3 SV=1;>Cptb_RLC_003_01251 50S ribosomal protein L1 [Corynebacterium pseudotuberculosis C231];>Cptb_RLC_002_01518 50S ribosomal protein L1 [Cory	5	5	5	5	4	3	5	5	4	4	3	5	5	4	4	3	5	5	4	23.3	23.3	23.3	24.726	236	236;236;236;236;236	0	77.247	By MS/MS	By MS/MS	By MS/MS	By MS/MS	By MS/MS	19.5	14.8	23.3	23.3	19.5	3559600000	1792500000	87948000	431550000	254650000	993000000	439100000
tr|D9QE83|D9QE83_CORP2;Cptb_RLC_003_01252;Cptb_RLC_002_01517;Cptb_C231_01167	tr|D9QE83|D9QE83_CORP2;Cptb_RLC_003_01252;Cptb_RLC_002_01517;Cptb_C231_01167	5;5;5;5	5;5;5;5	5;5;5;5	>tr|D9QE83|D9QE83_CORP2 50S ribosomal protein L11 OS=Corynebacterium pseudotuberculosis (strain C231) GN=rplk PE=3 SV=1;>Cptb_RLC_003_01252 50S ribosomal protein L11 [Corynebacterium pseudotuberculosis C231];>Cptb_RLC_002_01517 50S ribosomal protein L11 [C	4	5	5	5	3	4	4	5	4	3	4	4	5	4	3	4	4	5	4	51	51	51	15.201	143	143;143;143;143	0	50.777	By MS/MS	By MS/MS	By MS/MS	By MS/MS	By MS/MS	40.6	30.1	46.2	51	46.2	4526900000	1851800000	260330000	873600000	256440000	1284700000	667740000
tr|D9QE81|D9QE81_CORP2;Cptb_RLC_003_01254;Cptb_RLC_002_01515;Cptb_RLC_001_00819;Cptb_C231_01170	tr|D9QE81|D9QE81_CORP2;Cptb_RLC_003_01254;Cptb_RLC_002_01515;Cptb_RLC_001_00819;Cptb_C231_01170	5;5;5;5;5	5;5;5;5;5	5;5;5;5;5	>tr|D9QE81|D9QE81_CORP2 Protein translocase subunit SecE OS=Corynebacterium pseudotuberculosis (strain C231) GN=secE PE=3 SV=1;>Cptb_RLC_003_01254 Preprotein translocase subunit SecE [Corynebacterium pseudotuberculosis C231];>Cptb_RLC_002_01515 Preprotein	5	5	5	5	4	4	5	4	5	4	4	5	4	5	4	4	5	4	5	35.2	35.2	35.2	11.556	108	108;108;108;108;108	0	24.941	By MS/MS	By MS/MS	By MS/MS	By MS/MS	By MS/MS	28.7	34.3	35.2	34.3	35.2	1572700000	472880000	293640000	184530000	243740000	377910000	173930000
tr|D9QA11|D9QA11_CORP2;Cptb_RLC_003_00502;Cptb_RLC_002_00835;Cptb_C231_01176	tr|D9QA11|D9QA11_CORP2;Cptb_RLC_003_00502;Cptb_RLC_002_00835;Cptb_C231_01176	1;1;1;1	1;1;1;1	1;1;1;1	>tr|D9QA11|D9QA11_CORP2 IclR family transcriptional regulator OS=Corynebacterium pseudotuberculosis (strain C231) GN=ltbR PE=4 SV=1;>Cptb_RLC_003_00502 IclR family transcriptional regulator [Corynebacterium pseudotuberculosis C231];>Cptb_RLC_002_00835 IclR	4	1	1	1	0	0	0	0	1	0	0	0	0	1	0	0	0	0	1	5	5	5	25.446	241	241;241;241;241	0.0025907	1.7889	By matching	By matching	By matching	By matching	By MS/MS	0	0	0	0	5	54618000	0	0	0	0	54618000	0
tr|D9QA14|D9QA14_CORP2;Cptb_RLC_003_00505;Cptb_RLC_002_00838;Cptb_RLC_001_00970;Cptb_C231_01179	tr|D9QA14|D9QA14_CORP2;Cptb_RLC_003_00505;Cptb_RLC_002_00838;Cptb_RLC_001_00970;Cptb_C231_01179	11;11;11;11;11	11;11;11;11;11	11;11;11;11;11	>tr|D9QA14|D9QA14_CORP2 7,8-dihydro-8-oxoguanine-triphosphatase OS=Corynebacterium pseudotuberculosis (strain C231) GN=mutT2 PE=3 SV=1;>Cptb_RLC_003_00505 7,8-dihydro-8-oxoguanine-triphosphatase [Corynebacterium pseudotuberculosis C231];>Cptb_RLC_002_00838	5	11	11	11	9	7	8	8	8	9	7	8	8	8	9	7	8	8	8	29.1	29.1	29.1	37.135	333	333;333;333;333;333	0	49.137	By MS/MS	By MS/MS	By MS/MS	By MS/MS	By MS/MS	26.4	20.4	26.1	24.9	26.1	1855200000	864770000	317670000	158130000	186850000	327830000	303760000
Cptb_RLC_002_00819;tr|D9QA16|D9QA16_CORP2;Cptb_RLC_003_00506;Cptb_C231_01180;Cptb_RLC_001_01604	Cptb_RLC_002_00819;tr|D9QA16|D9QA16_CORP2;Cptb_RLC_003_00506;Cptb_C231_01180	5;5;5;5;1	5;5;5;5;1	5;5;5;5;1	>Cptb_RLC_002_00819 glycerol-3-phosphate dehydrogenase [Corynebacterium pseudotuberculosis C231];>tr|D9QA16|D9QA16_CORP2 Glycerol-3-phosphate dehydrogenase [NAD(P)+] OS=Corynebacterium pseudotuberculosis (strain C231) GN=gpsA PE=3 SV=1;>Cptb_RLC_003_00506	5	5	5	5	4	3	3	3	4	4	3	3	3	4	4	3	3	3	4	25.2	25.2	25.2	28.494	274	274;338;361;361;140	0	10.349	By MS/MS	By MS/MS	By MS/MS	By MS/MS	By MS/MS	21.2	17.2	17.2	13.1	21.2	277200000	97356000	36998000	30623000	44521000	67699000	38862000
tr|D9QA18|D9QA18_CORP2;Cptb_RLC_003_00508;Cptb_RLC_002_00817;Cptb_RLC_001_00402;Cptb_C231_01182	tr|D9QA18|D9QA18_CORP2;Cptb_RLC_003_00508;Cptb_RLC_002_00817;Cptb_RLC_001_00402;Cptb_C231_01182	2;2;2;2;2	2;2;2;2;2	2;2;2;2;2	>tr|D9QA18|D9QA18_CORP2 Uncharacterized protein OS=Corynebacterium pseudotuberculosis (strain C231) GN=CpC231_0915 PE=4 SV=1;>Cptb_RLC_003_00508 hypothetical protein [Corynebacterium pseudotuberculosis C231];>Cptb_RLC_002_00817 hypothetical protein [Coryne	5	2	2	2	2	0	1	0	1	2	0	1	0	1	2	0	1	0	1	9.6	9.6	9.6	34.482	322	322;322;322;322;322	0	20.003	By MS/MS	By matching	By MS/MS	By matching	By matching	9.6	0	3.1	0	6.5	147200000	86345000	0	5648200	0	55211000	34197000
tr|D9QA19|D9QA19_CORP2;Cptb_RLC_003_00509;Cptb_RLC_002_00816;Cptb_RLC_001_00401;Cptb_C231_01183	tr|D9QA19|D9QA19_CORP2;Cptb_RLC_003_00509;Cptb_RLC_002_00816;Cptb_RLC_001_00401;Cptb_C231_01183	5;5;5;5;5	5;5;5;5;5	5;5;5;5;5	>tr|D9QA19|D9QA19_CORP2 Thiamine-monophosphate kinase OS=Corynebacterium pseudotuberculosis (strain C231) GN=thiL PE=4 SV=1;>Cptb_RLC_003_00509 Thiamine-monophosphate kinase [Corynebacterium pseudotuberculosis C231];>Cptb_RLC_002_00816 Thiamine-monophospha	5	5	5	5	4	0	2	1	4	4	0	2	1	4	4	0	2	1	4	21.2	21.2	21.2	34.124	326	326;326;326;326;326	0	7.0109	By MS/MS	By matching	By MS/MS	By matching	By MS/MS	17.5	0	8	3.7	17.5	326070000	173460000	0	47626000	2509600	102480000	56663000
tr|D9QA20|D9QA20_CORP2;Cptb_RLC_003_00510;Cptb_RLC_002_00815;Cptb_RLC_001_00400;Cptb_C231_01184	tr|D9QA20|D9QA20_CORP2;Cptb_RLC_003_00510;Cptb_RLC_002_00815;Cptb_RLC_001_00400;Cptb_C231_01184	3;3;3;3;3	3;3;3;3;3	3;3;3;3;3	>tr|D9QA20|D9QA20_CORP2 Uracil-DNA glycosylase OS=Corynebacterium pseudotuberculosis (strain C231) GN=ung PE=3 SV=1;>Cptb_RLC_003_00510 uracil-DNA glycosylase [Corynebacterium pseudotuberculosis C231];>Cptb_RLC_002_00815 uracil-DNA glycosylase [Corynebacte	5	3	3	3	3	2	2	1	2	3	2	2	1	2	3	2	2	1	2	12.1	12.1	12.1	22.518	207	207;239;239;239;239	0	2.8999	By MS/MS	By MS/MS	By MS/MS	By matching	By MS/MS	12.1	7.2	8.2	3.4	8.2	114810000	57813000	9839000	12251000	13246000	21660000	22897000
tr|D9QA21|D9QA21_CORP2;Cptb_RLC_003_00511;Cptb_RLC_002_00814;Cptb_C231_01185;Cptb_RLC_001_01630	tr|D9QA21|D9QA21_CORP2;Cptb_RLC_003_00511;Cptb_RLC_002_00814;Cptb_C231_01185	3;3;3;3;1	3;3;3;3;1	3;3;3;3;1	>tr|D9QA21|D9QA21_CORP2 Dihydroxyacetone kinase 2 OS=Corynebacterium pseudotuberculosis (strain C231) GN=dak2 PE=4 SV=1;>Cptb_RLC_003_00511 Dihydroxyacetone kinase 2 [Corynebacterium pseudotuberculosis C231];>Cptb_RLC_002_00814 Dihydroxyacetone kinase 2 [C	5	3	3	3	3	1	1	2	3	3	1	1	2	3	3	1	1	2	3	6.5	6.5	6.5	59.675	571	571;571;571;571;308	0	13.079	By MS/MS	By MS/MS	By matching	By MS/MS	By MS/MS	6.5	1.8	3.2	4.9	6.5	141540000	61633000	20269000	6317000	19891000	33430000	25750000
tr|D9QA24|D9QA24_CORP2;Cptb_RLC_003_00514;Cptb_RLC_002_00811;Cptb_RLC_001_01259;Cptb_C231_01188	tr|D9QA24|D9QA24_CORP2;Cptb_RLC_003_00514;Cptb_RLC_002_00811;Cptb_RLC_001_01259;Cptb_C231_01188	3;3;3;3;3	3;3;3;3;3	3;3;3;3;3	>tr|D9QA24|D9QA24_CORP2 Ribosomal RNA small subunit methyltransferase D OS=Corynebacterium pseudotuberculosis (strain C231) GN=rsmD PE=4 SV=1;>Cptb_RLC_003_00514 Ribosomal RNA small subunit methyltransferase D [Corynebacterium pseudotuberculosis C231];>Cpt	5	3	3	3	3	0	3	0	3	3	0	3	0	3	3	0	3	0	3	20.8	20.8	20.8	20.931	192	192;192;192;192;192	0	21.691	By MS/MS	By matching	By MS/MS	By matching	By MS/MS	20.8	0	20.8	0	20.8	337100000	235560000	0	26362000	0	75174000	58941000
Cptb_RLC_003_00518;Cptb_RLC_002_00807;Cptb_C231_01192;tr|D9QA28|D9QA28_CORP2	Cptb_RLC_003_00518;Cptb_RLC_002_00807;Cptb_C231_01192;tr|D9QA28|D9QA28_CORP2	6;6;6;6	6;6;6;6	6;6;6;6	>Cptb_RLC_003_00518 ABC transporter ATP-binding protein [Corynebacterium pseudotuberculosis C231];>Cptb_RLC_002_00807 ABC transporter ATP-binding protein [Corynebacterium pseudotuberculosis C231];>Cptb_C231_01192 ABC transporter ATP-binding protein [Coryne	4	6	6	6	4	3	4	3	5	4	3	4	3	5	4	3	4	3	5	28.2	28.2	28.2	27.857	255	255;255;255;257	0	23.079	By MS/MS	By MS/MS	By MS/MS	By MS/MS	By MS/MS	18.4	14.5	18.8	14.5	22.7	493050000	103050000	125920000	35413000	156130000	72542000	49171000
tr|D9QA29|D9QA29_CORP2;Cptb_RLC_003_00519;Cptb_RLC_002_00806;Cptb_RLC_001_00874;Cptb_C231_01193	tr|D9QA29|D9QA29_CORP2;Cptb_RLC_003_00519;Cptb_RLC_002_00806;Cptb_RLC_001_00874;Cptb_C231_01193	1;1;1;1;1	1;1;1;1;1	1;1;1;1;1	>tr|D9QA29|D9QA29_CORP2 ABC transporter domain-containing protein OS=Corynebacterium pseudotuberculosis (strain C231) GN=CpC231_0926 PE=3 SV=1;>Cptb_RLC_003_00519 ABC transporter domain-containing protein [Corynebacterium pseudotuberculosis C231];>Cptb_RLC	5	1	1	1	1	1	1	1	1	1	1	1	1	1	1	1	1	1	1	3.5	3.5	3.5	35.14	318	318;318;318;318;318	0	4.3225	By MS/MS	By MS/MS	By MS/MS	By MS/MS	By MS/MS	3.5	3.5	3.5	3.5	3.5	234130000	62634000	52957000	23051000	50755000	44728000	0
tr|D9QA31|D9QA31_CORP2;Cptb_RLC_003_00521;Cptb_RLC_002_00804;Cptb_C231_01195;Cptb_RLC_001_01866	tr|D9QA31|D9QA31_CORP2;Cptb_RLC_003_00521;Cptb_RLC_002_00804;Cptb_C231_01195;Cptb_RLC_001_01866	2;2;2;2;1	2;2;2;2;1	2;2;2;2;1	>tr|D9QA31|D9QA31_CORP2 Uncharacterized protein OS=Corynebacterium pseudotuberculosis (strain C231) GN=CpC231_0928 PE=4 SV=1;>Cptb_RLC_003_00521 hypothetical protein [Corynebacterium pseudotuberculosis C231];>Cptb_RLC_002_00804 hypothetical protein [Coryne	5	2	2	2	2	1	2	2	2	2	1	2	2	2	2	1	2	2	2	6.4	6.4	6.4	32.954	313	313;313;313;313;215	0	3.2896	By MS/MS	By MS/MS	By MS/MS	By MS/MS	By MS/MS	6.4	3.2	6.4	6.4	6.4	323380000	99006000	63234000	38651000	52388000	70100000	37881000
tr|D9QA59|D9QA59_CORP2;Cptb_RLC_003_01347;Cptb_C231_01201	tr|D9QA59|D9QA59_CORP2;Cptb_RLC_003_01347;Cptb_C231_01201	4;4;4	4;4;4	4;4;4	>tr|D9QA59|D9QA59_CORP2 Tyrosine--tRNA ligase OS=Corynebacterium pseudotuberculosis (strain C231) GN=tyrS PE=3 SV=1;>Cptb_RLC_003_01347 tyrosyl-tRNA synthetase [Corynebacterium pseudotuberculosis C231];>Cptb_C231_01201 tyrosyl-tRNA synthetase [Corynebacter	3	4	4	4	4	0	4	0	3	4	0	4	0	3	4	0	4	0	3	12.7	12.7	12.7	47.147	426	426;426;426	0	18.119	By MS/MS	By matching	By MS/MS	By matching	By MS/MS	12.7	0	12.7	0	9.6	342370000	150270000	0	65395000	0	126700000	61428000
tr|D9QA58|D9QA58_CORP2;Cptb_RLC_003_01348;Cptb_RLC_001_01273;Cptb_C231_01202	tr|D9QA58|D9QA58_CORP2;Cptb_RLC_003_01348;Cptb_RLC_001_01273;Cptb_C231_01202	3;3;3;3	3;3;3;3	3;3;3;3	>tr|D9QA58|D9QA58_CORP2 Uncharacterized protein OS=Corynebacterium pseudotuberculosis (strain C231) GN=CpC231_0956 PE=4 SV=1;>Cptb_RLC_003_01348 hypothetical protein [Corynebacterium pseudotuberculosis C231];>Cptb_RLC_001_01273 hypothetical protein;>Cptb_C	4	3	3	3	3	1	2	2	3	3	1	2	2	3	3	1	2	2	3	75.4	75.4	75.4	7.003	61	61;61;61;61	0	15.92	By MS/MS	By MS/MS	By matching	By MS/MS	By MS/MS	75.4	19.7	42.6	42.6	75.4	567610000	107310000	58382000	84580000	48869000	268470000	34449000
tr|D9QA57|D9QA57_CORP2;Cptb_RLC_003_01349;Cptb_C231_01203;Cptb_RLC_001_01274	tr|D9QA57|D9QA57_CORP2;Cptb_RLC_003_01349;Cptb_C231_01203	3;3;3;1	3;3;3;1	3;3;3;1	>tr|D9QA57|D9QA57_CORP2 Argininosuccinate lyase OS=Corynebacterium pseudotuberculosis (strain C231) GN=argH PE=3 SV=2;>Cptb_RLC_003_01349 Argininosuccinase lyase [Corynebacterium pseudotuberculosis C231];>Cptb_C231_01203 Argininosuccinase lyase [Corynebact	4	3	3	3	1	2	2	1	2	1	2	2	1	2	1	2	2	1	2	7.3	7.3	7.3	51.689	477	477;477;477;96	0	3.4934	By MS/MS	By MS/MS	By matching	By MS/MS	By matching	3.6	3.8	5.5	1.9	5.5	95623000	17366000	24475000	14225000	12243000	27314000	0
tr|D9QA56|D9QA56_CORP2;Cptb_RLC_003_01350;Cptb_RLC_001_00921;Cptb_C231_01204	tr|D9QA56|D9QA56_CORP2;Cptb_RLC_003_01350;Cptb_RLC_001_00921;Cptb_C231_01204	8;8;8;8	8;8;8;8	8;8;8;8	>tr|D9QA56|D9QA56_CORP2 Argininosuccinate synthase OS=Corynebacterium pseudotuberculosis (strain C231) GN=argG PE=3 SV=1;>Cptb_RLC_003_01350 argininosuccinate synthase [Corynebacterium pseudotuberculosis C231];>Cptb_RLC_001_00921 Argininosuccinate synthase	4	8	8	8	5	1	2	2	7	5	1	2	2	7	5	1	2	2	7	26.3	26.3	26.3	43.986	399	399;399;399;399	0	15.181	By MS/MS	By matching	By MS/MS	By MS/MS	By MS/MS	17.8	3.3	6.3	6.5	23.1	211850000	68005000	2000000	6636300	11266000	123940000	40837000
tr|D9QA55|D9QA55_CORP2;Cptb_RLC_003_01351;Cptb_C231_01205;Cptb_RLC_001_00922	tr|D9QA55|D9QA55_CORP2;Cptb_RLC_003_01351;Cptb_C231_01205;Cptb_RLC_001_00922	3;3;3;2	3;3;3;2	3;3;3;2	>tr|D9QA55|D9QA55_CORP2 Arginine repressor OS=Corynebacterium pseudotuberculosis (strain C231) GN=argR PE=3 SV=1;>Cptb_RLC_003_01351 Arginine repressor [Corynebacterium pseudotuberculosis C231];>Cptb_C231_01205 Arginine repressor [Corynebacterium pseudotub	4	3	3	3	2	1	0	1	1	2	1	0	1	1	2	1	0	1	1	30.7	30.7	30.7	17.482	163	163;163;172;95	0	9.5109	By MS/MS	By matching	By matching	By MS/MS	By matching	18.4	12.3	0	12.3	9.2	20169000	6329400	3258100	0	9127900	1453900	0
tr|D9QA54|D9QA54_CORP2;Cptb_RLC_003_01352;Cptb_RLC_001_00141;Cptb_C231_01206	tr|D9QA54|D9QA54_CORP2;Cptb_RLC_003_01352;Cptb_RLC_001_00141;Cptb_C231_01206	1;1;1;1	1;1;1;1	1;1;1;1	>tr|D9QA54|D9QA54_CORP2 Ornithine carbamoyltransferase, catabolic OS=Corynebacterium pseudotuberculosis (strain C231) GN=argF PE=3 SV=1;>Cptb_RLC_003_01352 ornithine carbamoyltransferase [Corynebacterium pseudotuberculosis C231];>Cptb_RLC_001_00141 Ornithi	4	1	1	1	1	1	0	1	1	1	1	0	1	1	1	1	0	1	1	3.9	3.9	3.9	36.147	333	333;333;333;333	0	4.8322	By MS/MS	By matching	By matching	By matching	By matching	3.9	3.9	0	3.9	3.9	73652000	27742000	22257000	0	11404000	12250000	0
tr|D9QA51|D9QA51_CORP2;Cptb_RLC_003_01355;Cptb_RLC_001_00144;Cptb_C231_01209	tr|D9QA51|D9QA51_CORP2;Cptb_RLC_003_01355;Cptb_RLC_001_00144;Cptb_C231_01209	1;1;1;1	1;1;1;1	1;1;1;1	>tr|D9QA51|D9QA51_CORP2 Arginine biosynthesis bifunctional protein ArgJ OS=Corynebacterium pseudotuberculosis (strain C231) GN=argJ PE=3 SV=1;>Cptb_RLC_003_01355 Glutamate N-acetyltransferase [Corynebacterium pseudotuberculosis C231];>Cptb_RLC_001_00144 Ar	4	1	1	1	1	1	0	1	0	1	1	0	1	0	1	1	0	1	0	4.4	4.4	4.4	39.839	386	386;386;386;386	0	14.702	By MS/MS	By MS/MS	By matching	By MS/MS	By matching	4.4	4.4	0	4.4	0	47416000	38815000	3078800	0	5522300	0	0
tr|D9QA48|D9QA48_CORP2;Cptb_RLC_003_01358;Cptb_C231_01212	tr|D9QA48|D9QA48_CORP2;Cptb_RLC_003_01358;Cptb_C231_01212	5;5;5	5;5;5	5;5;5	>tr|D9QA48|D9QA48_CORP2 Phenylalanine--tRNA ligase alpha subunit OS=Corynebacterium pseudotuberculosis (strain C231) GN=pheS PE=3 SV=1;>Cptb_RLC_003_01358 phenylalanyl-tRNA synthetase subunit alpha [Corynebacterium pseudotuberculosis C231];>Cptb_C231_01212	3	5	5	5	5	3	5	3	5	5	3	5	3	5	5	3	5	3	5	14.8	14.8	14.8	38.744	351	351;351;351	0	22.683	By MS/MS	By MS/MS	By MS/MS	By MS/MS	By MS/MS	14.8	6.6	14.8	6.6	14.8	1085600000	420980000	184150000	91636000	121160000	267710000	145040000
Cptb_RLC_003_01359;Cptb_C231_01213;tr|D9QA47|D9QA47_CORP2	Cptb_RLC_003_01359;Cptb_C231_01213;tr|D9QA47|D9QA47_CORP2	1;1;1	1;1;1	1;1;1	>Cptb_RLC_003_01359 rRNA methyltransferase [Corynebacterium pseudotuberculosis C231];>Cptb_C231_01213 rRNA methyltransferase [Corynebacterium pseudotuberculosis C231];>tr|D9QA47|D9QA47_CORP2 rRNA methyltransferase OS=Corynebacterium pseudotuberculosis (str	3	1	1	1	1	1	1	1	1	1	1	1	1	1	1	1	1	1	1	3.2	3.2	3.2	30.517	285	285;285;289	0.0033985	1.6135	By MS/MS	By MS/MS	By MS/MS	By MS/MS	By MS/MS	3.2	3.2	3.2	3.2	3.2	93769000	28540000	15316000	9373600	19544000	20995000	0
tr|D9QA46|D9QA46_CORP2;Cptb_RLC_003_01360;Cptb_RLC_001_01561;Cptb_C231_01214	tr|D9QA46|D9QA46_CORP2;Cptb_RLC_003_01360;Cptb_RLC_001_01561;Cptb_C231_01214	7;7;7;7	7;7;7;7	7;7;7;7	>tr|D9QA46|D9QA46_CORP2 Uncharacterized protein OS=Corynebacterium pseudotuberculosis (strain C231) GN=CpC231_0944 PE=4 SV=1;>Cptb_RLC_003_01360 hypothetical protein [Corynebacterium pseudotuberculosis C231];>Cptb_RLC_001_01561 hypothetical protein;>Cptb_C	4	7	7	7	6	4	5	4	5	6	4	5	4	5	6	4	5	4	5	44.4	44.4	44.4	19.694	180	180;180;180;180	0	40.286	By MS/MS	By MS/MS	By MS/MS	By MS/MS	By MS/MS	40	23.3	24.4	23.3	40	1373900000	446480000	309850000	211040000	190860000	215700000	146980000
tr|D9QC84|D9QC84_CORP2;Cptb_RLC_003_00014;Cptb_RLC_002_00253;Cptb_RLC_001_00201;Cptb_C231_01221	tr|D9QC84|D9QC84_CORP2;Cptb_RLC_003_00014;Cptb_RLC_002_00253;Cptb_RLC_001_00201;Cptb_C231_01221	20;20;20;20;20	20;20;20;20;20	20;20;20;20;20	>tr|D9QC84|D9QC84_CORP2 Succinyl-CoA Coenzyme A transferase OS=Corynebacterium pseudotuberculosis (strain C231) GN=cat1 PE=4 SV=1;>Cptb_RLC_003_00014 Succinyl-CoA Coenzyme A transferase [Corynebacterium pseudotuberculosis C231];>Cptb_RLC_002_00253 Succinyl	5	20	20	20	17	15	13	13	16	17	15	13	13	16	17	15	13	13	16	54.7	54.7	54.7	54.498	501	501;501;501;501;501	0	135.52	By MS/MS	By MS/MS	By MS/MS	By MS/MS	By MS/MS	49.5	41.9	40.5	41.7	47.7	16401000000	7211900000	2681900000	1496600000	1706400000	3304200000	2701100000
Cptb_RLC_002_00252;Cptb_C231_01222;tr|D9QC85|D9QC85_CORP2;Cptb_RLC_003_00015	Cptb_RLC_002_00252;Cptb_C231_01222;tr|D9QC85|D9QC85_CORP2;Cptb_RLC_003_00015	3;3;3;3	3;3;3;3	3;3;3;3	>Cptb_RLC_002_00252 TIM-barrel containing enzyme [Corynebacterium pseudotuberculosis C231];>Cptb_C231_01222 TIM-barrel containing enzyme [Corynebacterium pseudotuberculosis C231];>tr|D9QC85|D9QC85_CORP2 tRNA-dihydrouridine synthase OS=Corynebacterium pseud	4	3	3	3	3	2	1	1	2	3	2	1	1	2	3	2	1	1	2	10	10	10	41.164	381	381;381;384;384	0	4.4422	By MS/MS	By MS/MS	By matching	By matching	By MS/MS	10	6.3	3.1	3.1	6.8	102510000	48488000	30908000	5130600	6969900	11011000	0
[truncated: 710 more rows]
[truncated: 22 more columns]
