# Supplementary material for: Changes in protein abundance are observed in bacterial isolates from a natural host
Source: Front Cell Infect Microbiol. 2015 Oct 14;5:71. doi: 10.3389/fcimb.2015.00071 (PMC4604328; doi:10.3389/fcimb.2015.00071)
Supplement: Supplementary Table 2 — ReesDiMet.xlsx. [file DataSheet2.XLSX]

## Sheet: proteinGroups
Protein IDs	Majority protein IDs	Peptide counts (all)	Peptide counts (razor+unique)	Peptide counts (unique)	Fasta headers	Number of proteins	Peptides	Razor + unique peptides	Unique peptides	Peptides RLC_001	Peptides RLC_002	Peptides RLC_003	Razor + unique peptides RLC_001	Razor + unique peptides RLC_002	Razor + unique peptides RLC_003	Unique peptides RLC_001	Unique peptides RLC_002	Unique peptides RLC_003	Sequence coverage [%]	Unique + razor sequence coverage [%]	Unique sequence coverage [%]	Mol. weight [kDa]	Sequence length	Sequence lengths	Fraction average	Fraction 1	Fraction 2	Fraction 3	Fraction 4	Fraction 5	Fraction 6	Q-value	Score	Ratio H/L	Ratio H/L normalized	Ratio H/L variability [%]	Ratio H/L count	Ratio H/L iso-count	Ratio H/L type	Ratio H/L LN1	Ratio H/L normalized RLC_001	Ratio H/L variability [%] RLC_001	Ratio H/L count RLC_001	Ratio H/L iso-count RLC_001	Ratio H/L type RLC_001	Ratio H/L RLC_002	Ratio H/L normalized RLC_002	Ratio H/L variability [%] RLC_002	Ratio H/L count RLC_002
CON__REFSEQ:XP_001252647;CON__A2I7N3;CON__A2I7N1	CON__REFSEQ:XP_001252647;CON__A2I7N3;CON__A2I7N1	2;2;1	2;2;1	1;1;0	>REFSEQ:XP_001252647 (Bos taurus) similar to endopin 2B;>A2I7N3 TREMBL:A2I7N3;Q27984 (Bos taurus) SERPINA3-7;>A2I7N1 TREMBL:A2I7N1 (Bos taurus) SERPINA3-5	3	2	2	1	1	2	2	1	2	2	1	1	1	4.1	4.1	2.2	46.897	417	417;417;411	4.71			2		3	2	0	5.4675	1.4772	1.1842	35.389	7	5	Median	1.7682	1.2659	23.289	3	2	Median	1.3418	1.1263	22.392	2
CON__P00761	CON__P00761	1	1	1	>P00761 SWISS-PROT:P00761|TRYP_PIG Trypsin - Sus scrofa (Pig).	1	1	1	1	1	1	1	1	1	1	1	1	1	3.5	3.5	3.5	24.409	231	231	3.5		1	5	2	2		0	2.7336	0.54069	0.41474	24.246	5	0	Median	0.72684	0.56067	7.4675	3	2	Median	NaN	NaN	NaN	1
CON__P02535-1;CON__P13645	CON__P02535-1;CON__P13645	1;1	1;1	1;1	>P02535-1 SWISS-PROT:P02535-1 Tax_Id=10090 Gene_Symbol=Krt10 Isoform 1 of Keratin, type I cytoskeletal 10;>P13645 SWISS-PROT:P13645 Tax_Id=9606 Gene_Symbol=KRT10 Keratin, type I cytoskeletal 10	2	1	1	1	1	0	0	1	0	0	1	0	0	2.1	2.1	2.1	57.769	570	570;593	3			1				0	5.9205	NaN	NaN	NaN	1	1	Median	NaN	NaN	NaN	1	1	Median	NaN	NaN	NaN	0
CON__P02666	CON__P02666	1	1	1	>P02666 SWISS-PROT:P02666 Beta-casein - Bos taurus (Bovine).	1	1	1	1	1	0	1	1	0	1	1	0	1	3.3	3.3	3.3	23.583	209	209	6						2	0.0038462	1.3744	1.3337	1.0534	10.038	2	0	Median	NaN	NaN	NaN	1	0	Median	NaN	NaN	NaN	0
CON__P02754	CON__P02754	2	2	2	>P02754 SWISS-PROT:P02754 Beta-lactoglobulin - Bos taurus (Bovine).	1	2	2	2	2	2	2	2	2	2	2	2	2	13	13	13	18.281	162	162	3.45	5				3	3	0.003873	1.7648	1.3881	1.1317	30.679	7	0	Median	2.0501	1.5947	18.314	5	3	Median	1.4679	1.1406	4.6652	3
CON__P02769;CON__P02768-1	CON__P02769	6;1	6;1	6;1	>P02769 SWISS-PROT:P02769 (Bos taurus) Bovine serum albumin precursor	2	6	6	6	5	4	4	5	4	4	5	4	4	11.2	11.2	11.2	69.293	607	607;609	4.12	1	4	2		3	6	0	15.582	1.5419	1.1133	50.436	13	0	Median	1.9384	1.418	16.412	6	0	Median	1.0692	0.8595	29.881	4
CON__P04264;CON__Q6NXH9;CON__Q7Z794;CON__Q922U2;CON__Q5XQN5;CON__P35908	CON__P04264	4;1;1;1;1;1	4;1;1;1;1;1	2;0;0;0;0;0	>P04264 SWISS-PROT:P04264 Tax_Id=9606 Gene_Symbol=KRT1 Keratin, type II cytoskeletal 1	6	4	4	2	3	1	3	3	1	3	1	1	1	7.5	7.5	3.7	66.017	644	644;539;578;580;601;645	4.46			3	4	3	3	0	15.245	0.68839	0.53302	13.661	12	0	Median	0.68784	0.53302	10.43	6	0	Median	NaN	NaN	NaN	1
CON__P35527	CON__P35527	1	1	1	>P35527 SWISS-PROT:P35527 Tax_Id=9606 Gene_Symbol=KRT9 Keratin, type I cytoskeletal 9	1	1	1	1	0	0	1	0	0	1	0	0	1	6.4	6.4	6.4	62.129	623	623	5					1		0	37.999	NaN	NaN	NaN	1	0	Median	NaN	NaN	NaN	0	0	Median	NaN	NaN	NaN	0
CON__P41361	CON__P41361	2	2	2	>P41361 SWISS-PROT:P41361 (Bos taurus) Antithrombin-III precursor	1	2	2	2	2	2	2	2	2	2	2	2	2	3.9	3.9	3.9	52.347	465	465	4.95			1	5	8	6	0	8.0587	1.4657	1.1514	42.737	19	0	Median	1.7014	1.3081	9.3106	10	0	Median	1.1186	0.94945	10.261	4
CON__Q1A7A4	CON__Q1A7A4	5	5	5	>Q1A7A4 TREMBL:Q1A7A4 (Bos taurus) similar to complement component C5	1	5	5	5	3	3	5	3	3	5	3	3	5	4.7	4.7	4.7	188.74	1677	1677	3.67		4	9	2	2	4	0.0075075	0.76873	1.2339	0.955	36.989	16	0	Median	1.2339	0.90718	28.026	6	0	Median	1.1385	0.94463	23.534	4
CON__Q1RMK2	CON__Q1RMK2	1	1	1	>Q1RMK2 TREMBL:Q1RMK2 (Bos taurus) IGHM protein	1	1	1	1	0	1	1	0	1	1	0	1	1	1.7	1.7	1.7	65.056	597	597	2.5		1	1				0.00078616	2.3582	2.1114	1.779	28.393	2	0	Median	NaN	NaN	NaN	0	0	Median	NaN	NaN	NaN	1
CON__Q32PJ2	CON__Q32PJ2	3	3	3	>Q32PJ2 SWISS-PROT:Q32PJ2 (Bos taurus) Apolipoprotein A-IV precursor	1	3	3	3	1	1	2	1	1	2	1	1	2	11.8	11.8	11.8	43.017	380	380	3.25		2	1			1	0.0068182	0.88089	1.3994	1.0894	40.25	4	2	Median	NaN	NaN	NaN	1	0	Median	NaN	NaN	NaN	1
Cptb_RLC_003_00784;Cptb_RLC_002_00409;Cptb_C231_00002;tr|D9QCY6|D9QCY6_CORP2;Cptb_RLC_001_01904	Cptb_RLC_003_00784;Cptb_RLC_002_00409;Cptb_C231_00002;tr|D9QCY6|D9QCY6_CORP2	9;9;9;9;4	9;9;9;9;4	9;9;9;9;4	>Cptb_RLC_003_00784 UDP-galactopyranose mutase [Corynebacterium pseudotuberculosis C231];>Cptb_RLC_002_00409 UDP-galactopyranose mutase [Corynebacterium pseudotuberculosis C231];>Cptb_C231_00002 UDP-galactopyranose mutase [Corynebacterium pseudotuberculosi	5	9	9	9	8	7	8	8	7	8	8	7	8	28.2	28.2	28.2	47.044	408	408;408;408;411;122	4.01	5	20	22	26	30	24	0	185.28	1.0995	0.88199	12.988	106	0	Median	1.1632	0.89714	13.111	54	0	Median	1.0042	0.86768	11.411	29
Cptb_RLC_001_01395;Cptb_RLC_003_00785;Cptb_RLC_002_00410;Cptb_C231_00003;tr|D9QCY5|D9QCY5_CORP2	Cptb_RLC_001_01395;Cptb_RLC_003_00785;Cptb_RLC_002_00410;Cptb_C231_00003;tr|D9QCY5|D9QCY5_CORP2	1;1;1;1;1	1;1;1;1;1	1;1;1;1;1	>Cptb_RLC_001_01395 G-3-P permease;>Cptb_RLC_003_00785 Glycerol-3-phosphate transporter [Corynebacterium pseudotuberculosis C231];>Cptb_RLC_002_00410 Glycerol-3-phosphate transporter [Corynebacterium pseudotuberculosis C231];>Cptb_C231_00003 Glycerol-3-pho	5	1	1	1	1	1	1	1	1	1	1	1	1	4.9	4.9	4.9	30.898	283	283;450;450;456;461	4			4	8	4		0	10.256	1.9506	1.6549	47.446	5	0	Median	1.656	1.2837	39.389	7	6	Median	2.4242	2.0359	59.641	4
tr|D9QCY4|D9QCY4_CORP2;Cptb_RLC_003_00786;Cptb_RLC_002_00411;Cptb_C231_00004;Cptb_RLC_001_00375	tr|D9QCY4|D9QCY4_CORP2;Cptb_RLC_003_00786;Cptb_RLC_002_00411;Cptb_C231_00004	18;18;18;18;3	18;18;18;18;3	18;18;18;18;3	>tr|D9QCY4|D9QCY4_CORP2 Glycerophosphoryl diester phosphodiesterase OS=Corynebacterium pseudotuberculosis (strain C231) GN=glpQ PE=4 SV=1;>Cptb_RLC_003_00786 glycerophosphoryl diester phosphodiesterase [Corynebacterium pseudotuberculosis C231];>Cptb_RLC_00	5	18	18	18	17	13	11	17	13	11	17	13	11	51.5	51.5	51.5	40.279	365	365;365;365;365;59	4.05	5	21	23	27	26	30	0	121.57	0.86748	0.66757	71.144	89	0	Median	0.95533	0.74708	18.932	66	0	Median	0.16701	0.14157	19.544	14
tr|D9QCY1|D9QCY1_CORP2;Cptb_RLC_003_00789;Cptb_RLC_002_00414;Cptb_C231_00006;Cptb_RLC_001_02029	tr|D9QCY1|D9QCY1_CORP2;Cptb_RLC_003_00789;Cptb_RLC_002_00414;Cptb_C231_00006	4;4;4;4;1	4;4;4;4;1	4;4;4;4;1	>tr|D9QCY1|D9QCY1_CORP2 Uncharacterized protein OS=Corynebacterium pseudotuberculosis (strain C231) GN=CpC231_1956 PE=4 SV=1;>Cptb_RLC_003_00789 hypothetical protein [Corynebacterium pseudotuberculosis C231];>Cptb_RLC_002_00414 hypothetical protein [Coryne	5	4	4	4	3	2	3	3	2	3	3	2	3	11.1	11.1	11.1	49.222	451	451;451;451;451;129	3.76	3	1	1	5	6	1	0	18.917	0.94011	0.7708	24.37	13	0	Median	0.85229	0.66299	28.511	8	0	Median	0.9409	0.80764	9.6192	3
tr|D9QCY0|D9QCY0_CORP2;Cptb_RLC_003_00790;Cptb_RLC_002_00415;Cptb_C231_00007	tr|D9QCY0|D9QCY0_CORP2;Cptb_RLC_003_00790;Cptb_RLC_002_00415;Cptb_C231_00007	12;12;12;12	12;12;12;12	12;12;12;12	>tr|D9QCY0|D9QCY0_CORP2 Glycosyltransferase OS=Corynebacterium pseudotuberculosis (strain C231) GN=glfT1 PE=4 SV=1;>Cptb_RLC_003_00790 Glycosyltransferase [Corynebacterium pseudotuberculosis C231];>Cptb_RLC_002_00415 Glycosyltransferase [Corynebacterium ps	4	12	12	12	12	7	7	12	7	7	12	7	7	21.1	21.1	21.1	73.6	663	663;663;663;663	4.97	4		5	16	31	39	0	94.67	1.322	1.0399	25.803	60	0	Median	1.3674	1.0501	18.871	34	0	Median	1.235	1.0558	37.261	14
tr|D9QCX8|D9QCX8_CORP2;Cptb_RLC_003_00792;Cptb_RLC_002_00417;Cptb_C231_00009	tr|D9QCX8|D9QCX8_CORP2;Cptb_RLC_003_00792;Cptb_RLC_002_00417;Cptb_C231_00009	2;2;2;2	2;2;2;2	2;2;2;2	>tr|D9QCX8|D9QCX8_CORP2 4-hydroxybenzoate polyprenyltransferase-related prenyltransferase OS=Corynebacterium pseudotuberculosis (strain C231) GN=ubiA PE=4 SV=1;>Cptb_RLC_003_00792 4-hydroxybenzoate polyprenyltransferase-related prenyltransferase [Corynebac	4	2	2	2	2	1	1	2	1	1	2	1	1	5.8	5.8	5.8	35.255	326	326;326;326;326	4.17			3	5	3	1	0.0082212	0.69625	1.2022	0.95867	18.224	9	0	Median	1.2384	0.97362	22.864	4	0	Median	1.1006	0.9378	6.9803	3
tr|D9QCX7|D9QCX7_CORP2;Cptb_RLC_003_00793;Cptb_RLC_002_00418;Cptb_C231_00010;Cptb_RLC_001_02091	tr|D9QCX7|D9QCX7_CORP2;Cptb_RLC_003_00793;Cptb_RLC_002_00418;Cptb_C231_00010	7;7;7;7;2	7;7;7;7;2	7;7;7;7;2	>tr|D9QCX7|D9QCX7_CORP2 Uncharacterized protein OS=Corynebacterium pseudotuberculosis (strain C231) GN=CpC231_1952 PE=4 SV=1;>Cptb_RLC_003_00793 hypothetical protein [Corynebacterium pseudotuberculosis C231];>Cptb_RLC_002_00418 hypothetical protein [Coryne	5	7	7	7	6	6	6	6	6	6	6	6	6	11.5	11.5	11.5	70.621	641	641;647;647;647;68	4.15		5	13	8	10	10	0	38.656	1.3942	1.0927	19.752	23	0	Median	1.428	1.0927	18.015	11	0	Median	1.3072	1.1043	24.567	7
Cptb_RLC_001_00592;tr|D9QCX6|D9QCX6_CORP2;Cptb_RLC_003_00794;Cptb_RLC_002_00419;Cptb_C231_00011	Cptb_RLC_001_00592;tr|D9QCX6|D9QCX6_CORP2;Cptb_RLC_003_00794;Cptb_RLC_002_00419;Cptb_C231_00011	9;9;9;9;9	9;9;9;9;9	9;9;9;9;9	>Cptb_RLC_001_00592 Diacylglycerol acyltransferase/mycolyltransferase Ag85C precursor;>tr|D9QCX6|D9QCX6_CORP2 Trehalose corynomycolyl transferase B OS=Corynebacterium pseudotuberculosis (strain C231) GN=cmtB PE=4 SV=1;>Cptb_RLC_003_00794 trehalose corynomy	5	9	9	9	9	9	8	9	9	8	9	9	8	27.7	27.7	27.7	34.48	321	321;341;341;341;341	4.77	12	14	28	42	70	122	0	323.31	1.2749	1.047	34.317	228	0	Median	1.4037	1.1014	15.702	117	0	Median	1.2626	1.078	14.695	62
tr|D9QCX4|D9QCX4_CORP2;Cptb_RLC_003_00796;Cptb_RLC_002_00421;Cptb_C231_00014;Cptb_RLC_001_01611	tr|D9QCX4|D9QCX4_CORP2;Cptb_RLC_003_00796;Cptb_RLC_002_00421;Cptb_C231_00014	20;20;20;20;7	20;20;20;20;7	20;20;20;20;7	>tr|D9QCX4|D9QCX4_CORP2 Trehalose corynomycolyl transferase C OS=Corynebacterium pseudotuberculosis (strain C231) GN=cmtC PE=4 SV=1;>Cptb_RLC_003_00796 trehalose corynomycolyl transferase C [Corynebacterium pseudotuberculosis C231];>Cptb_RLC_002_00421 treh	5	20	20	20	19	16	13	19	16	13	19	16	13	36.8	36.8	36.8	70.275	644	644;644;644;644;247	4.25	9	27	35	37	49	61	0	323.31	0.99519	0.8132	40.387	185	0	Median	1.1659	0.90806	21.846	95	0	Median	0.88144	0.76736	12.784	48
tr|D9QCX3|D9QCX3_CORP2;Cptb_RLC_003_00797;Cptb_RLC_002_00422;Cptb_C231_00015;Cptb_RLC_001_01089;Cptb_RLC_001_01612	tr|D9QCX3|D9QCX3_CORP2;Cptb_RLC_003_00797;Cptb_RLC_002_00422;Cptb_C231_00015;Cptb_RLC_001_01089;Cptb_RLC_001_01612	4;4;4;4;2;2	4;4;4;4;2;2	4;4;4;4;2;2	>tr|D9QCX3|D9QCX3_CORP2 Uncharacterized protein OS=Corynebacterium pseudotuberculosis (strain C231) GN=CpC231_1948 PE=4 SV=1;>Cptb_RLC_003_00797 hypothetical protein [Corynebacterium pseudotuberculosis C231];>Cptb_RLC_002_00422 hypothetical protein [Coryne	6	4	4	4	4	4	4	4	4	4	4	4	4	11.4	11.4	11.4	17.512	175	175;175;175;175;54;142	5.08	1		3	7	9	20	0	14.82	1.2468	0.94965	16.014	37	0	Median	1.1494	0.90537	12.096	19	0	Median	1.3911	1.1597	10.671	10
tr|D9QCX2|D9QCX2_CORP2;Cptb_RLC_003_00798;Cptb_RLC_002_00423;Cptb_RLC_001_01090;Cptb_C231_00016	tr|D9QCX2|D9QCX2_CORP2;Cptb_RLC_003_00798;Cptb_RLC_002_00423;Cptb_RLC_001_01090;Cptb_C231_00016	7;7;7;7;7	7;7;7;7;7	7;7;7;7;7	>tr|D9QCX2|D9QCX2_CORP2 Cutinase OS=Corynebacterium pseudotuberculosis (strain C231) GN=CpC231_1947 PE=4 SV=1;>Cptb_RLC_003_00798 Cutinase [Corynebacterium pseudotuberculosis C231];>Cptb_RLC_002_00423 Cutinase [Corynebacterium pseudotuberculosis C231];>Cpt	5	7	7	7	7	5	6	7	5	6	7	5	6	26.6	26.6	26.6	32.832	308	308;308;308;308;308	3.62		8	11	8	7	3	0	69.323	1.1626	0.89377	23.412	28	0	Median	1.2139	0.88283	16.117	15	0	Median	1.2095	1.0532	17.868	6
tr|D9QCX1|D9QCX1_CORP2;Cptb_RLC_003_00799;Cptb_RLC_002_00424;Cptb_C231_00017;Cptb_RLC_001_01375	tr|D9QCX1|D9QCX1_CORP2;Cptb_RLC_003_00799;Cptb_RLC_002_00424;Cptb_C231_00017	32;32;32;32;12	32;32;32;32;12	32;32;32;32;12	>tr|D9QCX1|D9QCX1_CORP2 Long-chain-fatty-acid--AMP ligase FadD32 OS=Corynebacterium pseudotuberculosis (strain C231) GN=fadD32 PE=4 SV=1;>Cptb_RLC_003_00799 Long-chain-fatty-acid--AMP ligase FadD32 [Corynebacterium pseudotuberculosis C231];>Cptb_RLC_002_00	5	32	32	32	31	29	26	31	29	26	31	29	26	58	58	58	66.499	615	615;615;615;615;192	3.93	71	204	193	203	236	247	0	323.31	0.9258	0.72899	34.689	615	0	Median	0.97998	0.76788	42.852	325	0	Median	0.79788	0.6866	16.691	150
tr|D9QCW4|D9QCW4_CORP2;Cptb_RLC_003_00806;Cptb_RLC_002_00431;Cptb_C231_00026	tr|D9QCW4|D9QCW4_CORP2;Cptb_RLC_003_00806;Cptb_RLC_002_00431;Cptb_C231_00026	13;13;13;13	13;13;13;13	13;13;13;13	>tr|D9QCW4|D9QCW4_CORP2 Transmembrane transport protein MmpL OS=Corynebacterium pseudotuberculosis (strain C231) GN=mmpL PE=4 SV=1;>Cptb_RLC_003_00806 Transmembrane transport protein MmpL [Corynebacterium pseudotuberculosis C231];>Cptb_RLC_002_00431 Transm	4	13	13	13	12	9	6	12	9	6	12	9	6	18	18	18	94.494	874	874;874;874;874	3.41	10	13	16	8	15	8	0	237.71	1.2978	1.0112	22.502	56	0	Median	1.298	0.9716	23.265	31	0	Median	1.3075	1.0847	21.508	14
tr|D9QCW3|D9QCW3_CORP2;Cptb_RLC_003_00807;Cptb_RLC_002_00432;Cptb_C231_00027	tr|D9QCW3|D9QCW3_CORP2;Cptb_RLC_003_00807;Cptb_RLC_002_00432;Cptb_C231_00027	3;3;3;3	3;3;3;3	3;3;3;3	>tr|D9QCW3|D9QCW3_CORP2 Uncharacterized protein OS=Corynebacterium pseudotuberculosis (strain C231) GN=CpC231_1938 PE=4 SV=1;>Cptb_RLC_003_00807 hypothetical protein [Corynebacterium pseudotuberculosis C231];>Cptb_RLC_002_00432 hypothetical protein [Coryne	4	3	3	3	3	2	3	3	2	3	3	2	3	17.4	17.4	17.4	23.713	219	219;219;219;219	4.04	3	4	2	4	6	7	0	17.935	1.3399	1.059	17.436	23	0	Median	1.4218	1.0989	16.649	14	0	Median	1.3419	1.1529	10.183	4
Cptb_RLC_003_00808;Cptb_RLC_002_00433;Cptb_RLC_001_01595;Cptb_C231_00028;tr|D9QCW2|D9QCW2_CORP2	Cptb_RLC_003_00808;Cptb_RLC_002_00433;Cptb_RLC_001_01595;Cptb_C231_00028;tr|D9QCW2|D9QCW2_CORP2	2;2;2;2;2	2;2;2;2;2	2;2;2;2;2	>Cptb_RLC_003_00808 tRNA (guanine-N (7))-methyltransferase [Corynebacterium pseudotuberculosis C231];>Cptb_RLC_002_00433 tRNA (guanine-N (7))-methyltransferase [Corynebacterium pseudotuberculosis C231];>Cptb_RLC_001_01595 tRNA (guanine-N(7)-)-methyltransfe	5	2	2	2	2	2	2	2	2	2	2	2	2	7.8	7.8	7.8	29.165	257	257;257;257;257;269	5.67					4	8	0	5.7179	1.1901	0.96008	11.704	12	0	Median	1.2327	0.96008	7.1021	6	0	Median	1.1646	0.9985	8.8208	3
Cptb_RLC_003_00811;Cptb_RLC_002_00436;Cptb_RLC_001_01275;Cptb_C231_00031;tr|D9QCV9|D9QCV9_CORP2	Cptb_RLC_003_00811;Cptb_RLC_002_00436;Cptb_RLC_001_01275;Cptb_C231_00031;tr|D9QCV9|D9QCV9_CORP2	2;2;2;2;2	2;2;2;2;2	2;2;2;2;2	>Cptb_RLC_003_00811 Glycosyltransferase [Corynebacterium pseudotuberculosis C231];>Cptb_RLC_002_00436 Glycosyltransferase [Corynebacterium pseudotuberculosis C231];>Cptb_RLC_001_01275 GDP-mannose-dependent alpha-(1-6)-phosphatidylinositol monomannoside man	5	2	2	2	2	0	0	2	0	0	2	0	0	8.4	8.4	8.4	42.434	381	381;381;381;381;401	1.5	1	1					0.0046048	1.2092	NaN	NaN	NaN	1	0	Median	NaN	NaN	NaN	1	0	Median	NaN	NaN	NaN	0
tr|D9QCV7|D9QCV7_CORP2;Cptb_RLC_003_00813;Cptb_RLC_002_00438;Cptb_C231_00033	tr|D9QCV7|D9QCV7_CORP2;Cptb_RLC_003_00813;Cptb_RLC_002_00438;Cptb_C231_00033	5;5;5;5	5;5;5;5	5;5;5;5	>tr|D9QCV7|D9QCV7_CORP2 Uncharacterized protein OS=Corynebacterium pseudotuberculosis (strain C231) GN=CpC231_1932 PE=4 SV=1;>Cptb_RLC_003_00813 hypothetical protein [Corynebacterium pseudotuberculosis C231];>Cptb_RLC_002_00438 hypothetical protein [Coryne	4	5	5	5	4	3	4	4	3	4	4	3	4	13.6	13.6	13.6	44.278	396	396;396;396;396	5.16	1			2	7	9	0	22.888	1.2671	1.01	10.172	16	0	Median	1.1959	0.9458	6.0143	7	0	Median	1.2783	1.0714	8.5748	5
Cptb_RLC_001_01619;tr|D9QCV3|D9QCV3_CORP2;Cptb_RLC_003_00817;Cptb_RLC_002_00442;Cptb_C231_00038	Cptb_RLC_001_01619;tr|D9QCV3|D9QCV3_CORP2;Cptb_RLC_003_00817;Cptb_RLC_002_00442;Cptb_C231_00038	1;1;1;1;1	1;1;1;1;1	1;1;1;1;1	>Cptb_RLC_001_01619 Beta-hexosaminidase A precursor;>tr|D9QCV3|D9QCV3_CORP2 Beta-N-acetylhexosaminidase OS=Corynebacterium pseudotuberculosis (strain C231) GN=nagA PE=4 SV=2;>Cptb_RLC_003_00817 Beta-N-acetylglucosaminidase [Corynebacterium pseudotuberculos	5	1	1	1	1	0	1	1	0	1	1	0	1	7.3	7.3	7.3	24.196	233	233;371;371;371;371	2.5	1			1			0	2.6194	0.56217	0.41142	23.943	2	2	Median	NaN	NaN	NaN	1	1	Median	NaN	NaN	NaN	0
Cptb_RLC_001_01771;tr|D9QCV0|D9QCV0_CORP2;Cptb_RLC_003_00821;Cptb_RLC_002_00446;Cptb_C231_00043	Cptb_RLC_001_01771;tr|D9QCV0|D9QCV0_CORP2;Cptb_RLC_003_00821;Cptb_RLC_002_00446;Cptb_C231_00043	2;2;2;2;2	2;2;2;2;2	2;2;2;2;2	>Cptb_RLC_001_01771 Deoxycytidine triphosphate deaminase;>tr|D9QCV0|D9QCV0_CORP2 Deoxycytidine triphosphate deaminase OS=Corynebacterium pseudotuberculosis (strain C231) GN=dcd PE=3 SV=1;>Cptb_RLC_003_00821 Deoxycytidine triphosphate deaminase [Corynebacte	5	2	2	2	1	1	2	1	1	2	1	1	2	17	17	17	16.745	153	153;188;188;188;188	4.96	1			6	9	9	0	24.011	1.1134	0.87765	13.863	24	0	Median	1.1192	0.87765	14.354	12	0	Median	0.98536	0.85025	9.8367	6
tr|D9QCU7|D9QCU7_CORP2;Cptb_RLC_003_00826;Cptb_RLC_002_00451;Cptb_RLC_001_01394;Cptb_C231_00048	tr|D9QCU7|D9QCU7_CORP2;Cptb_RLC_003_00826;Cptb_RLC_002_00451;Cptb_RLC_001_01394;Cptb_C231_00048	6;6;6;6;6	6;6;6;6;6	6;6;6;6;6	>tr|D9QCU7|D9QCU7_CORP2 Hydrolase/acyltransferase OS=Corynebacterium pseudotuberculosis (strain C231) GN=CpC231_1921 PE=4 SV=2;>Cptb_RLC_003_00826 Hydrolase/acyltransferase [Corynebacterium pseudotuberculosis C231];>Cptb_RLC_002_00451 Hydrolase/acyltransfe	5	6	6	6	6	4	2	6	4	2	6	4	2	35	35	35	22.967	203	203;224;224;224;224	5.74				2	1	16	0	17.114	1.715	1.3623	38.713	15	0	Median	1.7467	1.3805	17.215	9	0	Median	0.82671	0.71014	46.313	4
tr|D9QCU6|D9QCU6_CORP2;Cptb_RLC_003_00827;Cptb_RLC_002_00452;Cptb_C231_00049;Cptb_RLC_001_01393	tr|D9QCU6|D9QCU6_CORP2;Cptb_RLC_003_00827;Cptb_RLC_002_00452;Cptb_C231_00049	19;19;19;19;4	19;19;19;19;4	17;17;17;17;4	>tr|D9QCU6|D9QCU6_CORP2 Lysyl-tRNA synthetase OS=Corynebacterium pseudotuberculosis (strain C231) GN=lysS1 PE=3 SV=2;>Cptb_RLC_003_00827 lysyl-tRNA synthetase [Corynebacterium pseudotuberculosis C231];>Cptb_RLC_002_00452 lysyl-tRNA synthetase [Corynebacter	5	19	19	17	18	17	14	18	17	14	16	15	12	20.8	20.8	19.9	119.26	1083	1083;1083;1083;1083;219	4.48	5	14	39	59	57	72	0	323.31	1.2386	0.99753	14.842	183	0	Median	1.2496	0.9819	13.429	97	0	Median	1.2063	1.0275	14.103	46
tr|D9QCU5|D9QCU5_CORP2;Cptb_RLC_003_00828;Cptb_RLC_002_00453;Cptb_C231_00050	tr|D9QCU5|D9QCU5_CORP2;Cptb_RLC_003_00828;Cptb_RLC_002_00453;Cptb_C231_00050	4;4;4;4	4;4;4;4	4;4;4;4	>tr|D9QCU5|D9QCU5_CORP2 YibE/F family protein OS=Corynebacterium pseudotuberculosis (strain C231) GN=CpC231_1919 PE=4 SV=1;>Cptb_RLC_003_00828 hypothetical protein [Corynebacterium pseudotuberculosis C231];>Cptb_RLC_002_00453 hypothetical protein [Coryneba	4	4	4	4	1	4	1	1	4	1	1	4	1	12	12	12	55.03	510	510;510;510;510	4.5		1	2		2	3	0	24.571	1.5713	1.2304	45.117	7	0	Median	1.559	1.2255	11.061	3	1	Plateau	1.422	1.1746	62.63	4
tr|D9QCU4|D9QCU4_CORP2;Cptb_RLC_003_00829;Cptb_RLC_002_00454;Cptb_C231_00051	tr|D9QCU4|D9QCU4_CORP2;Cptb_RLC_003_00829;Cptb_RLC_002_00454;Cptb_C231_00051	10;10;10;10	10;10;10;10	10;10;10;10	>tr|D9QCU4|D9QCU4_CORP2 Aminotransferase AlaT OS=Corynebacterium pseudotuberculosis (strain C231) GN=aspC PE=4 SV=1;>Cptb_RLC_003_00829 Aminotransferase AlaT [Corynebacterium pseudotuberculosis C231];>Cptb_RLC_002_00454 Aminotransferase AlaT [Corynebacteri	4	10	10	10	10	8	7	10	8	7	10	8	7	25.9	25.9	25.9	47.246	428	428;428;428;428	3.8	5	16	20	20	11	19	0	103.35	1.2927	0.99423	21.007	63	0	Median	1.336	0.98064	18.682	32	0	Median	1.1898	1.0139	26.27	15
tr|D9QCU0|D9QCU0_CORP2;Cptb_RLC_003_00832;Cptb_RLC_002_00457;Cptb_RLC_001_00827;Cptb_C231_00054	tr|D9QCU0|D9QCU0_CORP2;Cptb_RLC_003_00832;Cptb_RLC_002_00457;Cptb_RLC_001_00827;Cptb_C231_00054	4;4;4;4;4	4;4;4;4;4	4;4;4;4;4	>tr|D9QCU0|D9QCU0_CORP2 Urease subunit beta OS=Corynebacterium pseudotuberculosis (strain C231) GN=ureB PE=3 SV=1;>Cptb_RLC_003_00832 Urease beta subunit [Corynebacterium pseudotuberculosis C231];>Cptb_RLC_002_00457 Urease beta subunit [Corynebacterium pse	5	4	4	4	2	3	3	2	3	3	2	3	3	31.1	31.1	31.1	11.312	103	103;103;103;103;103	4		5	4	7	4	5	0	15.568	1.2646	1.0311	16.044	24	0	Median	1.3134	1.0378	6.4414	12	0	Median	1.2337	1.0665	10.734	8
tr|D9QCT9|D9QCT9_CORP2;Cptb_RLC_003_00833;Cptb_RLC_002_00458;Cptb_RLC_001_00826;Cptb_C231_00055	tr|D9QCT9|D9QCT9_CORP2;Cptb_RLC_003_00833;Cptb_RLC_002_00458;Cptb_RLC_001_00826;Cptb_C231_00055	13;13;13;13;13	13;13;13;13;13	13;13;13;13;13	>tr|D9QCT9|D9QCT9_CORP2 Urease subunit alpha OS=Corynebacterium pseudotuberculosis (strain C231) GN=ureC PE=3 SV=1;>Cptb_RLC_003_00833 Urease alpha subunit [Corynebacterium pseudotuberculosis C231];>Cptb_RLC_002_00458 Urease alpha subunit [Corynebacterium	5	13	13	13	11	11	10	11	11	10	11	11	10	31.9	31.9	31.9	60.377	565	565;569;569;569;569	4.05	2	16	20	17	23	20	0	185.74	1.2095	0.93502	22.694	67	0	Median	1.2585	0.96989	13.472	36	0	Median	1.0032	0.86549	19.293	17
tr|D9QCT8|D9QCT8_CORP2;Cptb_RLC_003_00834;Cptb_RLC_002_00459;Cptb_C231_00056;Cptb_RLC_001_00580	tr|D9QCT8|D9QCT8_CORP2;Cptb_RLC_003_00834;Cptb_RLC_002_00459;Cptb_C231_00056	8;8;8;8;2	8;8;8;8;2	8;8;8;8;2	>tr|D9QCT8|D9QCT8_CORP2 Urease accessory protein UreE OS=Corynebacterium pseudotuberculosis (strain C231) GN=ureE PE=3 SV=1;>Cptb_RLC_003_00834 Urease accessory protein UreE [Corynebacterium pseudotuberculosis C231];>Cptb_RLC_002_00459 Urease accessory pro	5	8	8	8	4	8	6	4	8	6	4	8	6	57	57	57	17.917	158	158;158;158;158;65	4.41	1		14	14	17	12	0	28.137	1.2271	0.9785	16.166	56	0	Median	1.2382	0.98957	9.959	27	0	Median	1.0944	0.92859	21.201	16
tr|D9QCT6|D9QCT6_CORP2;Cptb_RLC_003_00836;Cptb_RLC_002_00461;Cptb_RLC_001_00577;Cptb_C231_00058	tr|D9QCT6|D9QCT6_CORP2;Cptb_RLC_003_00836;Cptb_RLC_002_00461;Cptb_RLC_001_00577;Cptb_C231_00058	6;6;6;6;6	6;6;6;6;6	6;6;6;6;6	>tr|D9QCT6|D9QCT6_CORP2 Urease accessory protein UreG OS=Corynebacterium pseudotuberculosis (strain C231) GN=ureG PE=3 SV=1;>Cptb_RLC_003_00836 urease accessory protein UreG [Corynebacterium pseudotuberculosis C231];>Cptb_RLC_002_00461 urease accessory pro	5	6	6	6	6	4	4	6	4	4	6	4	4	34.8	34.8	34.8	22.292	204	204;204;204;204;204	3.55		9	15	9	9	2	0	34.223	0.96783	0.76095	54.2	40	0	Median	1.103	0.83689	55.422	19	0	Median	0.87945	0.72877	70.855	10
tr|D9QCT4|D9QCT4_CORP2;Cptb_RLC_003_00838;Cptb_RLC_002_00463;Cptb_C231_00060;Cptb_RLC_001_01618	tr|D9QCT4|D9QCT4_CORP2;Cptb_RLC_003_00838;Cptb_RLC_002_00463;Cptb_C231_00060;Cptb_RLC_001_01618	6;6;6;6;3	6;6;6;6;3	6;6;6;6;3	>tr|D9QCT4|D9QCT4_CORP2 ABC transporter domain-containing permease component OS=Corynebacterium pseudotuberculosis (strain C231) GN=CpC231_1908 PE=4 SV=1;>Cptb_RLC_003_00838 ABC transporter permease [Corynebacterium pseudotuberculosis C231];>Cptb_RLC_002_0	5	6	6	6	3	4	3	3	4	3	3	4	3	18.8	18.8	18.8	35.861	336	336;336;336;336;156	4.5		1		7	3	3	0	9.3101	1.7931	1.3508	33.551	8	0	Median	1.9412	1.4867	15.752	4	0	Median	1.2943	1.0985	41.6	4
tr|D9QCT0|D9QCT0_CORP2;Cptb_RLC_003_00842;Cptb_RLC_002_00467;Cptb_C231_00064	tr|D9QCT0|D9QCT0_CORP2;Cptb_RLC_003_00842;Cptb_RLC_002_00467;Cptb_C231_00064	5;5;5;5	5;5;5;5	5;5;5;5	>tr|D9QCT0|D9QCT0_CORP2 Uncharacterized protein OS=Corynebacterium pseudotuberculosis (strain C231) GN=CpC231_1904 PE=4 SV=1;>Cptb_RLC_003_00842 hypothetical protein [Corynebacterium pseudotuberculosis C231];>Cptb_RLC_002_00467 hypothetical protein [Coryne	4	5	5	5	5	4	2	5	4	2	5	4	2	39.4	39.4	39.4	24.549	218	218;218;218;218	5.2			1	4	13	12	0	17.064	1.1196	0.85295	12.346	22	0	Median	1.0886	0.84359	9.2113	13	0	Median	1.1941	1.0175	12.767	6
tr|D9QCS9|D9QCS9_CORP2;Cptb_RLC_003_00843;Cptb_RLC_002_00468;Cptb_C231_00065	tr|D9QCS9|D9QCS9_CORP2;Cptb_RLC_003_00843;Cptb_RLC_002_00468;Cptb_C231_00065	2;2;2;2	2;2;2;2	2;2;2;2	>tr|D9QCS9|D9QCS9_CORP2 Protein fadF OS=Corynebacterium pseudotuberculosis (strain C231) GN=fadF PE=4 SV=1;>Cptb_RLC_003_00843 Protein fadF [Corynebacterium pseudotuberculosis C231];>Cptb_RLC_002_00468 Protein fadF [Corynebacterium pseudotuberculosis C231]	4	2	2	2	2	0	0	2	0	0	2	0	0	2.8	2.8	2.8	96.561	887	887;887;887;887	4		1				1	0.003864	1.5337	1.3241	0.94199	3.1001	2	0	Median	1.3241	0.94199	3.1001	2	0	Median	NaN	NaN	NaN	0
tr|D9QCS8|D9QCS8_CORP2;Cptb_RLC_003_00844;Cptb_RLC_002_00469;Cptb_RLC_001_00623;Cptb_C231_00066	tr|D9QCS8|D9QCS8_CORP2;Cptb_RLC_003_00844;Cptb_RLC_002_00469;Cptb_RLC_001_00623;Cptb_C231_00066	2;2;2;2;2	2;2;2;2;2	2;2;2;2;2	>tr|D9QCS8|D9QCS8_CORP2 Oxidoreductase OS=Corynebacterium pseudotuberculosis (strain C231) GN=CpC231_1902 PE=4 SV=1;>Cptb_RLC_003_00844 Oxidoreductase [Corynebacterium pseudotuberculosis C231];>Cptb_RLC_002_00469 Oxidoreductase [Corynebacterium pseudotuber	5	2	2	2	1	1	2	1	1	2	1	1	2	12.4	12.4	12.4	18.485	170	170;170;170;170;170	5.75					1	3	0	5.2884	2.0586	1.5884	11.184	3	2	Plateau	NaN	NaN	NaN	1	1	Median	NaN	NaN	NaN	1
tr|D9Q985|D9Q985_CORP2;Cptb_RLC_003_00421;Cptb_RLC_002_00548;Cptb_RLC_001_00934;Cptb_C231_00070	tr|D9Q985|D9Q985_CORP2;Cptb_RLC_003_00421;Cptb_RLC_002_00548;Cptb_RLC_001_00934;Cptb_C231_00070	2;2;2;2;2	2;2;2;2;2	2;2;2;2;2	>tr|D9Q985|D9Q985_CORP2 Uncharacterized protein OS=Corynebacterium pseudotuberculosis (strain C231) GN=CpC231_0628 PE=4 SV=1;>Cptb_RLC_003_00421 hypothetical protein [Corynebacterium pseudotuberculosis C231];>Cptb_RLC_002_00548 hypothetical protein [Coryne	5	2	2	2	2	2	2	2	2	2	2	2	2	21.7	21.7	21.7	10.346	92	92;92;92;92;92	4.3	2	4	4	6	1	13	0	19.659	1.1543	0.91025	10.879	21	0	Median	1.2365	0.94646	8.7376	11	0	Median	1.1388	0.98109	5.4465	5
tr|D9Q986|D9Q986_CORP2;Cptb_RLC_003_00420;Cptb_RLC_002_00549;Cptb_RLC_001_00933;Cptb_C231_00071	tr|D9Q986|D9Q986_CORP2;Cptb_RLC_003_00420;Cptb_RLC_002_00549;Cptb_RLC_001_00933;Cptb_C231_00071	7;7;7;7;7	7;7;7;7;7	7;7;7;7;7	>tr|D9Q986|D9Q986_CORP2 Precorrin-6A synthase [deacetylating] OS=Corynebacterium pseudotuberculosis (strain C231) GN=cobF PE=4 SV=1;>Cptb_RLC_003_00420 Precorrin-6A synthase [Corynebacterium pseudotuberculosis C231];>Cptb_RLC_002_00549 Precorrin-6A synthas	5	7	7	7	5	5	7	5	5	7	5	5	7	28.3	28.3	28.3	27.638	251	251;251;251;251;251	4.4		6	7	6	10	13	0	29.719	1.0982	0.90982	20.34	33	0	Median	1.0764	0.862	9.2253	15	0	Median	1.0542	0.92413	11.791	9
tr|D9Q987|D9Q987_CORP2;Cptb_RLC_003_00419;Cptb_RLC_002_00550;Cptb_RLC_001_00932;Cptb_C231_00072	tr|D9Q987|D9Q987_CORP2;Cptb_RLC_003_00419;Cptb_RLC_002_00550;Cptb_RLC_001_00932;Cptb_C231_00072	3;3;3;3;3	3;3;3;3;3	3;3;3;3;3	>tr|D9Q987|D9Q987_CORP2 Glutaredoxin OS=Corynebacterium pseudotuberculosis (strain C231) GN=CpC231_0630 PE=4 SV=1;>Cptb_RLC_003_00419 glutaredoxin [Corynebacterium pseudotuberculosis C231];>Cptb_RLC_002_00550 glutaredoxin [Corynebacterium pseudotuberculosi	5	3	3	3	3	2	2	3	2	2	3	2	2	27.4	27.4	27.4	9.3664	84	84;84;84;84;84	2.14	7	10	2			2	0	54.373	1.3446	0.995	12.105	20	0	Median	1.4029	1.0498	10.001	13	0	Median	1.1155	0.89454	10.664	5
tr|D9Q989|D9Q989_CORP2;Cptb_RLC_003_00417;Cptb_RLC_002_00552;Cptb_C231_00074;Cptb_RLC_001_02078	tr|D9Q989|D9Q989_CORP2;Cptb_RLC_003_00417;Cptb_RLC_002_00552;Cptb_C231_00074	8;8;8;8;1	8;8;8;8;1	8;8;8;8;1	>tr|D9Q989|D9Q989_CORP2 Thymidylate synthase OS=Corynebacterium pseudotuberculosis (strain C231) GN=thyA PE=3 SV=1;>Cptb_RLC_003_00417 Thymidylate synthase [Corynebacterium pseudotuberculosis C231];>Cptb_RLC_002_00552 Thymidylate synthase [Corynebacterium	5	8	8	8	7	6	5	7	6	5	7	6	5	26	26	26	30.153	265	265;265;265;265;48	5.15		3	4	1	7	24	0	43.84	1.1961	0.94438	18.691	35	0	Median	1.2138	0.94965	12.637	20	0	Median	1.0252	0.86099	18.719	8
Cptb_RLC_003_00416;Cptb_C231_00075;Cptb_RLC_002_00553;tr|D9Q990|D9Q990_CORP2;Cptb_RLC_001_00850	Cptb_RLC_003_00416;Cptb_C231_00075;Cptb_RLC_002_00553;tr|D9Q990|D9Q990_CORP2;Cptb_RLC_001_00850	8;8;8;8;7	8;8;8;8;7	8;8;8;8;7	>Cptb_RLC_003_00416 3-phosphoadenosine 5-phosphate phosphatase [Corynebacterium pseudotuberculosis C231];>Cptb_C231_00075 3-phosphoadenosine 5-phosphate phosphatase [Corynebacterium pseudotuberculosis C231];>Cptb_RLC_002_00553 3-phosphoadenosine 5-ph	5	8	8	8	8	7	6	8	7	6	8	7	6	33.6	33.6	33.6	30.128	277	277;277;293;294;241	4.28	4	11	17	14	22	28	0	183.66	1.2254	1.0086	23.169	65	0	Median	1.2324	0.98478	15.952	34	0	Median	1.1727	1.0193	34.568	16
tr|D9Q992|D9Q992_CORP2;Cptb_RLC_003_00414;Cptb_RLC_002_00555;Cptb_C231_00077	tr|D9Q992|D9Q992_CORP2;Cptb_RLC_003_00414;Cptb_RLC_002_00555;Cptb_C231_00077	2;2;2;2	2;2;2;2	2;2;2;2	>tr|D9Q992|D9Q992_CORP2 G/U mismatch-specific DNA glycosylase OS=Corynebacterium pseudotuberculosis (strain C231) GN=mug PE=4 SV=1;>Cptb_RLC_003_00414 G/U mismatch-specific DNA glycosylase [Corynebacterium pseudotuberculosis C231];>Cptb_RLC_002_00555 G/U m	4	2	2	2	2	2	2	2	2	2	2	2	2	10.4	10.4	10.4	22.834	211	211;211;211;211	4.44			2	7	8	1	0	17.174	1.0227	0.85912	17.391	11	0	Median	1.1841	0.90637	17.468	6	0	Median	0.96604	0.80569	9.0805	2
Cptb_RLC_001_00979;tr|D9Q994|D9Q994_CORP2;Cptb_RLC_003_00412;Cptb_RLC_002_00557;Cptb_C231_00079	Cptb_RLC_001_00979;tr|D9Q994|D9Q994_CORP2;Cptb_RLC_003_00412;Cptb_RLC_002_00557;Cptb_C231_00079	2;2;2;2;2	2;2;2;2;2	2;2;2;2;2	>Cptb_RLC_001_00979 Inner membrane protein YccF;>tr|D9Q994|D9Q994_CORP2 Uncharacterized protein OS=Corynebacterium pseudotuberculosis (strain C231) GN=CpC231_0637 PE=4 SV=1;>Cptb_RLC_003_00412 hypothetical protein [Corynebacterium pseudotuberculosis C231];	5	2	2	2	1	1	2	1	1	2	1	1	2	37	37	37	7.7533	73	73;137;151;151;151	5.15				6	11	10	0	19.222	1.1744	0.95612	22.319	21	0	Median	1.1075	0.88845	5.8895	11	0	Median	1.2018	1.0289	5.25	4
tr|D9Q995|D9Q995_CORP2;Cptb_RLC_003_00411;Cptb_RLC_002_00558;Cptb_C231_00080	tr|D9Q995|D9Q995_CORP2;Cptb_RLC_003_00411;Cptb_RLC_002_00558;Cptb_C231_00080	16;16;16;16	16;16;16;16	16;16;16;16	>tr|D9Q995|D9Q995_CORP2 Glucose-6-phosphate isomerase OS=Corynebacterium pseudotuberculosis (strain C231) GN=pgi PE=3 SV=1;>Cptb_RLC_003_00411 glucose-6-phosphate isomerase [Corynebacterium pseudotuberculosis C231];>Cptb_RLC_002_00558 glucose-6-phosphate i	4	16	16	16	14	13	13	14	13	13	14	13	13	40.2	40.2	40.2	59.496	547	547;547;547;547	4.44	1	12	35	47	46	50	0	274.05	1.2849	1.0346	25.461	141	0	Median	1.1926	0.93586	19.778	68	0	Median	1.2768	1.091	19.616	34
tr|D9Q996|D9Q996_CORP2;Cptb_RLC_003_00410;Cptb_RLC_002_00559;Cptb_C231_00081;Cptb_RLC_001_00880	tr|D9Q996|D9Q996_CORP2;Cptb_RLC_003_00410;Cptb_RLC_002_00559;Cptb_C231_00081;Cptb_RLC_001_00880	14;14;14;14;11	14;14;14;14;11	14;14;14;14;11	>tr|D9Q996|D9Q996_CORP2 Succinate-semialdehyde dehydrogenase [NADP+] OS=Corynebacterium pseudotuberculosis (strain C231) GN=gabD PE=3 SV=1;>Cptb_RLC_003_00410 succinate-semialdehyde dehydrogenase [Corynebacterium pseudotuberculosis C231];>Cptb_RLC_002_0055	5	14	14	14	13	10	8	13	10	8	13	10	8	36.2	36.2	36.2	52.785	495	495;495;495;495;423	5.2		1	5	12	23	41	0	89.153	1.1932	0.93743	18.134	56	0	Median	1.1518	0.90802	18.213	30	0	Median	1.1362	0.95256	11.484	11
tr|D9Q997|D9Q997_CORP2;Cptb_RLC_003_00409;Cptb_RLC_002_00560;Cptb_C231_00082;Cptb_RLC_001_00878;Cptb_RLC_001_00879	tr|D9Q997|D9Q997_CORP2;Cptb_RLC_003_00409;Cptb_RLC_002_00560;Cptb_C231_00082;Cptb_RLC_001_00878	3;3;3;3;2;1	3;3;3;3;2;1	3;3;3;3;2;1	>tr|D9Q997|D9Q997_CORP2 Chorismate mutase OS=Corynebacterium pseudotuberculosis (strain C231) GN=csm PE=4 SV=1;>Cptb_RLC_003_00409 Chorismate mutase [Corynebacterium pseudotuberculosis C231];>Cptb_RLC_002_00560 Chorismate mutase [Corynebacterium pseudotube	6	3	3	3	3	2	2	3	2	2	3	2	2	35	35	35	11.188	100	100;100;100;100;69;36	4			10	9	4	3	0	89.462	1.6546	1.4175	25.15	21	0	Median	1.4576	1.1594	15.928	9	0	Median	1.6546	1.4683	28.349	7
tr|D9Q998|D9Q998_CORP2;Cptb_C231_00083;Cptb_RLC_003_00408;Cptb_RLC_002_00561;Cptb_RLC_001_02036	tr|D9Q998|D9Q998_CORP2;Cptb_C231_00083;Cptb_RLC_003_00408;Cptb_RLC_002_00561	7;7;6;6;2	7;7;6;6;2	7;7;6;6;2	>tr|D9Q998|D9Q998_CORP2 DNA helicase OS=Corynebacterium pseudotuberculosis (strain C231) GN=pcrA PE=4 SV=1;>Cptb_C231_00083 ATP-dependent DNA helicase pcrA [Corynebacterium pseudotuberculosis C231];>Cptb_RLC_003_00408 ATP-dependent DNA helicase pcrA [Coryn	5	7	7	7	5	2	5	5	2	5	5	2	5	8.9	8.9	8.9	93.587	846	846;846;846;846;136	3.8		1	7	4		3	0	38.046	1.3657	1.058	9.0995	3	0	Median	1.3221	1.0498	50.411	7	5	Median	0.45679	0.38992	111.79	2
tr|D9Q9A0|D9Q9A0_CORP2;Cptb_RLC_003_00406;Cptb_RLC_002_00563;Cptb_C231_00085	tr|D9Q9A0|D9Q9A0_CORP2;Cptb_RLC_003_00406;Cptb_RLC_002_00563;Cptb_C231_00085	2;2;2;2	2;2;2;2	2;2;2;2	>tr|D9Q9A0|D9Q9A0_CORP2 Uncharacterized protein OS=Corynebacterium pseudotuberculosis (strain C231) GN=CpC231_0643 PE=4 SV=1;>Cptb_RLC_003_00406 hypothetical protein [Corynebacterium pseudotuberculosis C231];>Cptb_RLC_002_00563 hypothetical protein [Coryne	4	2	2	2	1	1	1	1	1	1	1	1	1	5.2	5.2	5.2	60.774	579	579;588;588;588	3.6			3	1	1		0	3.0935	1.2991	1.0797	47.705	5	0	Median	0.99915	0.82855	5.304	2	0	Median	NaN	NaN	NaN	1
Cptb_RLC_003_00405;Cptb_RLC_002_00564;Cptb_C231_00086;tr|D9Q9A1|D9Q9A1_CORP2;Cptb_RLC_001_01461	Cptb_RLC_003_00405;Cptb_RLC_002_00564;Cptb_C231_00086;tr|D9Q9A1|D9Q9A1_CORP2;Cptb_RLC_001_01461	8;8;8;7;4	8;8;8;7;4	8;8;8;7;4	>Cptb_RLC_003_00405 Phosphoribosylglycinamide formyltransferase [Corynebacterium pseudotuberculosis C231];>Cptb_RLC_002_00564 Phosphoribosylglycinamide formyltransferase [Corynebacterium pseudotuberculosis C231];>Cptb_C231_00086 Phosphoribosylglycinamide f	5	8	8	8	7	5	6	7	5	6	7	5	6	43.8	43.8	43.8	22.222	208	208;208;208;208;78	4.13	2	6	7	11	11	10	0	54.793	1.1151	0.8808	28.692	37	0	Median	1.0726	0.84517	22.842	21	0	Median	1.0685	0.9146	20.076	6
tr|D9Q9A2|D9Q9A2_CORP2;Cptb_RLC_003_00404;Cptb_RLC_002_00565;Cptb_C231_00087;Cptb_RLC_001_01031	tr|D9Q9A2|D9Q9A2_CORP2;Cptb_RLC_003_00404;Cptb_RLC_002_00565;Cptb_C231_00087	8;8;8;8;2	8;8;8;8;2	8;8;8;8;2	>tr|D9Q9A2|D9Q9A2_CORP2 Bifunctional purine biosynthesis protein PurH OS=Corynebacterium pseudotuberculosis (strain C231) GN=purH PE=3 SV=1;>Cptb_RLC_003_00404 bifunctional phosphoribosylaminoimidazolecarboxamide formyltransferase/IMP cyclohydrolase[Coryne	5	8	8	8	6	7	6	6	7	6	6	7	6	15.8	15.8	15.8	55.779	525	525;525;525;525;109	4.31	4	4		5	13	9	0	46.223	1.3193	1.0533	30.008	27	0	Median	1.1287	0.88253	21.567	14	0	Median	1.3963	1.2047	28.517	7
Cptb_RLC_003_00403;Cptb_RLC_002_00566;Cptb_RLC_001_01030;Cptb_C231_00088;tr|D9Q9A3|D9Q9A3_CORP2	Cptb_RLC_003_00403;Cptb_RLC_002_00566;Cptb_RLC_001_01030;Cptb_C231_00088;tr|D9Q9A3|D9Q9A3_CORP2	6;6;6;6;6	6;6;6;6;6	6;6;6;6;6	>Cptb_RLC_003_00403 glutamine ABC transporter ATP-binding protein [Corynebacterium pseudotuberculosis C231];>Cptb_RLC_002_00566 glutamine ABC transporter ATP-binding protein [Corynebacterium pseudotuberculosis C231];>Cptb_RLC_001_01030 Glutamine transport	5	6	6	6	5	6	3	5	6	3	5	6	3	30.6	30.6	30.6	26.808	242	242;242;242;242;252	3.07	3	15	12	6	3	4	0	32.951	0.55737	0.41293	42.336	26	0	Median	0.63165	0.49476	14.145	15	0	Median	0.21557	0.17756	69.236	5
tr|D9Q9A4|D9Q9A4_CORP2;Cptb_RLC_003_00402;Cptb_RLC_002_00567;Cptb_C231_00089	tr|D9Q9A4|D9Q9A4_CORP2;Cptb_RLC_003_00402;Cptb_RLC_002_00567;Cptb_C231_00089	10;10;10;10	10;10;10;10	10;10;10;10	>tr|D9Q9A4|D9Q9A4_CORP2 Glutamate-binding protein GluB OS=Corynebacterium pseudotuberculosis (strain C231) GN=gluB PE=3 SV=1;>Cptb_RLC_003_00402 Glutamate-binding protein GluB [Corynebacterium pseudotuberculosis C231];>Cptb_RLC_002_00567 Glutamate-binding	4	10	10	10	9	8	7	9	8	7	9	8	7	50.9	50.9	50.9	31.278	293	293;293;293;293	4.19	6	10	19	23	28	25	0	323.31	0.59049	0.45909	54.85	74	0	Median	0.62938	0.50344	27.582	39	0	Median	0.25278	0.21195	66.937	15
tr|D9Q9A6|D9Q9A6_CORP2;Cptb_RLC_003_00400;Cptb_RLC_002_00569;Cptb_RLC_001_01346;Cptb_C231_00091	tr|D9Q9A6|D9Q9A6_CORP2;Cptb_RLC_003_00400;Cptb_RLC_002_00569;Cptb_RLC_001_01346;Cptb_C231_00091	1;1;1;1;1	1;1;1;1;1	1;1;1;1;1	>tr|D9Q9A6|D9Q9A6_CORP2 Glutamate transport system permease protein gluD OS=Corynebacterium pseudotuberculosis (strain C231) GN=gluD PE=3 SV=1;>Cptb_RLC_003_00400 Glutamate transport system permease protein gluD [Corynebacterium pseudotuberculosis C231];>C	5	1	1	1	0	0	1	0	0	1	0	0	1	6.4	6.4	6.4	34.251	312	312;312;312;312;312	5					1		0	2.9293	NaN	NaN	NaN	0	0	Median	NaN	NaN	NaN	0	0	Median	NaN	NaN	NaN	0
tr|D9Q9A7|D9Q9A7_CORP2;Cptb_RLC_003_00399;Cptb_RLC_002_00570;Cptb_C231_00092	tr|D9Q9A7|D9Q9A7_CORP2;Cptb_RLC_003_00399;Cptb_RLC_002_00570;Cptb_C231_00092	3;3;3;3	3;3;3;3	3;3;3;3	>tr|D9Q9A7|D9Q9A7_CORP2 Citrate lyase subunit beta OS=Corynebacterium pseudotuberculosis (strain C231) GN=citE PE=4 SV=1;>Cptb_RLC_003_00399 Citrate lyase subunit beta [Corynebacterium pseudotuberculosis C231];>Cptb_RLC_002_00570 Citrate lyase subunit beta	4	3	3	3	2	2	1	2	2	1	2	2	1	12.5	12.5	12.5	33.121	297	297;297;297;297	5.75					2	6	0	6.3306	1.3787	1.0693	19.06	4	0	Median	1.2821	0.98515	18.279	3	1	Median	1.6938	1.4175	13.84	3
tr|D9Q9A8|D9Q9A8_CORP2;Cptb_RLC_003_00398;Cptb_RLC_002_00571;Cptb_RLC_001_01266;Cptb_C231_00093	tr|D9Q9A8|D9Q9A8_CORP2;Cptb_RLC_003_00398;Cptb_RLC_002_00571;Cptb_RLC_001_01266;Cptb_C231_00093	2;2;2;2;2	2;2;2;2;2	2;2;2;2;2	>tr|D9Q9A8|D9Q9A8_CORP2 TetR family regulatory protein OS=Corynebacterium pseudotuberculosis (strain C231) GN=amtR PE=4 SV=1;>Cptb_RLC_003_00398 TetR family regulatory protein [Corynebacterium pseudotuberculosis C231];>Cptb_RLC_002_00571 TetR family regula	5	2	2	2	1	2	1	1	2	1	1	2	1	13.2	13.2	13.2	24.76	227	227;231;231;231;231	5.43			1		5	8	0	5.1981	2.1433	1.7021	50.234	10	0	Median	2.162	1.7021	41.802	4	0	Median	1.5567	1.3078	45.191	4
tr|D9Q9A9|D9Q9A9_CORP2;Cptb_RLC_003_00397;Cptb_RLC_002_00572;Cptb_C231_00094	tr|D9Q9A9|D9Q9A9_CORP2;Cptb_RLC_003_00397;Cptb_RLC_002_00572;Cptb_C231_00094	7;7;7;7	7;7;7;7	7;7;7;7	>tr|D9Q9A9|D9Q9A9_CORP2 Nucleotidyltransferase substrate binding domain protein OS=Corynebacterium pseudotuberculosis (strain C231) GN=CpC231_0652 PE=4 SV=1;>Cptb_RLC_003_00397 Nucleotidyltransferase substrate binding domain protein [Corynebacterium pseudo	4	7	7	7	7	4	6	7	4	6	7	4	6	28.2	28.2	28.2	32.413	298	298;298;298;298	4.05	2	8	2	7	10	8	0	33.317	1.194	0.90086	24.155	26	0	Median	1.0944	0.81016	16.192	17	0	Median	1.7033	1.4407	30.364	3
Cptb_RLC_003_00396;Cptb_RLC_002_00573;Cptb_RLC_001_01633;Cptb_C231_00095;tr|D9Q9B0|D9Q9B0_CORP2	Cptb_RLC_003_00396;Cptb_RLC_002_00573;Cptb_RLC_001_01633;Cptb_C231_00095;tr|D9Q9B0|D9Q9B0_CORP2	5;5;5;5;5	5;5;5;5;5	5;5;5;5;5	>Cptb_RLC_003_00396 30S ribosomal protein S18 [Corynebacterium pseudotuberculosis C231];>Cptb_RLC_002_00573 30S ribosomal protein S18 [Corynebacterium pseudotuberculosis C231];>Cptb_RLC_001_01633 30S ribosomal protein S18 1;>Cptb_C231_00095 30S ribosomal p	5	5	5	5	5	4	2	5	4	2	5	4	2	45.8	45.8	45.8	8.3756	72	72;72;72;72;77	4.81	1	3	3	7	16	17	0	28.585	1.8389	1.4374	18.763	37	0	Median	2.0028	1.5756	12.54	20	0	Median	1.3444	1.1541	7.9213	11
tr|D9Q9B1|D9Q9B1_CORP2;Cptb_RLC_003_00395;Cptb_RLC_002_00574;Cptb_C231_00096	tr|D9Q9B1|D9Q9B1_CORP2;Cptb_RLC_003_00395;Cptb_RLC_002_00574;Cptb_C231_00096	4;4;4;4	4;4;4;4	4;4;4;4	>tr|D9Q9B1|D9Q9B1_CORP2 30S ribosomal protein S14 OS=Corynebacterium pseudotuberculosis (strain C231) GN=rpsN PE=3 SV=1;>Cptb_RLC_003_00395 30S ribosomal protein S14 [Corynebacterium pseudotuberculosis C231];>Cptb_RLC_002_00574 30S ribosomal protein S14 [C	4	4	4	4	3	2	3	3	2	3	3	2	3	30.7	30.7	30.7	11.906	101	101;101;101;101	5.3				3	8	9	0	11.998	1.425	1.1385	25.499	19	0	Median	1.4117	1.1258	11.593	8	0	Median	1.2636	1.0759	19.839	4
tr|D9Q9B3|D9Q9B3_CORP2;Cptb_RLC_003_00393;Cptb_RLC_002_00576;Cptb_C231_00098	tr|D9Q9B3|D9Q9B3_CORP2;Cptb_RLC_003_00393;Cptb_RLC_002_00576;Cptb_C231_00098	4;4;4;4	4;4;4;4	4;4;4;4	>tr|D9Q9B3|D9Q9B3_CORP2 50S ribosomal protein L28 OS=Corynebacterium pseudotuberculosis (strain C231) GN=rpmB PE=3 SV=1;>Cptb_RLC_003_00393 50S ribosomal protein L28 [Corynebacterium pseudotuberculosis C231];>Cptb_RLC_002_00576 50S ribosomal protein L28 [C	4	4	4	4	4	4	4	4	4	4	4	4	4	38.5	38.5	38.5	8.8361	78	78;78;78;78	3.76	11	13	9	17	22	13	0	27.773	1.5073	1.1531	21.363	54	0	Median	1.7453	1.364	15.072	31	0	Median	1.0994	0.93607	14.078	12
tr|D9Q9B5|D9Q9B5_CORP2;Cptb_RLC_003_00391;Cptb_RLC_002_00578;Cptb_RLC_001_00963;Cptb_C231_00100	tr|D9Q9B5|D9Q9B5_CORP2;Cptb_RLC_003_00391;Cptb_RLC_002_00578;Cptb_RLC_001_00963;Cptb_C231_00100	4;4;4;4;4	4;4;4;4;4	4;4;4;4;4	>tr|D9Q9B5|D9Q9B5_CORP2 50S ribosomal protein L32 OS=Corynebacterium pseudotuberculosis (strain C231) GN=rpmF PE=3 SV=1;>Cptb_RLC_003_00391 50S ribosomal protein L32 [Corynebacterium pseudotuberculosis C231];>Cptb_RLC_002_00578 50S ribosomal protein L32 [C	5	4	4	4	3	4	3	3	4	3	3	4	3	57.9	57.9	57.9	6.5706	57	57;57;57;57;57	3.33	22	9	14	16	12	14	0	85.358	1.698	1.3401	22.391	46	0	Median	1.7956	1.4075	15.765	26	0	Median	1.2543	1.0694	19.655	10
tr|D9Q9B6|D9Q9B6_CORP2;Cptb_RLC_003_00390;Cptb_RLC_002_00579;Cptb_RLC_001_00964;Cptb_C231_00101	tr|D9Q9B6|D9Q9B6_CORP2;Cptb_RLC_003_00390;Cptb_RLC_002_00579;Cptb_RLC_001_00964;Cptb_C231_00101	12;12;12;12;12	12;12;12;12;12	12;12;12;12;12	>tr|D9Q9B6|D9Q9B6_CORP2 Two component system response regulator OS=Corynebacterium pseudotuberculosis (strain C231) GN=tcsR4 PE=4 SV=1;>Cptb_RLC_003_00390 two component system response regulator [Corynebacterium pseudotuberculosis C231];>Cptb_RLC_002_00579	5	12	12	12	12	9	8	12	9	8	12	9	8	52.6	52.6	52.6	25.569	230	230;230;230;230;230	4.4	5	16	24	27	43	46	0	210.42	1.2395	1.0049	26.2	142	0	Median	1.1735	0.91614	16.034	74	0	Median	1.1833	1.0001	13.311	35
tr|D9Q9B7|D9Q9B7_CORP2;Cptb_RLC_003_00389;Cptb_RLC_002_00580;Cptb_C231_00102;Cptb_RLC_001_01020	tr|D9Q9B7|D9Q9B7_CORP2;Cptb_RLC_003_00389;Cptb_RLC_002_00580;Cptb_C231_00102;Cptb_RLC_001_01020	3;3;3;3;2	3;3;3;3;2	3;3;3;3;2	>tr|D9Q9B7|D9Q9B7_CORP2 Histidine kinase OS=Corynebacterium pseudotuberculosis (strain C231) GN=tcsS4 PE=4 SV=1;>Cptb_RLC_003_00389 Two component system sensor kinase protein [Corynebacterium pseudotuberculosis C231];>Cptb_RLC_002_00580 Two component syste	5	3	3	3	3	1	2	3	1	2	3	1	2	7.8	7.8	7.8	56.585	514	514;514;514;514;357	4.83			3	1	3	5	0	9.1161	1.1487	0.88148	28.771	11	0	Median	1.1487	0.88148	29.471	7	0	Median	0.97854	0.82915	6.9586	2
tr|D9Q9B8|D9Q9B8_CORP2;Cptb_RLC_003_00388;Cptb_RLC_002_00581;Cptb_C231_00103;Cptb_RLC_001_01648	tr|D9Q9B8|D9Q9B8_CORP2;Cptb_RLC_003_00388;Cptb_RLC_002_00581;Cptb_C231_00103	12;12;12;12;1	12;12;12;12;1	12;12;12;12;1	>tr|D9Q9B8|D9Q9B8_CORP2 Serine protease OS=Corynebacterium pseudotuberculosis (strain C231) GN=pepD PE=4 SV=1;>Cptb_RLC_003_00388 Serine protease [Corynebacterium pseudotuberculosis C231];>Cptb_RLC_002_00581 Serine protease [Corynebacterium pseudotuberculo	5	12	12	12	11	12	12	11	12	12	11	12	12	44.6	44.6	44.6	49.013	484	484;484;484;484;42	4.02	12	26	30	28	42	40	0	307.34	1.3378	1.0712	16.523	120	0	Median	1.4916	1.1442	12.683	63	0	Median	1.089	0.92421	13.475	32
Cptb_RLC_003_00387;Cptb_RLC_002_00582;Cptb_C231_00104;tr|D9Q9B9|D9Q9B9_CORP2;Cptb_RLC_001_01647	Cptb_RLC_003_00387;Cptb_RLC_002_00582;Cptb_C231_00104;tr|D9Q9B9|D9Q9B9_CORP2;Cptb_RLC_001_01647	6;6;6;5;5	6;6;6;5;5	6;6;6;5;5	>Cptb_RLC_003_00387 molybdenum cofactor biosynthesis protein MoaB [Corynebacterium pseudotuberculosis C231];>Cptb_RLC_002_00582 molybdenum cofactor biosynthesis protein MoaB [Corynebacterium pseudotuberculosis C231];>Cptb_C231_00104 molybdenum cofactor bio	5	6	6	6	6	6	6	6	6	6	6	6	6	48.2	48.2	48.2	20.931	199	199;199;199;212;212	4.57			11	19	19	14	0	93.14	1.3176	1.0528	21.072	49	0	Median	1.4366	1.1109	19.334	25	0	Median	1.2476	1.0432	18.114	12
tr|D9Q9C1|D9Q9C1_CORP2;Cptb_RLC_003_00385;Cptb_RLC_002_00584;Cptb_RLC_001_01452;Cptb_C231_00106	tr|D9Q9C1|D9Q9C1_CORP2;Cptb_RLC_003_00385;Cptb_RLC_002_00584;Cptb_RLC_001_01452;Cptb_C231_00106	1;1;1;1;1	1;1;1;1;1	1;1;1;1;1	>tr|D9Q9C1|D9Q9C1_CORP2 Large-conductance mechanosensitive channel OS=Corynebacterium pseudotuberculosis (strain C231) GN=mscL PE=4 SV=1;>Cptb_RLC_003_00385 Large-conductance mechanosensitive channel [Corynebacterium pseudotuberculosis C231];>Cptb_RLC_002_	5	1	1	1	1	1	1	1	1	1	1	1	1	5	5	5	15.088	140	140;140;140;140;140	2.1	1	7	2				0.00078802	2.4386	1.829	1.4053	21.076	8	0	Median	1.7043	1.2273	7.3097	4	0	Median	1.9462	1.6465	10.748	3
tr|D9Q9C3|D9Q9C3_CORP2;Cptb_RLC_003_00383;Cptb_RLC_002_00586;Cptb_C231_00108;Cptb_RLC_001_01011	tr|D9Q9C3|D9Q9C3_CORP2;Cptb_RLC_003_00383;Cptb_RLC_002_00586;Cptb_C231_00108	3;3;3;3;1	3;3;3;3;1	3;3;3;3;1	>tr|D9Q9C3|D9Q9C3_CORP2 5-formyltetrahydrofolate cyclo-ligase OS=Corynebacterium pseudotuberculosis (strain C231) GN=CpC231_0666 PE=3 SV=1;>Cptb_RLC_003_00383 5-formyltetrahydrofolate cyclo-ligase [Corynebacterium pseudotuberculosis C231];>Cptb_RLC_002_005	5	3	3	3	1	2	2	1	2	2	1	2	2	13.7	13.7	13.7	22.385	205	205;205;205;205;178	4		1	2	3	4		0	10.51	1.3079	1.0938	87.197	3	0	Median	3.2953	2.5562	2.1816	2	1	Median	2.9497	2.4615	53.948	4
Cptb_C231_00109;tr|D9Q9C4|D9Q9C4_CORP2;Cptb_RLC_003_00382;Cptb_RLC_002_00587;Cptb_RLC_001_01010	Cptb_C231_00109;tr|D9Q9C4|D9Q9C4_CORP2;Cptb_RLC_003_00382;Cptb_RLC_002_00587;Cptb_RLC_001_01010	6;5;5;5;5	6;5;5;5;5	6;5;5;5;5	>Cptb_C231_00109 UTP--glucose-1-phosphate uridylyltransferase [Corynebacterium pseudotuberculosis C231];>tr|D9Q9C4|D9Q9C4_CORP2 UTP--glucose-1-phosphate uridylyltransferase OS=Corynebacterium pseudotuberculosis (strain C231) GN=galU PE=4 SV=1;>Cptb_RLC_003	5	6	6	6	6	5	5	6	5	5	6	5	5	28.2	28.2	28.2	33.611	309	309;318;318;318;318	5.27			4	5	14	26	0	81.923	1.2844	1.0334	21.651	38	0	Median	1.2839	1.0051	20.263	19	0	Median	1.2562	1.0761	7.4915	10
tr|D9Q9C5|D9Q9C5_CORP2;Cptb_RLC_003_00381;Cptb_RLC_002_00588;Cptb_C231_00110;Cptb_RLC_001_01227	tr|D9Q9C5|D9Q9C5_CORP2;Cptb_RLC_003_00381;Cptb_RLC_002_00588;Cptb_C231_00110	3;3;3;3;1	3;3;3;3;1	3;3;3;3;1	>tr|D9Q9C5|D9Q9C5_CORP2 Molybdopterin molybdenumtransferase OS=Corynebacterium pseudotuberculosis (strain C231) GN=moeA PE=4 SV=1;>Cptb_RLC_003_00381 Molybdopterin molybdenum transferase [Corynebacterium pseudotuberculosis C231];>Cptb_RLC_002_00588 Molybdo	5	3	3	3	3	3	3	3	3	3	3	3	3	11.4	11.4	11.4	44.846	421	421;421;421;421;234	4.37		1	9	13	10	8	0	94.146	1.4326	1.1165	14.16	27	0	Median	1.3614	1.0758	15.044	14	0	Median	1.3106	1.1369	17.018	6
tr|D9Q9C7|D9Q9C7_CORP2;Cptb_RLC_003_00379;Cptb_RLC_002_00590;Cptb_C231_00112;Cptb_RLC_001_01327	tr|D9Q9C7|D9Q9C7_CORP2;Cptb_RLC_003_00379;Cptb_RLC_002_00590;Cptb_C231_00112;Cptb_RLC_001_01327	5;5;5;5;3	5;5;5;5;3	5;5;5;5;3	>tr|D9Q9C7|D9Q9C7_CORP2 Uncharacterized protein OS=Corynebacterium pseudotuberculosis (strain C231) GN=CpC231_0670 PE=4 SV=1;>Cptb_RLC_003_00379 hypothetical protein [Corynebacterium pseudotuberculosis C231];>Cptb_RLC_002_00590 hypothetical protein [Coryne	5	5	5	5	3	2	5	3	2	5	3	2	5	16.3	16.3	16.3	43.243	387	387;387;387;387;308	4.69		1		5	3	4	0	8.8381	1.3147	1.0139	25.427	9	0	Median	1.0697	0.82233	20.529	3	0	Median	1.0958	0.9501	36.329	3
tr|D9Q9D4|D9Q9D4_CORP2;Cptb_RLC_003_00373;Cptb_RLC_002_00596;Cptb_C231_00118	tr|D9Q9D4|D9Q9D4_CORP2;Cptb_RLC_003_00373;Cptb_RLC_002_00596;Cptb_C231_00118	3;3;3;3	3;3;3;3	3;3;3;3	>tr|D9Q9D4|D9Q9D4_CORP2 Ribosomal RNA small subunit methyltransferase I OS=Corynebacterium pseudotuberculosis (strain C231) GN=rsmI PE=3 SV=1;>Cptb_RLC_003_00373 Ribosomal RNA small subunit methyltransferase I [Corynebacterium pseudotuberculosis C231];>Cpt	4	3	3	3	2	2	3	2	2	3	2	2	3	11.6	11.6	11.6	32.243	301	301;301;301;309	4			5	9	5		0	14.781	1.3116	1.0126	15.843	14	0	Median	1.1238	0.86244	9.6566	5	0	Median	1.1114	0.95121	15.184	4
tr|D9Q9D5|D9Q9D5_CORP2;Cptb_RLC_003_00372;Cptb_RLC_002_00597;Cptb_RLC_001_01128;Cptb_C231_00119	tr|D9Q9D5|D9Q9D5_CORP2;Cptb_RLC_003_00372;Cptb_RLC_002_00597;Cptb_RLC_001_01128;Cptb_C231_00119	10;10;10;10;10	10;10;10;10;10	10;10;10;10;10	>tr|D9Q9D5|D9Q9D5_CORP2 Methionine--tRNA ligase OS=Corynebacterium pseudotuberculosis (strain C231) GN=metG PE=3 SV=1;>Cptb_RLC_003_00372 methionyl-tRNA synthetase [Corynebacterium pseudotuberculosis C231];>Cptb_RLC_002_00597 methionyl-tRNA synthetase [Cor	5	10	10	10	10	8	8	10	8	8	10	8	8	25.9	25.9	25.9	67.78	610	610;610;610;610;610	3.81	5	11	21	17	18	12	0	202.67	1.2924	1.0117	25.906	68	0	Median	1.2016	0.90088	17.34	36	0	Median	1.2931	1.1017	7.4448	17
tr|D9Q9D6|D9Q9D6_CORP2;Cptb_RLC_003_00371;Cptb_RLC_002_00598;Cptb_C231_00120;Cptb_RLC_001_00953	tr|D9Q9D6|D9Q9D6_CORP2;Cptb_RLC_003_00371;Cptb_RLC_002_00598;Cptb_C231_00120;Cptb_RLC_001_00953	5;5;5;5;3	5;5;5;5;3	5;5;5;5;3	>tr|D9Q9D6|D9Q9D6_CORP2 TatD family hydrolase OS=Corynebacterium pseudotuberculosis (strain C231) GN=tatD PE=4 SV=1;>Cptb_RLC_003_00371 TatD family hydrolase [Corynebacterium pseudotuberculosis C231];>Cptb_RLC_002_00598 TatD family hydrolase [Corynebacteri	5	5	5	5	4	4	4	4	4	4	4	4	4	24.6	24.6	24.6	30.219	280	280;280;280;280;145	4.18	2	6	6	5	9	11	0	45.384	1.4598	1.1464	18.45	28	0	Median	1.5315	1.1851	13.504	16	0	Median	1.2259	1.0714	14.065	6
Cptb_C231_00121;tr|D9Q9D7|D9Q9D7_CORP2;Cptb_RLC_003_00370;Cptb_RLC_002_00599;Cptb_RLC_001_00951;Cptb_RLC_001_00952	Cptb_C231_00121;tr|D9Q9D7|D9Q9D7_CORP2;Cptb_RLC_003_00370;Cptb_RLC_002_00599;Cptb_RLC_001_00951	7;7;7;7;5;2	7;7;7;7;5;2	7;7;7;7;5;2	>Cptb_C231_00121 Resuscitation-promoting factor RpfB [Corynebacterium pseudotuberculosis C231];>tr|D9Q9D7|D9Q9D7_CORP2 Resuscitation-promoting factor RpfB OS=Corynebacterium pseudotuberculosis (strain C231) GN=rpfB PE=4 SV=1;>Cptb_RLC_003_00370 Resuscitati	6	7	7	7	7	6	5	7	6	5	7	6	5	28.3	28.3	28.3	36.144	343	343;383;383;383;257;138	3.19	3	13	7	6	4	4	0	35.136	1.5232	1.2303	60.4	22	0	Median	2.1741	1.685	26.033	12	0	Median	1.1118	0.93578	15.472	5
tr|D9Q9D8|D9Q9D8_CORP2;Cptb_RLC_003_00369;Cptb_RLC_002_00600;Cptb_C231_00122;Cptb_RLC_001_00816	tr|D9Q9D8|D9Q9D8_CORP2;Cptb_RLC_003_00369;Cptb_RLC_002_00600;Cptb_C231_00122;Cptb_RLC_001_00816	7;7;7;7;4	7;7;7;7;4	7;7;7;7;4	>tr|D9Q9D8|D9Q9D8_CORP2 Ribosomal RNA small subunit methyltransferase A OS=Corynebacterium pseudotuberculosis (strain C231) GN=ksgA PE=3 SV=1;>Cptb_RLC_003_00369 Dimethyladenosine transferase [Corynebacterium pseudotuberculosis C231];>Cptb_RLC_002_00600 Di	5	7	7	7	5	4	6	5	4	6	5	4	6	19.7	19.7	19.7	31.48	290	290;290;290;290;199	4.81			5	11	14	13	0	20.427	1.211	0.97417	43.388	31	0	Median	1.1981	0.92694	36.512	16	0	Median	1.1987	1.004	55.472	9
tr|D9Q9D9|D9Q9D9_CORP2;Cptb_RLC_003_00368;Cptb_RLC_002_00601;Cptb_RLC_001_00817;Cptb_C231_00123	tr|D9Q9D9|D9Q9D9_CORP2;Cptb_RLC_003_00368;Cptb_RLC_002_00601;Cptb_RLC_001_00817;Cptb_C231_00123	2;2;2;2;2	2;2;2;2;2	2;2;2;2;2	>tr|D9Q9D9|D9Q9D9_CORP2 4-diphosphocytidyl-2-C-methyl-D-erythritol kinase OS=Corynebacterium pseudotuberculosis (strain C231) GN=ispE PE=3 SV=1;>Cptb_RLC_003_00368 4-diphosphocytidyl-2-C-methyl-D-erythritol kinase [Corynebacterium pseudotuberculosis C231];	5	2	2	2	1	0	2	1	0	2	1	0	2	10.3	10.3	10.3	33.475	319	319;319;319;319;319	5.17				1	3	2	0	4.3747	1.0194	0.77184	47.079	3	0	Median	1.0651	0.81265	7.2876	2	0	Median	NaN	NaN	NaN	0
tr|D9Q9E1|D9Q9E1_CORP2;Cptb_RLC_003_00366;Cptb_RLC_002_00603;Cptb_RLC_001_00742;Cptb_C231_00125	tr|D9Q9E1|D9Q9E1_CORP2;Cptb_RLC_003_00366;Cptb_RLC_002_00603;Cptb_RLC_001_00742;Cptb_C231_00125	6;6;6;6;6	6;6;6;6;6	6;6;6;6;6	>tr|D9Q9E1|D9Q9E1_CORP2 Antibiotic biosynthesis monooxygenase OS=Corynebacterium pseudotuberculosis (strain C231) GN=CpC231_0684 PE=4 SV=1;>Cptb_RLC_003_00366 antibiotic biosynthesis monooxygenase [Corynebacterium pseudotuberculosis C231];>Cptb_RLC_002_006	5	6	6	6	4	4	6	4	4	6	4	4	6	48.6	48.6	48.6	12.705	107	107;107;107;107;107	3.91	4	13	13	9	9	18	0	43.248	0.99991	0.80055	23.368	52	0	Median	1.0502	0.8322	30.144	26	0	Median	0.90727	0.77457	15.527	13
tr|D9Q9E4|D9Q9E4_CORP2;Cptb_RLC_003_00364;Cptb_RLC_002_00605;Cptb_RLC_001_00740;Cptb_C231_00127	tr|D9Q9E4|D9Q9E4_CORP2;Cptb_RLC_003_00364;Cptb_RLC_002_00605;Cptb_RLC_001_00740;Cptb_C231_00127	13;13;13;13;13	13;13;13;13;13	13;13;13;13;13	>tr|D9Q9E4|D9Q9E4_CORP2 Transcriptional regulatory protein PvdS OS=Corynebacterium pseudotuberculosis (strain C231) GN=pvdS PE=4 SV=1;>Cptb_RLC_003_00364 Transcriptional regulatory protein PvdS [Corynebacterium pseudotuberculosis C231];>Cptb_RLC_002_00605	5	13	13	13	12	11	9	12	11	9	12	11	9	36.2	36.2	36.2	33.963	287	287;287;287;287;287	4.62	6	8	10	8	20	41	0	48.07	1.2218	0.99351	22.787	69	0	Median	1.2246	0.95578	14.225	32	0	Median	1.1215	0.94363	21.205	19
tr|D9Q9E5|D9Q9E5_CORP2;Cptb_RLC_003_00363;Cptb_RLC_002_00606;Cptb_C231_00128	tr|D9Q9E5|D9Q9E5_CORP2;Cptb_RLC_003_00363;Cptb_RLC_002_00606;Cptb_C231_00128	2;2;2;2	2;2;2;2	2;2;2;2	>tr|D9Q9E5|D9Q9E5_CORP2 Nicotinamide riboside transporter pnuC OS=Corynebacterium pseudotuberculosis (strain C231) GN=pnuC PE=4 SV=1;>Cptb_RLC_003_00363 Nicotinamide riboside transporter pnuC [Corynebacterium pseudotuberculosis C231];>Cptb_RLC_002_00606 Ni	4	2	2	2	2	1	0	2	1	0	2	1	0	8.9	8.9	8.9	26.309	236	236;236;236;236	2.57		3	4				0	16.768	1.3703	1.0398	16.599	6	0	Median	1.4242	1.0425	11.577	5	0	Median	NaN	NaN	NaN	1
tr|D9Q9E6|D9Q9E6_CORP2;Cptb_RLC_003_00360;Cptb_RLC_002_00609;Cptb_C231_00131	tr|D9Q9E6|D9Q9E6_CORP2;Cptb_RLC_003_00360;Cptb_RLC_002_00609;Cptb_C231_00131	4;4;4;4	4;4;4;4	4;4;4;4	>tr|D9Q9E6|D9Q9E6_CORP2 Enoyl-CoA hydratase OS=Corynebacterium pseudotuberculosis (strain C231) GN=echA PE=4 SV=1;>Cptb_RLC_003_00360 Enoyl-CoA hydratase [Corynebacterium pseudotuberculosis C231];>Cptb_RLC_002_00609 Enoyl-CoA hydratase [Corynebacterium pse	4	4	4	4	3	2	4	3	2	4	3	2	4	12.7	12.7	12.7	38.907	355	355;355;355;355	4.08	4			1	1	6	0	16.564	1.176	0.96032	52.591	10	0	Median	0.84488	0.6557	18.052	4	0	Median	0.93224	0.74984	39.921	2
tr|D9Q9E7|D9Q9E7_CORP2;Cptb_RLC_003_00359;Cptb_RLC_002_00610;Cptb_C231_00132;Cptb_RLC_001_00643	tr|D9Q9E7|D9Q9E7_CORP2;Cptb_RLC_003_00359;Cptb_RLC_002_00610;Cptb_C231_00132;Cptb_RLC_001_00643	4;4;4;4;4	4;4;4;4;4	4;4;4;4;4	>tr|D9Q9E7|D9Q9E7_CORP2 Uncharacterized protein OS=Corynebacterium pseudotuberculosis (strain C231) GN=CpC231_0691 PE=4 SV=1;>Cptb_RLC_003_00359 hypothetical protein [Corynebacterium pseudotuberculosis C231];>Cptb_RLC_002_00610 hypothetical protein [Coryne	5	4	4	4	4	2	2	4	2	2	4	2	2	11.1	11.1	11.1	44.894	416	416;416;416;416;444	3.47		4	8		3	2	0	14.474	1.0024	0.75068	30.299	12	0	Median	0.98807	0.72592	16.139	7	0	Median	0.69062	0.57971	36.172	2
tr|D9Q9E8|D9Q9E8_CORP2;Cptb_RLC_003_00358;Cptb_RLC_002_00611;Cptb_C231_00133;Cptb_RLC_001_00644	tr|D9Q9E8|D9Q9E8_CORP2;Cptb_RLC_003_00358;Cptb_RLC_002_00611;Cptb_C231_00133	14;14;14;14;6	14;14;14;14;6	14;14;14;14;6	>tr|D9Q9E8|D9Q9E8_CORP2 Glyceraldehyde-3-phosphate dehydrogenase OS=Corynebacterium pseudotuberculosis (strain C231) GN=gapA PE=3 SV=1;>Cptb_RLC_003_00358 Glyceraldehyde-3-phosphate dehydrogenase A [Corynebacterium pseudotuberculosis C231];>Cptb_RLC_002_00	5	14	14	14	14	12	11	14	12	11	14	12	11	37.2	37.2	37.2	51.917	476	476;476;476;476;186	4.7	4	13	18	22	44	64	0	222.54	2.1339	1.6233	30.235	89	0	Median	2.2591	1.794	26.029	48	0	Median	1.5367	1.3127	35.486	21
tr|D9Q9F1|D9Q9F1_CORP2;Cptb_RLC_003_00355;Cptb_RLC_002_00614;Cptb_C231_00136;Cptb_RLC_001_01743	tr|D9Q9F1|D9Q9F1_CORP2;Cptb_RLC_003_00355;Cptb_RLC_002_00614;Cptb_C231_00136;Cptb_RLC_001_01743	9;9;9;9;6	9;9;9;9;6	9;9;9;9;6	>tr|D9Q9F1|D9Q9F1_CORP2 Peptide chain release factor 3 OS=Corynebacterium pseudotuberculosis (strain C231) GN=prfC PE=3 SV=1;>Cptb_RLC_003_00355 Peptide chain release factor 3 [Corynebacterium pseudotuberculosis C231];>Cptb_RLC_002_00614 Peptide chain rele	5	9	9	9	8	6	7	8	6	7	8	6	7	19.5	19.5	19.5	59.374	544	544;544;544;544;311	4.38	5	8	1	11	12	21	0	75.653	1.3014	0.99233	29.564	41	0	Median	1.3391	1.0251	31.395	23	0	Median	1.0321	0.86386	17.47	8
tr|D9Q9F2|D9Q9F2_CORP2;Cptb_RLC_003_00354;Cptb_RLC_002_00615;Cptb_C231_00137;Cptb_RLC_001_01657	tr|D9Q9F2|D9Q9F2_CORP2;Cptb_RLC_003_00354;Cptb_RLC_002_00615;Cptb_C231_00137;Cptb_RLC_001_01657	6;6;6;6;4	6;6;6;6;4	6;6;6;6;4	>tr|D9Q9F2|D9Q9F2_CORP2 Short chain dehydrogenase OS=Corynebacterium pseudotuberculosis (strain C231) GN=CpC231_0696 PE=4 SV=1;>Cptb_RLC_003_00354 short-chain dehydrogenase [Corynebacterium pseudotuberculosis C231];>Cptb_RLC_002_00615 short-chain dehydroge	5	6	6	6	4	4	4	4	4	4	4	4	4	22.5	22.5	22.5	31.016	284	284;284;284;284;157	4.65		3	9	9	12	18	0	70.589	1.166	0.94587	22.814	40	0	Median	1.1295	0.8915	17.125	20	0	Median	1.2095	1.0177	17.251	11
tr|D9Q9F3|D9Q9F3_CORP2;Cptb_RLC_003_00353;Cptb_RLC_002_00616;Cptb_RLC_001_01643;Cptb_C231_00138	tr|D9Q9F3|D9Q9F3_CORP2;Cptb_RLC_003_00353;Cptb_RLC_002_00616;Cptb_RLC_001_01643;Cptb_C231_00138	1;1;1;1;1	1;1;1;1;1	1;1;1;1;1	>tr|D9Q9F3|D9Q9F3_CORP2 Peptidyl-tRNA hydrolase OS=Corynebacterium pseudotuberculosis (strain C231) GN=pth PE=3 SV=1;>Cptb_RLC_003_00353 Peptidyl-tRNA hydrolase 2 [Corynebacterium pseudotuberculosis C231];>Cptb_RLC_002_00616 Peptidyl-tRNA hydrolase 2 [Cory	5	1	1	1	1	1	1	1	1	1	1	1	1	4.1	4.1	4.1	24.117	217	217;217;217;217;217	4.8			2	4	4	5	0.00078555	2.3546	1.4618	1.167	11.217	9	0	Median	1.4724	1.167	1.9621	5	0	Median	1.1083	0.94349	4.5319	3
tr|D9Q9F4|D9Q9F4_CORP2;Cptb_RLC_003_00352;Cptb_RLC_002_00617;Cptb_C231_00139	tr|D9Q9F4|D9Q9F4_CORP2;Cptb_RLC_003_00352;Cptb_RLC_002_00617;Cptb_C231_00139	2;2;2;2	2;2;2;2	2;2;2;2	>tr|D9Q9F4|D9Q9F4_CORP2 Nitronate monooxygenase OS=Corynebacterium pseudotuberculosis (strain C231) GN=yrpB PE=4 SV=2;>Cptb_RLC_003_00352 Nitronate monooxygenase [Corynebacterium pseudotuberculosis C231];>Cptb_RLC_002_00617 Nitronate monooxygenase [Coryneb	4	2	2	2	2	0	2	2	0	2	2	0	2	8.3	8.3	8.3	37.04	349	349;349;349;349	4.25		1	1			2	0.0045627	0.9523	1.1812	0.88586	29.483	4	0	Median	1.2772	0.91015	36.736	2	0	Median	NaN	NaN	NaN	0
tr|D9Q9F5|D9Q9F5_CORP2;Cptb_RLC_003_00351;Cptb_RLC_002_00618;Cptb_C231_00140	tr|D9Q9F5|D9Q9F5_CORP2;Cptb_RLC_003_00351;Cptb_RLC_002_00618;Cptb_C231_00140	1;1;1;1	1;1;1;1	1;1;1;1	>tr|D9Q9F5|D9Q9F5_CORP2 Uncharacterized protein OS=Corynebacterium pseudotuberculosis (strain C231) GN=CpC231_0699 PE=4 SV=1;>Cptb_RLC_003_00351 hypothetical protein [Corynebacterium pseudotuberculosis C231];>Cptb_RLC_002_00618 hypothetical protein [Coryne	4	1	1	1	1	0	1	1	0	1	1	0	1	22.8	22.8	22.8	6.5679	57	57;59;59;59	3.67			1	2			0	7.0651	2.3004	1.7756	33.398	2	1	Median	NaN	NaN	NaN	1	1	Median	NaN	NaN	NaN	0
tr|D9Q9F6|D9Q9F6_CORP2;Cptb_RLC_001_01961;Cptb_RLC_003_00350;Cptb_RLC_002_00619;Cptb_C231_00141	tr|D9Q9F6|D9Q9F6_CORP2;Cptb_RLC_001_01961;Cptb_RLC_003_00350;Cptb_RLC_002_00619;Cptb_C231_00141	1;1;1;1;1	1;1;1;1;1	1;1;1;1;1	>tr|D9Q9F6|D9Q9F6_CORP2 Peptidyl-tRNA hydrolase 1 OS=Corynebacterium pseudotuberculosis (strain C231) GN=pth1 PE=4 SV=1;>Cptb_RLC_001_01961 Peptidyl-tRNA hydrolase;>Cptb_RLC_003_00350 Peptidyl-tRNA hydrolase 1 [Corynebacterium pseudotuberculosis C231];>Cpt	5	1	1	1	1	0	0	1	0	0	1	0	0	5.9	5.9	5.9	14.616	135	135;136;186;186;186	6						1	0.0046083	1.2993	NaN	NaN	NaN	1	1	Median	NaN	NaN	NaN	1	1	Median	NaN	NaN	NaN	0
tr|D9Q9F7|D9Q9F7_CORP2;Cptb_RLC_003_00349;Cptb_RLC_002_00620;Cptb_C231_00142	tr|D9Q9F7|D9Q9F7_CORP2;Cptb_RLC_003_00349;Cptb_RLC_002_00620;Cptb_C231_00142	2;2;2;2	2;2;2;2	2;2;2;2	>tr|D9Q9F7|D9Q9F7_CORP2 50S ribosomal protein L25 OS=Corynebacterium pseudotuberculosis (strain C231) GN=rplY PE=3 SV=1;>Cptb_RLC_003_00349 50S ribosomal protein L25 [Corynebacterium pseudotuberculosis C231];>Cptb_RLC_002_00620 50S ribosomal protein L25 [C	4	2	2	2	2	2	2	2	2	2	2	2	2	15.1	15.1	15.1	21.802	205	205;205;205;205	3.97	2	4	4	9	3	7	0	67.529	1.426	1.1366	16.228	24	0	Median	1.4344	1.1408	12.834	11	0	Median	1.2743	1.0809	28.175	6
tr|D9Q9F8|D9Q9F8_CORP2;Cptb_RLC_003_00348;Cptb_RLC_002_00621;Cptb_RLC_001_00066;Cptb_C231_00143	tr|D9Q9F8|D9Q9F8_CORP2;Cptb_RLC_003_00348;Cptb_RLC_002_00621;Cptb_RLC_001_00066;Cptb_C231_00143	5;5;5;5;5	5;5;5;5;5	5;5;5;5;5	>tr|D9Q9F8|D9Q9F8_CORP2 Pullulanase OS=Corynebacterium pseudotuberculosis (strain C231) GN=pulA PE=4 SV=1;>Cptb_RLC_003_00348 Pullulanase [Corynebacterium pseudotuberculosis C231];>Cptb_RLC_002_00621 Pullulanase [Corynebacterium pseudotuberculosis C231];>C	5	5	5	5	4	3	3	4	3	3	4	3	3	8.3	8.3	8.3	69.664	624	624;624;624;624;624	2.6	4	4	5			2	0	13.316	1.4038	1.0997	37.693	13	0	Median	1.307	1.0047	29.564	5	0	Median	1.3751	1.1595	32.028	4
tr|D9Q9F9|D9Q9F9_CORP2;Cptb_RLC_003_00347;Cptb_RLC_002_00622;Cptb_C231_00144;Cptb_RLC_001_00065	tr|D9Q9F9|D9Q9F9_CORP2;Cptb_RLC_003_00347;Cptb_RLC_002_00622;Cptb_C231_00144;Cptb_RLC_001_00065	12;12;12;12;12	12;12;12;12;12	12;12;12;12;12	>tr|D9Q9F9|D9Q9F9_CORP2 Ribose-phosphate pyrophosphokinase OS=Corynebacterium pseudotuberculosis (strain C231) GN=prsA PE=3 SV=1;>Cptb_RLC_003_00347 Ribose-phosphate pyrophosphokinase [Corynebacterium pseudotuberculosis C231];>Cptb_RLC_002_00622 Ribose-pho	5	12	12	12	11	11	8	11	11	8	11	11	8	48.8	48.8	48.8	35.359	326	326;326;326;326;351	4.71	8	4	5	16	27	41	0	145.12	1.304	1.0561	21.885	86	0	Median	1.2902	1.0118	16.478	41	0	Median	1.2095	1.0054	17.056	25
Cptb_RLC_003_00345;Cptb_RLC_002_00624;Cptb_RLC_001_00063;Cptb_C231_00146;tr|D9Q9G1|D9Q9G1_CORP2	Cptb_RLC_003_00345;Cptb_RLC_002_00624;Cptb_RLC_001_00063;Cptb_C231_00146;tr|D9Q9G1|D9Q9G1_CORP2	2;2;2;2;2	2;2;2;2;2	2;2;2;2;2	>Cptb_RLC_003_00345 Multicopper oxidase [Corynebacterium pseudotuberculosis C231];>Cptb_RLC_002_00624 Multicopper oxidase [Corynebacterium pseudotuberculosis C231];>Cptb_RLC_001_00063 Multicopper oxidase mco;>Cptb_C231_00146 Multicopper oxidase [Corynebact	5	2	2	2	1	0	1	1	0	1	1	0	1	4.2	4.2	4.2	57.417	523	523;523;523;523;547	3			3				0.0038551	1.4405	1.1957	0.91978	30.503	3	0	Median	1.242	0.95119	4.7491	2	0	Median	NaN	NaN	NaN	0
tr|D9Q9G4|D9Q9G4_CORP2;Cptb_RLC_003_00342;Cptb_RLC_002_00627;Cptb_C231_00149	tr|D9Q9G4|D9Q9G4_CORP2;Cptb_RLC_003_00342;Cptb_RLC_002_00627;Cptb_C231_00149	1;1;1;1	1;1;1;1	1;1;1;1	>tr|D9Q9G4|D9Q9G4_CORP2 TetR family transcriptional regulator OS=Corynebacterium pseudotuberculosis (strain C231) GN=tetR1 PE=4 SV=1;>Cptb_RLC_003_00342 TetR family transcriptional regulator [Corynebacterium pseudotuberculosis C231];>Cptb_RLC_002_00627 Tet	4	1	1	1	1	1	1	1	1	1	1	1	1	3.7	3.7	3.7	23.882	215	215;215;215;215	2.43		4	3				0	3.1435	1.019	0.84802	49.88	5	0	Median	0.83495	0.80729	23.608	4	2	Linear	NaN	NaN	NaN	1
tr|D9Q9G5|D9Q9G5_CORP2;Cptb_RLC_003_00341;Cptb_RLC_002_00628;Cptb_C231_00150;Cptb_RLC_001_00558	tr|D9Q9G5|D9Q9G5_CORP2;Cptb_RLC_003_00341;Cptb_RLC_002_00628;Cptb_C231_00150	14;14;14;14;5	14;14;14;14;5	14;14;14;14;5	>tr|D9Q9G5|D9Q9G5_CORP2 Transcription-repair-coupling factor OS=Corynebacterium pseudotuberculosis (strain C231) GN=mfd PE=3 SV=1;>Cptb_RLC_003_00341 transcription-repair coupling factor [Corynebacterium pseudotuberculosis C231];>Cptb_RLC_002_00628 transcr	5	14	14	14	12	7	9	12	7	9	12	7	9	12.7	12.7	12.7	139.22	1264	1264;1264;1264;1264;448	4.62		3	8	8	10	16	0	32.147	1.3244	1.0674	44.346	32	0	Median	1.2074	0.92705	37.179	14	0	Median	1.1443	0.97956	38.18	8
Cptb_RLC_003_00339;Cptb_RLC_002_00630;Cptb_C231_00152;tr|D9Q9G7|D9Q9G7_CORP2	Cptb_RLC_003_00339;Cptb_RLC_002_00630;Cptb_C231_00152;tr|D9Q9G7|D9Q9G7_CORP2	1;1;1;1	1;1;1;1	1;1;1;1	>Cptb_RLC_003_00339 MazG family transcriptional regulator [Corynebacterium pseudotuberculosis C231];>Cptb_RLC_002_00630 MazG family transcriptional regulator [Corynebacterium pseudotuberculosis C231];>Cptb_C231_00152 MazG family transcriptional regulator [	4	1	1	1	1	0	1	1	0	1	1	0	1	3.4	3.4	3.4	22.36	203	203;203;203;205	6						3	0.003108	1.9434	0.78071	0.59983	49.919	3	0	Median	0.77159	0.59927	0.13146	2	0	Median	NaN	NaN	NaN	0
Cptb_RLC_003_00338;Cptb_RLC_002_00631;Cptb_RLC_001_01145;Cptb_C231_00153;tr|D9Q9G8|D9Q9G8_CORP2	Cptb_RLC_003_00338;Cptb_RLC_002_00631;Cptb_RLC_001_01145;Cptb_C231_00153;tr|D9Q9G8|D9Q9G8_CORP2	4;4;4;4;4	4;4;4;4;4	4;4;4;4;4	>Cptb_RLC_003_00338 LpqU family protein [Corynebacterium pseudotuberculosis C231];>Cptb_RLC_002_00631 LpqU family protein [Corynebacterium pseudotuberculosis C231];>Cptb_RLC_001_01145 lytic murein transglycosylase;>Cptb_C231_00153 LpqU family protein [Cory	5	4	4	4	3	3	3	3	3	3	3	3	3	28.5	28.5	28.5	26.523	249	249;249;249;249;261	3.62		3	9	5	1	3	0	47.604	1.6825	1.3198	32.912	8	0	Median	1.8027	1.326	57.877	9	7	Median	1.9335	1.6414	90.164	6
Cptb_RLC_003_00336;Cptb_RLC_002_00633;Cptb_C231_00155;tr|D9Q9H0|D9Q9H0_CORP2	Cptb_RLC_003_00336;Cptb_RLC_002_00633;Cptb_C231_00155;tr|D9Q9H0|D9Q9H0_CORP2	2;2;2;2	2;2;2;2	2;2;2;2	>Cptb_RLC_003_00336 Septum formation initiator protein [Corynebacterium pseudotuberculosis C231];>Cptb_RLC_002_00633 Septum formation initiator protein [Corynebacterium pseudotuberculosis C231];>Cptb_C231_00155 Septum formation initiator protein [Corynebac	4	2	2	2	2	1	1	2	1	1	2	1	1	22.9	22.9	22.9	20.296	179	179;179;179;180	4.18			2	5	4		0	65.428	1.2061	0.97841	10.504	10	0	Median	1.262	0.99927	13.545	6	0	Median	1.1639	0.98867	2.199	2
tr|D9Q9H1|D9Q9H1_CORP2;Cptb_RLC_003_00335;Cptb_RLC_002_00634;Cptb_RLC_001_00982;Cptb_C231_00156	tr|D9Q9H1|D9Q9H1_CORP2;Cptb_RLC_003_00335;Cptb_RLC_002_00634;Cptb_RLC_001_00982;Cptb_C231_00156	3;3;3;3;3	3;3;3;3;3	3;3;3;3;3	>tr|D9Q9H1|D9Q9H1_CORP2 Uncharacterized protein OS=Corynebacterium pseudotuberculosis (strain C231) GN=CpC231_0715 PE=4 SV=1;>Cptb_RLC_003_00335 hypothetical protein [Corynebacterium pseudotuberculosis C231];>Cptb_RLC_002_00634 hypothetical protein [Coryne	5	3	3	3	3	2	1	3	2	1	3	2	1	26.1	26.1	26.1	20.547	188	188;188;188;188;188	5			2	8	10	12	0	32.06	1.5251	1.1933	21.857	28	0	Median	1.3757	1.0522	7.2316	15	0	Median	1.5659	1.3529	10.758	7
tr|D9Q9H2|D9Q9H2_CORP2;Cptb_RLC_003_00334;Cptb_RLC_002_00635;Cptb_RLC_001_00981;Cptb_C231_00157	tr|D9Q9H2|D9Q9H2_CORP2;Cptb_RLC_003_00334;Cptb_RLC_002_00635;Cptb_RLC_001_00981;Cptb_C231_00157	3;3;3;3;3	3;3;3;3;3	3;3;3;3;3	>tr|D9Q9H2|D9Q9H2_CORP2 Ppx/GppA phosphatase family OS=Corynebacterium pseudotuberculosis (strain C231) GN=gppA2 PE=4 SV=1;>Cptb_RLC_003_00334 Ppx/GppA phosphatase family protein [Corynebacterium pseudotuberculosis C231];>Cptb_RLC_002_00635 Ppx/GppA phosph	5	3	3	3	2	2	3	2	2	3	2	2	3	14.6	14.6	14.6	34.447	323	323;323;323;323;323	3.11		2	6			1	0	24.711	0.45732	0.34533	123.14	9	8	Median	0.38837	0.30225	115.46	4	4	Median	0.19028	0.16117	168.94	2
tr|D9Q9H4|D9Q9H4_CORP2;Cptb_RLC_003_00330;Cptb_RLC_002_00639;Cptb_RLC_001_01351;Cptb_C231_00161	tr|D9Q9H4|D9Q9H4_CORP2;Cptb_RLC_003_00330;Cptb_RLC_002_00639;Cptb_RLC_001_01351;Cptb_C231_00161	1;1;1;1;1	1;1;1;1;1	1;1;1;1;1	>tr|D9Q9H4|D9Q9H4_CORP2 Uncharacterized protein OS=Corynebacterium pseudotuberculosis (strain C231) GN=CpC231_0718 PE=4 SV=1;>Cptb_RLC_003_00330 hypothetical protein [Corynebacterium pseudotuberculosis C231];>Cptb_RLC_002_00639 hypothetical protein [Coryne	5	1	1	1	1	1	1	1	1	1	1	1	1	4.8	4.8	4.8	28.841	273	273;273;273;273;273	4.92			1	3	4	4	0	10.758	1.8052	1.4324	23.22	9	0	Median	1.8045	1.4198	15.475	6	0	Median	1.473	1.2668	69.612	3
tr|D9Q9H6|D9Q9H6_CORP2;Cptb_RLC_003_00328;Cptb_RLC_002_00641;Cptb_C231_00163	tr|D9Q9H6|D9Q9H6_CORP2;Cptb_RLC_003_00328;Cptb_RLC_002_00641;Cptb_C231_00163	12;12;12;12	12;12;12;12	12;12;12;12	>tr|D9Q9H6|D9Q9H6_CORP2 Transcription elongation factor GreA OS=Corynebacterium pseudotuberculosis (strain C231) GN=greA PE=3 SV=1;>Cptb_RLC_003_00328 Transcription elongation factor GreA [Corynebacterium pseudotuberculosis C231];>Cptb_RLC_002_00641 Transc	4	12	12	12	11	9	9	11	9	9	11	9	9	75.1	75.1	75.1	19.013	173	173;173;173;173	3.88	14	29	41	51	48	34	0	251.14	1.155	0.92248	23.573	191	0	Median	1.1551	0.89565	14.941	96	0	Median	0.99557	0.8562	15.991	47
tr|D9Q9H7|D9Q9H7_CORP2;Cptb_RLC_003_00327;Cptb_RLC_002_00642;Cptb_RLC_001_00773;Cptb_C231_00164	tr|D9Q9H7|D9Q9H7_CORP2;Cptb_RLC_003_00327;Cptb_RLC_002_00642;Cptb_RLC_001_00773;Cptb_C231_00164	1;1;1;1;1	1;1;1;1;1	1;1;1;1;1	>tr|D9Q9H7|D9Q9H7_CORP2 Uncharacterized protein OS=Corynebacterium pseudotuberculosis (strain C231) GN=CpC231_0721 PE=4 SV=1;>Cptb_RLC_003_00327 hypothetical protein [Corynebacterium pseudotuberculosis C231];>Cptb_RLC_002_00642 hypothetical protein [Coryne	5	1	1	1	1	0	1	1	0	1	1	0	1	6.7	6.7	6.7	16.481	150	150;150;150;150;150	4.33				2	1		0.0089485	0.68898	1.3972	1.0915	9.5518	3	0	Median	1.3304	1.0319	7.9409	2	0	Median	NaN	NaN	NaN	0
tr|D9Q9H8|D9Q9H8_CORP2;Cptb_RLC_003_00326;Cptb_RLC_002_00643;Cptb_C231_00165;Cptb_RLC_001_00774	tr|D9Q9H8|D9Q9H8_CORP2;Cptb_RLC_003_00326;Cptb_RLC_002_00643;Cptb_C231_00165	3;3;3;3;1	3;3;3;3;1	3;3;3;3;1	>tr|D9Q9H8|D9Q9H8_CORP2 Mycothiol S-conjugate amidase OS=Corynebacterium pseudotuberculosis (strain C231) GN=mca PE=3 SV=1;>Cptb_RLC_003_00326 Mycothiol conjugate amidase Mca [Corynebacterium pseudotuberculosis C231];>Cptb_RLC_002_00643 Mycothiol conjugate	5	3	3	3	3	2	2	3	2	2	3	2	2	13.9	13.9	13.9	33.332	296	296;296;296;296;272	5.91					1	10	0	24.28	0.98787	0.74873	27.033	11	0	Median	1.1937	0.9308	26.514	7	0	Median	0.95789	0.80112	52.195	2
tr|D9Q9I0|D9Q9I0_CORP2;Cptb_RLC_003_00324;Cptb_RLC_002_00645;Cptb_RLC_001_01677;Cptb_C231_00167	tr|D9Q9I0|D9Q9I0_CORP2;Cptb_RLC_003_00324;Cptb_RLC_002_00645;Cptb_RLC_001_01677;Cptb_C231_00167	3;3;3;3;3	3;3;3;3;3	3;3;3;3;3	>tr|D9Q9I0|D9Q9I0_CORP2 Isoprenyl transferase OS=Corynebacterium pseudotuberculosis (strain C231) GN=uppS1 PE=3 SV=1;>Cptb_RLC_003_00324 Undecaprenyl pyrophosphate synthase 1 [Corynebacterium pseudotuberculosis C231];>Cptb_RLC_002_00645 Undecaprenyl pyroph	5	3	3	3	3	3	3	3	3	3	3	3	3	10.2	10.2	10.2	29.868	265	265;265;265;265;265	3.11	2	4	3	8	1		0	44.713	1.207	0.95272	21.902	10	0	Median	1.2402	0.93616	29.534	5	0	Median	1.1318	0.93469	26.165	4
tr|D9Q9I3|D9Q9I3_CORP2;Cptb_RLC_003_00321;Cptb_RLC_002_00648;Cptb_C231_00170;Cptb_RLC_001_01046	tr|D9Q9I3|D9Q9I3_CORP2;Cptb_RLC_003_00321;Cptb_RLC_002_00648;Cptb_C231_00170	13;13;13;13;5	13;13;13;13;5	13;13;13;13;5	>tr|D9Q9I3|D9Q9I3_CORP2 Serine hydroxymethyltransferase OS=Corynebacterium pseudotuberculosis (strain C231) GN=glyA PE=3 SV=1;>Cptb_RLC_003_00321 Serine hydroxymethyltransferase [Corynebacterium pseudotuberculosis C231];>Cptb_RLC_002_00648 Serine hydroxyme	5	13	13	13	13	11	8	13	11	8	13	11	8	41	41	41	46.187	429	429;429;429;429;226	4.86	1	3	11	43	57	55	0	323.31	1.3408	1.0798	21.642	138	0	Median	1.3241	1.0289	14.431	75	0	Median	1.2315	1.0568	19.934	32
Cptb_RLC_003_00318;Cptb_RLC_002_00651;Cptb_C231_00173;tr|D9Q9I6|D9Q9I6_CORP2;Cptb_RLC_001_01434	Cptb_RLC_003_00318;Cptb_RLC_002_00651;Cptb_C231_00173;tr|D9Q9I6|D9Q9I6_CORP2;Cptb_RLC_001_01434	4;4;4;3;2	4;4;4;3;2	4;4;4;3;2	>Cptb_RLC_003_00318 hypothetical protein [Corynebacterium pseudotuberculosis C231];>Cptb_RLC_002_00651 hypothetical protein [Corynebacterium pseudotuberculosis C231];>Cptb_C231_00173 hypothetical protein [Corynebacterium pseudotuberculosis C231];>tr|D9Q9I6	5	4	4	4	4	2	1	4	2	1	4	2	1	33.9	33.9	33.9	13.84	124	124;124;124;111;40	4.85	2			3	7	8	0	7.5166	1.2092	0.95199	14.444	14	0	Median	1.2098	0.94012	9.9875	7	0	Median	1.0488	0.89348	15.791	4
Cptb_RLC_003_00317;Cptb_RLC_002_00652;Cptb_C231_00174;tr|D9Q9I7|D9Q9I7_CORP2;Cptb_RLC_001_00272	Cptb_RLC_003_00317;Cptb_RLC_002_00652;Cptb_C231_00174;tr|D9Q9I7|D9Q9I7_CORP2;Cptb_RLC_001_00272	4;4;4;4;4	4;4;4;4;4	4;4;4;4;4	>Cptb_RLC_003_00317 LysR family transcriptional regulator [Corynebacterium pseudotuberculosis C231];>Cptb_RLC_002_00652 LysR family transcriptional regulator [Corynebacterium pseudotuberculosis C231];>Cptb_C231_00174 LysR family transcriptional regulator [	5	4	4	4	4	4	4	4	4	4	4	4	4	16.5	16.5	16.5	25.843	231	231;231;231;253;253	4.06		3	8	11	12	2	0	27.797	1.1955	0.9433	33.831	23	0	Median	1.3019	1.0076	35.932	14	0	Median	0.83399	0.70269	18.564	4
Cptb_RLC_001_00274;tr|D9Q9I9|D9Q9I9_CORP2;Cptb_RLC_003_00316;Cptb_RLC_002_00653;Cptb_C231_00175	Cptb_RLC_001_00274;tr|D9Q9I9|D9Q9I9_CORP2;Cptb_RLC_003_00316;Cptb_RLC_002_00653;Cptb_C231_00175	5;5;5;5;5	5;5;5;5;5	5;5;5;5;5	>Cptb_RLC_001_00274 hypothetical protein;>tr|D9Q9I9|D9Q9I9_CORP2 Uncharacterized protein OS=Corynebacterium pseudotuberculosis (strain C231) GN=CpC231_0733 PE=4 SV=1;>Cptb_RLC_003_00316 hypothetical protein [Corynebacterium pseudotuberculosis C231];>Cptb_R	5	5	5	5	3	5	5	3	5	5	3	5	5	52.5	52.5	52.5	13.025	120	120;213;213;213;213	3.41	9	5			5	8	0	41.244	1.3353	1.0098	22.097	21	0	Median	1.3897	1.032	19.97	13	0	Median	0.98455	0.77682	15.551	4
tr|D9Q9J0|D9Q9J0_CORP2;Cptb_RLC_003_00315;Cptb_RLC_002_00654;Cptb_RLC_001_00275;Cptb_C231_00176	tr|D9Q9J0|D9Q9J0_CORP2;Cptb_RLC_003_00315;Cptb_RLC_002_00654;Cptb_RLC_001_00275;Cptb_C231_00176	4;4;4;4;4	4;4;4;4;4	4;4;4;4;4	>tr|D9Q9J0|D9Q9J0_CORP2 Phosphinothricin acetyltransferase YwnH OS=Corynebacterium pseudotuberculosis (strain C231) GN=ywnH PE=4 SV=1;>Cptb_RLC_003_00315 Phosphinothricin acetyltransferase YwnH [Corynebacterium pseudotuberculosis C231];>Cptb_RLC_002_00654	5	4	4	4	4	4	4	4	4	4	4	4	4	29.6	29.6	29.6	20.827	186	186;186;186;186;186	4.43	1	7	12	20	20	22	0	83.729	1.0319	0.81094	19.21	52	0	Median	1.0773	0.8255	16.77	29	0	Median	0.83968	0.70889	19.747	10
Cptb_RLC_001_00276;tr|D9Q9J1|D9Q9J1_CORP2;Cptb_RLC_003_00314;Cptb_RLC_002_00655;Cptb_C231_00177	Cptb_RLC_001_00276;tr|D9Q9J1|D9Q9J1_CORP2;Cptb_RLC_003_00314;Cptb_RLC_002_00655;Cptb_C231_00177	3;3;3;3;3	3;3;3;3;3	3;3;3;3;3	>Cptb_RLC_001_00276 Multidrug-efflux transporter 3;>tr|D9Q9J1|D9Q9J1_CORP2 Drug transport membrane protein OS=Corynebacterium pseudotuberculosis (strain C231) GN=CpC231_0735 PE=4 SV=1;>Cptb_RLC_003_00314 Drug transport membrane protein [Corynebacterium pse	5	3	3	3	2	1	3	2	1	3	2	1	3	18.6	18.6	18.6	23.169	220	220;524;524;524;524	5.29				2	1	4	0	13.746	0.79843	0.63489	33.419	4	4	Median	0.99095	0.77642	7.0199	2	2	Median	NaN	NaN	NaN	1
tr|D9Q9J2|D9Q9J2_CORP2;Cptb_RLC_003_00313;Cptb_RLC_002_00656;Cptb_C231_00178	tr|D9Q9J2|D9Q9J2_CORP2;Cptb_RLC_003_00313;Cptb_RLC_002_00656;Cptb_C231_00178	4;4;4;4	4;4;4;4	4;4;4;4	>tr|D9Q9J2|D9Q9J2_CORP2 TetR family transcriptional regulator OS=Corynebacterium pseudotuberculosis (strain C231) GN=tetR3 PE=4 SV=1;>Cptb_RLC_003_00313 TetR family transcriptional regulator [Corynebacterium pseudotuberculosis C231];>Cptb_RLC_002_00656 Tet	4	4	4	4	4	4	3	4	4	3	4	4	3	19	19	19	24.49	216	216;216;216;216	4.28		3	11	10	14	8	0	57.913	1.9943	1.5788	34.217	33	0	Median	1.5046	1.1957	20.624	15	0	Median	2.0219	1.7003	32.96	10
tr|D9QBL3|D9QBL3_CORP2;Cptb_RLC_003_00035;Cptb_C231_00183	tr|D9QBL3|D9QBL3_CORP2;Cptb_RLC_003_00035;Cptb_C231_00183	7;7;7	7;7;7	7;7;7	>tr|D9QBL3|D9QBL3_CORP2 Inosine 5-monophosphate dehydrogenase OS=Corynebacterium pseudotuberculosis (strain C231) GN=CpC231_1472 PE=3 SV=1;>Cptb_RLC_003_00035 Inosine 5-monophosphate dehydrogenase [Corynebacterium pseudotuberculosis C231];>Cptb_C231_00183	3	7	7	7	7	5	5	7	5	5	7	5	5	23.1	23.1	23.1	50.331	477	477;479;479	4.48		5	12	23	27	18	0	71.946	1.0031	0.79393	30.161	27	0	Median	1.1789	0.88465	31.525	15	0	Median	0.80272	0.67453	19.248	4
tr|D9QBL4|D9QBL4_CORP2;Cptb_RLC_003_00036;Cptb_RLC_001_00602;Cptb_C231_00184	tr|D9QBL4|D9QBL4_CORP2;Cptb_RLC_003_00036;Cptb_RLC_001_00602;Cptb_C231_00184	21;21;21;21	21;21;21;21	21;21;21;21	>tr|D9QBL4|D9QBL4_CORP2 Uncharacterized protein OS=Corynebacterium pseudotuberculosis (strain C231) GN=CpC231_1473 PE=4 SV=1;>Cptb_RLC_003_00036 hypothetical protein [Corynebacterium pseudotuberculosis C231];>Cptb_RLC_001_00602 CsbD-like protein;>Cptb_C231	4	21	21	21	20	21	20	20	21	20	20	21	20	98.6	98.6	98.6	7.2588	69	69;69;69;69	3.57	45	107	152	140	87	77	0	323.31	1.1142	0.89582	44.437	490	0	Median	1.2404	0.96473	15.1	260	0	Median	0.9895	0.85209	11.122	124
tr|D9QBL6|D9QBL6_CORP2;Cptb_RLC_003_00038;Cptb_C231_00186;Cptb_RLC_001_01823	tr|D9QBL6|D9QBL6_CORP2;Cptb_RLC_003_00038;Cptb_C231_00186;Cptb_RLC_001_01823	7;7;7;6	7;7;7;6	7;7;7;6	>tr|D9QBL6|D9QBL6_CORP2 MutT/NUDIX family protein OS=Corynebacterium pseudotuberculosis (strain C231) GN=CpC231_1475 PE=4 SV=1;>Cptb_RLC_003_00038 MutT/NUDIX family protein [Corynebacterium pseudotuberculosis C231];>Cptb_C231_00186 MutT/NUDIX family protei	4	7	7	7	6	7	6	6	7	6	6	7	6	49.4	49.4	49.4	19.662	178	178;178;178;155	4.11		11	17	19	22	13	0	53.113	1.1269	0.88477	16.913	36	0	Median	1.139	0.8867	12.516	15	0	Median	1.0357	0.83524	14.92	11
tr|D9QBL7|D9QBL7_CORP2;Cptb_RLC_003_00039;Cptb_RLC_001_01822;Cptb_C231_00187	tr|D9QBL7|D9QBL7_CORP2;Cptb_RLC_003_00039;Cptb_RLC_001_01822;Cptb_C231_00187	1;1;1;1	1;1;1;1	1;1;1;1	>tr|D9QBL7|D9QBL7_CORP2 Uncharacterized protein OS=Corynebacterium pseudotuberculosis (strain C231) GN=CpC231_1476 PE=4 SV=1;>Cptb_RLC_003_00039 hypothetical protein [Corynebacterium pseudotuberculosis C231];>Cptb_RLC_001_01822 hypothetical protein;>Cptb_C	4	1	1	1	1	1	0	1	1	0	1	1	0	37	37	37	5.1245	46	46;46;46;46	5.29				1	3	3	0	24.449	2.4905	1.9607	13.066	3	0	Median	2.1849	1.7135	16.768	5	3	Median	2.4709	2.0703	14.224	2
tr|D9QBL8|D9QBL8_CORP2;Cptb_RLC_003_00040;Cptb_C231_00188	tr|D9QBL8|D9QBL8_CORP2;Cptb_RLC_003_00040;Cptb_C231_00188	18;18;18	18;18;18	18;18;18	>tr|D9QBL8|D9QBL8_CORP2 Threonine synthase OS=Corynebacterium pseudotuberculosis (strain C231) GN=thrC PE=4 SV=1;>Cptb_RLC_003_00040 Threonine synthase [Corynebacterium pseudotuberculosis C231];>Cptb_C231_00188 Threonine synthase [Corynebacterium pseudotub	3	18	18	18	17	16	15	17	16	15	17	16	15	45.4	45.4	45.4	52.81	480	480;480;480	4.57	2	12	29	41	41	63	0	244.13	1.2712	1.0038	31.966	135	0	Median	1.254	0.99077	26.519	75	0	Median	1.2449	1.0743	36.158	29
tr|D9QBM0|D9QBM0_CORP2;Cptb_RLC_003_00042;Cptb_RLC_002_00472;Cptb_RLC_001_00157;Cptb_C231_00190	tr|D9QBM0|D9QBM0_CORP2;Cptb_RLC_003_00042;Cptb_RLC_002_00472;Cptb_RLC_001_00157;Cptb_C231_00190	3;3;3;3;3	3;3;3;3;3	3;3;3;3;3	>tr|D9QBM0|D9QBM0_CORP2 Uncharacterized protein OS=Corynebacterium pseudotuberculosis (strain C231) GN=CpC231_1479 PE=4 SV=1;>Cptb_RLC_003_00042 hypothetical protein [Corynebacterium pseudotuberculosis C231];>Cptb_RLC_002_00472 hypothetical protein [Coryne	5	3	3	3	2	3	3	2	3	3	2	3	3	38.4	38.4	38.4	9.0631	86	86;86;86;86;86	3.78	1	7	4	4	7	4	0	17.045	0.9908	0.84205	21.975	24	0	Median	1.1414	0.90938	17.922	11	0	Median	0.96345	0.84826	23.995	6
Cptb_C231_00192;tr|D9QBM1|D9QBM1_CORP2;Cptb_RLC_003_00043;Cptb_RLC_002_00471;Cptb_RLC_001_00158	Cptb_C231_00192;tr|D9QBM1|D9QBM1_CORP2;Cptb_RLC_003_00043;Cptb_RLC_002_00471;Cptb_RLC_001_00158	3;3;3;3;3	3;3;3;3;3	3;3;3;3;3	>Cptb_C231_00192 heme oxygenase [Corynebacterium pseudotuberculosis C231];>tr|D9QBM1|D9QBM1_CORP2 Heme oxygenase OS=Corynebacterium pseudotuberculosis (strain C231) GN=hmuO PE=4 SV=1;>Cptb_RLC_003_00043 heme oxygenase [Corynebacterium pseudotuberculosis C2	5	3	3	3	3	1	0	3	1	0	3	1	0	22.6	22.6	22.6	14.672	133	133;212;212;212;212	4.33		1	1	2	4	1	0	23.22	1.9369	1.4727	54.753	3	0	Median	1.9369	1.4727	63.891	7	5	Median	NaN	NaN	NaN	1
Cptb_RLC_001_01086;tr|D9QBM2|D9QBM2_CORP2;Cptb_RLC_003_00045;Cptb_RLC_002_00079;Cptb_C231_00194	Cptb_RLC_001_01086;tr|D9QBM2|D9QBM2_CORP2;Cptb_RLC_003_00045;Cptb_RLC_002_00079;Cptb_C231_00194	2;2;2;2;2	2;2;2;2;2	2;2;2;2;2	>Cptb_RLC_001_01086 putative glutamine synthetase 2;>tr|D9QBM2|D9QBM2_CORP2 Glutamine synthetase II OS=Corynebacterium pseudotuberculosis (strain C231) GN=glnA2 PE=3 SV=1;>Cptb_RLC_003_00045 Glutamine synthetase II [Corynebacterium pseudotuberculosis C231]	5	2	2	2	1	2	1	1	2	1	1	2	1	35.5	35.5	35.5	12.704	110	110;446;456;456;456	3.91		1	7	9	5	1	0	40.42	2.3387	1.8417	45.629	13	0	Median	1.2917	0.94277	23.022	4	0	Median	2.8168	2.4759	37.74	5
tr|D9QBM5|D9QBM5_CORP2;Cptb_RLC_003_00048;Cptb_RLC_002_00082;Cptb_C231_00198	tr|D9QBM5|D9QBM5_CORP2;Cptb_RLC_003_00048;Cptb_RLC_002_00082;Cptb_C231_00198	7;7;7;7	7;7;7;7	7;7;7;7	>tr|D9QBM5|D9QBM5_CORP2 Uncharacterized protein OS=Corynebacterium pseudotuberculosis (strain C231) GN=CpC231_1485 PE=4 SV=1;>Cptb_RLC_003_00048 hypothetical protein [Corynebacterium pseudotuberculosis C231];>Cptb_RLC_002_00082 hypothetical protein [Coryne	4	7	7	7	6	6	6	6	6	6	6	6	6	77	77	77	7.1145	61	61;61;61;61	4.68	2	4	13	15	21	33	0	83.14	1.0299	0.85828	50.405	70	0	Median	1.3741	1.083	14.476	34	0	Median	0.93971	0.81273	10.984	16
tr|D9QBM8|D9QBM8_CORP2;Cptb_RLC_003_00051;Cptb_RLC_002_00085;Cptb_C231_00203	tr|D9QBM8|D9QBM8_CORP2;Cptb_RLC_003_00051;Cptb_RLC_002_00085;Cptb_C231_00203	5;5;5;5	5;5;5;5	5;5;5;5	>tr|D9QBM8|D9QBM8_CORP2 Bifunctional RNase H/acid phosphatase OS=Corynebacterium pseudotuberculosis (strain C231) GN=CpC231_1488 PE=4 SV=1;>Cptb_RLC_003_00051 Bifunctional RNase H/acid phosphatase [Corynebacterium pseudotuberculosis C231];>Cptb_RLC_002_000	4	5	5	5	4	4	5	4	4	5	4	4	5	22.3	22.3	22.3	41.939	385	385;385;385;385	4.73			7	4	4	11	0	31.393	1.1657	0.90631	20.875	18	0	Median	1.1005	0.8883	13.539	11	0	Median	1.164	0.98145	42.089	4
tr|D9QBM9|D9QBM9_CORP2;Cptb_RLC_003_00052;Cptb_RLC_002_00086;Cptb_C231_00204;Cptb_RLC_001_01555	tr|D9QBM9|D9QBM9_CORP2;Cptb_RLC_003_00052;Cptb_RLC_002_00086;Cptb_C231_00204	10;10;10;10;3	10;10;10;10;3	10;10;10;10;3	>tr|D9QBM9|D9QBM9_CORP2 Zn-ribbon protein OS=Corynebacterium pseudotuberculosis (strain C231) GN=CpC231_1489 PE=4 SV=1;>Cptb_RLC_003_00052 Zn-ribbon protein [Corynebacterium pseudotuberculosis C231];>Cptb_RLC_002_00086 Zn-ribbon protein [Corynebacterium ps	5	10	10	10	10	8	6	10	8	6	10	8	6	50.4	50.4	50.4	26.765	238	238;238;238;238;102	3.54	2	13	28	26	16	2	0	97.145	1.0676	0.80928	22.086	63	0	Median	1.1561	0.86701	17.859	40	0	Median	0.75597	0.63751	20.122	13
tr|D9QBN4|D9QBN4_CORP2;Cptb_RLC_003_00057;Cptb_RLC_002_00091;Cptb_C231_00210	tr|D9QBN4|D9QBN4_CORP2;Cptb_RLC_003_00057;Cptb_RLC_002_00091;Cptb_C231_00210	1;1;1;1	1;1;1;1	1;1;1;1	>tr|D9QBN4|D9QBN4_CORP2 Uncharacterized protein OS=Corynebacterium pseudotuberculosis (strain C231) GN=CpC231_1494 PE=4 SV=1;>Cptb_RLC_003_00057 hypothetical protein [Corynebacterium pseudotuberculosis C231];>Cptb_RLC_002_00091 hypothetical protein [Coryne	4	1	1	1	1	0	1	1	0	1	1	0	1	5.4	5.4	5.4	34.917	314	314;314;314;314	1.25	3	1					0	17.088	1.2532	0.87856	41.088	4	0	Median	1.1758	0.8142	9.7853	3	0	Median	NaN	NaN	NaN	0
tr|D9QBN7|D9QBN7_CORP2;Cptb_RLC_003_00060;Cptb_RLC_002_00094;Cptb_RLC_001_01717;Cptb_C231_00213	tr|D9QBN7|D9QBN7_CORP2;Cptb_RLC_003_00060;Cptb_RLC_002_00094;Cptb_RLC_001_01717;Cptb_C231_00213	3;3;3;3;3	3;3;3;3;3	3;3;3;3;3	>tr|D9QBN7|D9QBN7_CORP2 Uncharacterized protein OS=Corynebacterium pseudotuberculosis (strain C231) GN=CpC231_1497 PE=4 SV=1;>Cptb_RLC_003_00060 hypothetical protein [Corynebacterium pseudotuberculosis C231];>Cptb_RLC_002_00094 hypothetical protein [Coryne	5	3	3	3	3	3	3	3	3	3	3	3	3	37.2	37.2	37.2	15.61	145	145;145;145;145;145	4.06	1	9	9	11	13	10	0	170.23	1.3798	1.0997	12.961	52	0	Median	1.3208	1.0322	8.2698	27	0	Median	1.4457	1.2325	5.0621	13
Cptb_C231_00216;tr|D9QBN9|D9QBN9_CORP2;Cptb_RLC_003_00062;Cptb_RLC_002_00096	Cptb_C231_00216;tr|D9QBN9|D9QBN9_CORP2;Cptb_RLC_003_00062;Cptb_RLC_002_00096	2;2;2;2	2;2;2;2	2;2;2;2	>Cptb_C231_00216 Alpha/beta hydrolase [Corynebacterium pseudotuberculosis C231];>tr|D9QBN9|D9QBN9_CORP2 Alpha/beta hydrolase OS=Corynebacterium pseudotuberculosis (strain C231) GN=CpC231_1499 PE=4 SV=1;>Cptb_RLC_003_00062 Alpha/beta hydrolase [Corynebacter	4	2	2	2	1	1	1	1	1	1	1	1	1	27.8	27.8	27.8	9.5237	90	90;321;321;321	4.5				3		1	0	2.857	1.1553	0.91561	23.244	4	0	Median	1.1979	0.92108	0.24426	2	0	Median	NaN	NaN	NaN	1
Cptb_C231_00220;tr|D9QDH5|D9QDH5_CORP2;Cptb_RLC_003_01524;Cptb_RLC_002_01772;Cptb_RLC_001_01414	Cptb_C231_00220;tr|D9QDH5|D9QDH5_CORP2;Cptb_RLC_003_01524;Cptb_RLC_002_01772;Cptb_RLC_001_01414	2;2;2;2;2	2;2;2;2;2	2;2;2;2;2	>Cptb_C231_00220 Anti-sigma factor [Corynebacterium pseudotuberculosis C231];>tr|D9QDH5|D9QDH5_CORP2 Anti-sigma factor OS=Corynebacterium pseudotuberculosis (strain C231) GN=cskE PE=4 SV=1;>Cptb_RLC_003_01524 Anti-sigma factor [Corynebacterium pseudotuberc	5	2	2	2	2	1	0	2	1	0	2	1	0	35.2	35.2	35.2	9.1673	91	91;214;214;214;214	4			2	2		1	0.0089619	0.69277	1.0163	0.78257	30.208	5	0	Median	1.0084	0.78103	34.259	4	0	Median	NaN	NaN	NaN	1
Cptb_RLC_003_01532;Cptb_RLC_002_01780;Cptb_RLC_001_01174;Cptb_C231_00230;tr|D9QDI3|D9QDI3_CORP2	Cptb_RLC_003_01532;Cptb_RLC_002_01780;Cptb_RLC_001_01174;Cptb_C231_00230;tr|D9QDI3|D9QDI3_CORP2	9;9;9;9;9	9;9;9;9;9	9;9;9;9;9	>Cptb_RLC_003_01532 hypothetical protein [Corynebacterium pseudotuberculosis C231];>Cptb_RLC_002_01780 hypothetical protein [Corynebacterium pseudotuberculosis C231];>Cptb_RLC_001_01174 Antitoxin/MT0933;>Cptb_C231_00230 hypothetical protein [Corynebacteriu	5	9	9	9	6	5	7	6	5	7	6	5	7	76.4	76.4	76.4	6.1869	55	55;55;55;55;66	4.1	1	6	28	43	29	13	0	91.233	0.85286	0.67482	34.586	37	0	Median	0.89082	0.69379	10.592	18	0	Median	1.3073	1.1334	51.73	7
Cptb_RLC_003_01538;Cptb_RLC_002_01786;Cptb_C231_00238;tr|D9QDI9|D9QDI9_CORP2;Cptb_RLC_001_00035	Cptb_RLC_003_01538;Cptb_RLC_002_01786;Cptb_C231_00238;tr|D9QDI9|D9QDI9_CORP2	6;6;6;6;1	6;6;6;6;1	6;6;6;6;1	>Cptb_RLC_003_01538 hypothetical protein [Corynebacterium pseudotuberculosis C231];>Cptb_RLC_002_01786 hypothetical protein [Corynebacterium pseudotuberculosis C231];>Cptb_C231_00238 hypothetical protein [Corynebacterium pseudotuberculosis C231];>tr|D9QDI9	5	6	6	6	6	4	5	6	4	5	6	4	5	21.4	21.4	21.4	48.495	453	453;453;453;474;119	3.22		13	20	6	4	3	0	78.204	1.0359	0.81494	18.645	38	0	Median	1.1778	0.90598	13.645	18	0	Median	0.93364	0.8006	13.621	10
Cptb_RLC_003_01539;Cptb_RLC_002_01787;Cptb_C231_00239;tr|D9QDJ0|D9QDJ0_CORP2;Cptb_RLC_001_00036	Cptb_RLC_003_01539;Cptb_RLC_002_01787;Cptb_C231_00239;tr|D9QDJ0|D9QDJ0_CORP2;Cptb_RLC_001_00036	9;9;9;9;9	9;9;9;9;9	9;9;9;9;9	>Cptb_RLC_003_01539 lysozyme M1 [Corynebacterium pseudotuberculosis C231];>Cptb_RLC_002_01787 lysozyme M1 [Corynebacterium pseudotuberculosis C231];>Cptb_C231_00239 lysozyme M1 [Corynebacterium pseudotuberculosis C231];>tr|D9QDJ0|D9QDJ0_CORP2 Lysozyme M1 O	5	9	9	9	9	7	7	9	7	7	9	7	7	24.3	24.3	24.3	40.248	378	378;378;378;389;389	3.74	6	21	22	16	21	17	0	257.83	1.0728	0.87186	46.541	77	0	Median	1.241	0.93344	20.118	38	0	Median	1.0581	0.88676	37.188	21
tr|D9QDJ7|D9QDJ7_CORP2;Cptb_RLC_003_01547;Cptb_RLC_002_01795;Cptb_C231_00249	tr|D9QDJ7|D9QDJ7_CORP2;Cptb_RLC_003_01547;Cptb_RLC_002_01795;Cptb_C231_00249	2;2;2;2	2;2;2;2	2;2;2;2	>tr|D9QDJ7|D9QDJ7_CORP2 Uncharacterized iron-regulated membrane protein OS=Corynebacterium pseudotuberculosis (strain C231) GN=piuB PE=4 SV=1;>Cptb_RLC_003_01547 iron-regulated membrane protein [Corynebacterium pseudotuberculosis C231];>Cptb_RLC_002_01795	4	2	2	2	1	1	2	1	1	2	1	1	2	6.5	6.5	6.5	52.941	492	492;492;492;492	1	5						0	20.426	2.9358	2.3789	51.045	4	0	Median	3.8559	2.847	2.6794	2	0	Median	NaN	NaN	NaN	1
Cptb_C231_00251;tr|D9QDJ8|D9QDJ8_CORP2;Cptb_RLC_003_01548;Cptb_RLC_002_01796;Cptb_RLC_001_02070	Cptb_C231_00251;tr|D9QDJ8|D9QDJ8_CORP2;Cptb_RLC_003_01548;Cptb_RLC_002_01796	3;3;3;3;1	3;3;3;3;1	3;3;3;3;1	>Cptb_C231_00251 hypothetical protein [Corynebacterium pseudotuberculosis C231];>tr|D9QDJ8|D9QDJ8_CORP2 Uncharacterized protein OS=Corynebacterium pseudotuberculosis (strain C231) GN=CpC231_0073 PE=4 SV=1;>Cptb_RLC_003_01548 hypothetical protein [Corynebac	5	3	3	3	2	0	1	2	0	1	2	0	1	28.5	28.5	28.5	22.182	207	207;356;356;356;128	5.33					2	1	0	4.2099	4.6096	3.2871	66.286	3	2	Plateau	1.5413	1.2195	6.0683	2	1	Median	NaN	NaN	NaN	0
Cptb_RLC_001_01166;tr|D9QDJ9|D9QDJ9_CORP2;Cptb_RLC_003_01549;Cptb_RLC_002_01797;Cptb_C231_00252	Cptb_RLC_001_01166;tr|D9QDJ9|D9QDJ9_CORP2;Cptb_RLC_003_01549;Cptb_RLC_002_01797;Cptb_C231_00252	8;8;8;8;8	8;8;8;8;8	8;8;8;8;8	>Cptb_RLC_001_01166 hypothetical protein;>tr|D9QDJ9|D9QDJ9_CORP2 Uncharacterized protein OS=Corynebacterium pseudotuberculosis (strain C231) GN=CpC231_0074 PE=4 SV=1;>Cptb_RLC_003_01549 hypothetical protein [Corynebacterium pseudotuberculosis C231];>Cptb_R	5	8	8	8	6	6	6	6	6	6	6	6	6	21.1	21.1	21.1	54.998	494	494;556;556;556;556	4.64		3	4	4	2	12	0	42.385	1.1724	0.89497	20.903	19	0	Median	1.1699	0.90256	13.327	10	0	Median	1.0805	0.84907	23.504	4
tr|D9QDK2|D9QDK2_CORP2;Cptb_RLC_003_01552;Cptb_RLC_002_01800;Cptb_RLC_001_01044;Cptb_C231_00255	tr|D9QDK2|D9QDK2_CORP2;Cptb_RLC_003_01552;Cptb_RLC_002_01800;Cptb_RLC_001_01044;Cptb_C231_00255	1;1;1;1;1	1;1;1;1;1	1;1;1;1;1	>tr|D9QDK2|D9QDK2_CORP2 Uncharacterized protein OS=Corynebacterium pseudotuberculosis (strain C231) GN=CpC231_0077 PE=4 SV=1;>Cptb_RLC_003_01552 hypothetical protein [Corynebacterium pseudotuberculosis C231];>Cptb_RLC_002_01800 hypothetical protein [Coryne	5	1	1	1	0	0	1	0	0	1	0	0	1	4	4	4	32.05	278	278;278;278;278;278	6						1	0	2.6547	NaN	NaN	NaN	1	1	Median	NaN	NaN	NaN	0	0	Median	NaN	NaN	NaN	0
tr|D9QDK4|D9QDK4_CORP2;Cptb_RLC_003_01554;Cptb_RLC_002_01802;Cptb_RLC_001_01701;Cptb_C231_00257	tr|D9QDK4|D9QDK4_CORP2;Cptb_RLC_003_01554;Cptb_RLC_002_01802;Cptb_RLC_001_01701;Cptb_C231_00257	6;6;6;6;6	6;6;6;6;6	6;6;6;6;6	>tr|D9QDK4|D9QDK4_CORP2 Uncharacterized protein OS=Corynebacterium pseudotuberculosis (strain C231) GN=CpC231_0079 PE=4 SV=1;>Cptb_RLC_003_01554 hypothetical protein [Corynebacterium pseudotuberculosis C231];>Cptb_RLC_002_01802 hypothetical protein [Coryne	5	6	6	6	5	4	5	5	4	5	5	4	5	36.4	36.4	36.4	20.342	198	198;198;198;198;198	4.54	1	4	7	9	10	17	0	51.042	0.93029	0.74752	32.206	36	0	Median	1.0537	0.81133	19.06	17	0	Median	0.80278	0.6868	16.645	10
tr|D9QDK6|D9QDK6_CORP2;Cptb_RLC_003_01556;Cptb_RLC_002_01804;Cptb_C231_00259;Cptb_RLC_001_00494	tr|D9QDK6|D9QDK6_CORP2;Cptb_RLC_003_01556;Cptb_RLC_002_01804;Cptb_C231_00259	5;5;5;5;2	5;5;5;5;2	5;5;5;5;2	>tr|D9QDK6|D9QDK6_CORP2 PTS system, IIA component OS=Corynebacterium pseudotuberculosis (strain C231) GN=sgaA PE=4 SV=1;>Cptb_RLC_003_01556 PTS system transporter subunit IIA [Corynebacterium pseudotuberculosis C231];>Cptb_RLC_002_01804 PTS system transpor	5	5	5	5	3	1	5	3	1	5	3	1	5	24	24	24	29.002	271	271;271;271;271;133	4.83			1	4	3	4	0	55.471	0.81765	0.62323	44.57	5	0	Median	0.88002	0.67173	20.565	4	2	Median	NaN	NaN	NaN	1
tr|D9QDK7|D9QDK7_CORP2;Cptb_RLC_003_01557;Cptb_RLC_002_01805;Cptb_C231_00260	tr|D9QDK7|D9QDK7_CORP2;Cptb_RLC_003_01557;Cptb_RLC_002_01805;Cptb_C231_00260	1;1;1;1	1;1;1;1	1;1;1;1	>tr|D9QDK7|D9QDK7_CORP2 Ascorbate-specific permease IIC component ulaA OS=Corynebacterium pseudotuberculosis (strain C231) GN=ulaA PE=4 SV=1;>Cptb_RLC_003_01557 Ascorbate-specific permease IIC component ulaA [Corynebacterium pseudotuberculosis C231];>Cptb_	4	1	1	1	1	1	1	1	1	1	1	1	1	2.9	2.9	2.9	52.582	513	513;513;513;513	1.57	6	8					0.00079051	2.5302	2.1584	1.8896	50.967	8	0	Median	1.2181	0.80162	2.0351	3	0	Median	2.9661	2.2958	7.3156	3
tr|D9QDL0|D9QDL0_CORP2;Cptb_RLC_003_01560;Cptb_RLC_002_01808;Cptb_C231_00263	tr|D9QDL0|D9QDL0_CORP2;Cptb_RLC_003_01560;Cptb_RLC_002_01808;Cptb_C231_00263	3;3;3;3	3;3;3;3	3;3;3;3	>tr|D9QDL0|D9QDL0_CORP2 DNA-3-methyladenine glycosylase 1 OS=Corynebacterium pseudotuberculosis (strain C231) GN=tagA PE=4 SV=1;>Cptb_RLC_003_01560 DNA-3-methyladenine glycosylase 1 [Corynebacterium pseudotuberculosis C231];>Cptb_RLC_002_01808 DNA-3-methyl	4	3	3	3	3	3	2	3	3	2	3	3	2	10	10	10	24.047	220	220;220;220;220	4.18		1	5	4	4	3	0	15.282	1.0808	0.86535	19.998	14	0	Median	1.218	0.91852	10.258	8	0	Median	0.85412	0.72001	23.248	4
tr|D9QDL1|D9QDL1_CORP2;Cptb_RLC_003_01561;Cptb_RLC_002_01809;Cptb_RLC_001_00270;Cptb_C231_00264	tr|D9QDL1|D9QDL1_CORP2;Cptb_RLC_003_01561;Cptb_RLC_002_01809;Cptb_RLC_001_00270;Cptb_C231_00264	7;7;7;7;7	7;7;7;7;7	7;7;7;7;7	>tr|D9QDL1|D9QDL1_CORP2 Short-chain dehydrogenase/reductase yusR OS=Corynebacterium pseudotuberculosis (strain C231) GN=yusR PE=3 SV=1;>Cptb_RLC_003_01561 Short-chain dehydrogenase/reductase yusR [Corynebacterium pseudotuberculosis C231];>Cptb_RLC_002_0180	5	7	7	7	6	4	5	6	4	5	6	4	5	24.5	24.5	24.5	25.148	233	233;233;233;233;233	4.36	1	2	11	14	13	12	0	76.62	1.0275	0.80847	22.37	52	0	Median	1.0428	0.81891	23.798	29	0	Median	0.80803	0.702	16.362	12
tr|D9QDL2|D9QDL2_CORP2;Cptb_RLC_003_01562;Cptb_RLC_002_01810;Cptb_RLC_001_00269;Cptb_C231_00265	tr|D9QDL2|D9QDL2_CORP2;Cptb_RLC_003_01562;Cptb_RLC_002_01810;Cptb_RLC_001_00269;Cptb_C231_00265	2;2;2;2;2	2;2;2;2;2	2;2;2;2;2	>tr|D9QDL2|D9QDL2_CORP2 UPF0145 protein CpC231_0087 OS=Corynebacterium pseudotuberculosis (strain C231) GN=CpC231_0087 PE=3 SV=1;>Cptb_RLC_003_01562 hypothetical protein [Corynebacterium pseudotuberculosis C231];>Cptb_RLC_002_01810 hypothetical protein [Co	5	2	2	2	0	0	2	0	0	2	0	0	2	16	16	16	11.232	106	106;106;106;106;106	3		1	1	1			0	9.041	2.0156	1.6758	96.743	2	2	Median	NaN	NaN	NaN	0	0	Median	NaN	NaN	NaN	0
tr|D9QDL3|D9QDL3_CORP2;Cptb_RLC_003_01563;Cptb_RLC_002_01811;Cptb_RLC_001_00268;Cptb_C231_00266	tr|D9QDL3|D9QDL3_CORP2;Cptb_RLC_003_01563;Cptb_RLC_002_01811;Cptb_RLC_001_00268;Cptb_C231_00266	5;5;5;5;5	5;5;5;5;5	5;5;5;5;5	>tr|D9QDL3|D9QDL3_CORP2 Uncharacterized protein yaaA OS=Corynebacterium pseudotuberculosis (strain C231) GN=yaaA PE=4 SV=1;>Cptb_RLC_003_01563 hypothetical protein [Corynebacterium pseudotuberculosis C231];>Cptb_RLC_002_01811 hypothetical protein [Coryneba	5	5	5	5	5	3	3	5	3	3	5	3	3	59.4	59.4	59.4	10.603	96	96;96;96;96;96	3.86	1	7	9	12	8	6	0	51.467	1.3943	1.0924	17.851	40	0	Median	1.3218	1.054	20.843	21	0	Median	1.3858	1.1752	10.647	10
Cptb_C231_00267;tr|D9QDL4|D9QDL4_CORP2;Cptb_RLC_003_01564;Cptb_RLC_002_01812;Cptb_RLC_001_00267;Cptb_RLC_001_00266	Cptb_C231_00267;tr|D9QDL4|D9QDL4_CORP2;Cptb_RLC_003_01564;Cptb_RLC_002_01812;Cptb_RLC_001_00267	3;3;3;3;2;1	3;3;3;3;2;1	3;3;3;3;2;1	>Cptb_C231_00267 Antigen Cfp30B [Corynebacterium pseudotuberculosis C231];>tr|D9QDL4|D9QDL4_CORP2 Antigen Cfp30B OS=Corynebacterium pseudotuberculosis (strain C231) GN=cfp30B PE=4 SV=1;>Cptb_RLC_003_01564 Antigen Cfp30B [Corynebacterium pseudotuberculosis	6	3	3	3	2	2	3	2	2	3	2	2	3	11.5	11.5	11.5	26.615	244	244;274;274;274;149;125	5.19				3	7	6	0	6.5823	1.1721	0.93093	6.1996	6	0	Median	1.1721	0.91346	2.1387	4	0	Median	1.0982	0.94065	4.7895	3
tr|D9QDL8|D9QDL8_CORP2;Cptb_RLC_003_01568;Cptb_RLC_002_01816;Cptb_C231_00272;Cptb_RLC_001_00262	tr|D9QDL8|D9QDL8_CORP2;Cptb_RLC_003_01568;Cptb_RLC_002_01816;Cptb_C231_00272	22;22;22;22;2	22;22;22;22;2	22;22;22;22;2	>tr|D9QDL8|D9QDL8_CORP2 Glycerol kinase OS=Corynebacterium pseudotuberculosis (strain C231) GN=glpK PE=3 SV=1;>Cptb_RLC_003_01568 glycerol kinase [Corynebacterium pseudotuberculosis C231];>Cptb_RLC_002_01816 glycerol kinase [Corynebacterium pseudotuberculo	5	22	22	22	20	19	20	20	19	20	20	19	20	47.5	47.5	47.5	56.522	509	509;509;509;509;30	4.19	23	34	49	65	67	91	0	323.31	1.2224	0.98328	23.39	229	0	Median	1.131	0.89832	16.794	114	0	Median	1.2799	1.0879	16.373	58
Cptb_RLC_001_01844;Cptb_RLC_003_01569;Cptb_RLC_002_01817;Cptb_C231_00273;tr|D9QDL9|D9QDL9_CORP2	Cptb_RLC_001_01844;Cptb_RLC_003_01569;Cptb_RLC_002_01817;Cptb_C231_00273;tr|D9QDL9|D9QDL9_CORP2	2;2;2;2;2	2;2;2;2;2	2;2;2;2;2	>Cptb_RLC_001_01844 putative glycerol uptake facilitator protein;>Cptb_RLC_003_01569 Glycerol uptake facilitator protein [Corynebacterium pseudotuberculosis C231];>Cptb_RLC_002_01817 Glycerol uptake facilitator protein [Corynebacterium pseudotuberculosis C	5	2	2	2	2	2	2	2	2	2	2	2	2	7.1	7.1	7.1	18.035	170	170;241;241;241;257	5.74	1					18	0	10.13	1.0126	0.80991	36.826	8	0	Median	1.0123	0.76705	12.861	5	0	Median	0.91544	0.7504	11.604	2
tr|D9QDM0|D9QDM0_CORP2;Cptb_RLC_003_01570;Cptb_RLC_002_01818;Cptb_C231_00274	tr|D9QDM0|D9QDM0_CORP2;Cptb_RLC_003_01570;Cptb_RLC_002_01818;Cptb_C231_00274	4;4;4;4	4;4;4;4	4;4;4;4	>tr|D9QDM0|D9QDM0_CORP2 Alpha/beta hydrolase family protein OS=Corynebacterium pseudotuberculosis (strain C231) GN=CpC231_0095 PE=4 SV=1;>Cptb_RLC_003_01570 alpha/beta hydrolase family protein [Corynebacterium pseudotuberculosis C231];>Cptb_RLC_002_01818 a	4	4	4	4	3	1	2	3	1	2	3	1	2	10.8	10.8	10.8	31.59	286	286;286;286;286	5			2	1	2	5	0	14.215	1.2764	1.0184	30.653	7	0	Median	1.2945	1.0214	25.302	5	0	Median	NaN	NaN	NaN	1
tr|D9QDM2|D9QDM2_CORP2;Cptb_RLC_003_01572;Cptb_RLC_002_01820;Cptb_C231_00277;Cptb_RLC_001_00920	tr|D9QDM2|D9QDM2_CORP2;Cptb_RLC_003_01572;Cptb_RLC_002_01820;Cptb_C231_00277;Cptb_RLC_001_00920	3;3;3;3;2	3;3;3;3;2	3;3;3;3;2	>tr|D9QDM2|D9QDM2_CORP2 Uncharacterized protein OS=Corynebacterium pseudotuberculosis (strain C231) GN=CpC231_0097 PE=4 SV=2;>Cptb_RLC_003_01572 hypothetical protein [Corynebacterium pseudotuberculosis C231];>Cptb_RLC_002_01820 hypothetical protein [Coryne	5	3	3	3	3	3	3	3	3	3	3	3	3	20	20	20	19.919	180	180;190;190;190;123	4.92			1	8	9	8	0	29.324	1.2131	0.94493	16.74	15	0	Median	1.3521	1.0464	13.458	8	0	Median	0.975	0.8187	16.621	4
tr|D9QDM4|D9QDM4_CORP2;Cptb_RLC_003_01574;Cptb_RLC_002_01822;Cptb_RLC_001_00918;Cptb_C231_00279	tr|D9QDM4|D9QDM4_CORP2;Cptb_RLC_003_01574;Cptb_RLC_002_01822;Cptb_RLC_001_00918;Cptb_C231_00279	8;8;8;8;8	8;8;8;8;8	8;8;8;8;8	>tr|D9QDM4|D9QDM4_CORP2 Glycine betaine-binding protein OS=Corynebacterium pseudotuberculosis (strain C231) GN=opuAC PE=4 SV=1;>Cptb_RLC_003_01574 Glycine betaine-binding protein [Corynebacterium pseudotuberculosis C231];>Cptb_RLC_002_01822 Glycine betaine	5	8	8	8	8	6	6	8	6	6	8	6	6	30.9	30.9	30.9	31.367	291	291;291;291;291;291	3.92	1	18	15	18	23	12	0	172.78	1.1677	0.93319	29.527	59	0	Median	1.1109	0.86272	35.16	28	0	Median	1.1599	1.0268	18.043	15
tr|D9QDM5|D9QDM5_CORP2;Cptb_RLC_003_01575;Cptb_RLC_002_01823;Cptb_C231_00280;Cptb_RLC_001_01888	tr|D9QDM5|D9QDM5_CORP2;Cptb_RLC_003_01575;Cptb_RLC_002_01823;Cptb_C231_00280;Cptb_RLC_001_01888	6;6;6;6;3	6;6;6;6;3	6;6;6;6;3	>tr|D9QDM5|D9QDM5_CORP2 Arabinosyltransferase C OS=Corynebacterium pseudotuberculosis (strain C231) GN=embC PE=4 SV=1;>Cptb_RLC_003_01575 Arabinosyltransferase C [Corynebacterium pseudotuberculosis C231];>Cptb_RLC_002_01823 Arabinosyltransferase C [Coryneb	5	6	6	6	6	3	3	6	3	3	6	3	3	10.1	10.1	10.1	116.19	1070	1070;1094;1094;1094;206	4.67		1	6	12	14	12	0	122.76	1.3741	1.0933	18.699	38	0	Median	1.4082	1.1042	20.608	22	0	Median	1.2884	1.0874	20.791	8
tr|D9QDM6|D9QDM6_CORP2;Cptb_RLC_003_01576;Cptb_RLC_002_01824;Cptb_C231_00281;Cptb_RLC_001_00572	tr|D9QDM6|D9QDM6_CORP2;Cptb_RLC_003_01576;Cptb_RLC_002_01824;Cptb_C231_00281;Cptb_RLC_001_00572	4;4;4;4;3	4;4;4;4;3	4;4;4;4;3	>tr|D9QDM6|D9QDM6_CORP2 Arabinofuranosyl transferase A OS=Corynebacterium pseudotuberculosis (strain C231) GN=aftA PE=4 SV=1;>Cptb_RLC_003_01576 Arabinofuranosyl transferase A [Corynebacterium pseudotuberculosis C231];>Cptb_RLC_002_01824 Arabinofuranosyl t	5	4	4	4	3	2	2	3	2	2	3	2	2	9.8	9.8	9.8	75.798	691	691;691;691;691;240	5.5					6	6	0	9.7034	1.3709	1.088	19.231	8	0	Median	1.3024	1.0236	12.772	6	0	Median	1.3189	1.1002	40.246	2
tr|D9QDM7|D9QDM7_CORP2;Cptb_RLC_003_01577;Cptb_RLC_002_01825;Cptb_C231_00282;Cptb_RLC_001_01597	tr|D9QDM7|D9QDM7_CORP2;Cptb_RLC_003_01577;Cptb_RLC_002_01825;Cptb_C231_00282;Cptb_RLC_001_01597	4;4;4;4;3	4;4;4;4;3	4;4;4;4;3	>tr|D9QDM7|D9QDM7_CORP2 Decaprenylphosphoryl-D-2-keto erythropentose reductase OS=Corynebacterium pseudotuberculosis (strain C231) GN=CpC231_0102 PE=4 SV=1;>Cptb_RLC_003_01577 Decaprenylphosphoryl-D-2-keto erythropentose reductase [Corynebacterium pseudotu	5	4	4	4	4	2	4	4	2	4	4	2	4	20.9	20.9	20.9	26.835	253	253;253;253;253;88	3.62		11	12	13	8	4	0	126.2	1.5001	1.1936	22.71	37	0	Median	1.443	1.148	17.443	19	0	Median	1.6494	1.3884	11.067	6
tr|D9QDM8|D9QDM8_CORP2;Cptb_RLC_003_01578;Cptb_RLC_002_01826;Cptb_C231_00283	tr|D9QDM8|D9QDM8_CORP2;Cptb_RLC_003_01578;Cptb_RLC_002_01826;Cptb_C231_00283	12;12;12;12	12;12;12;12	12;12;12;12	>tr|D9QDM8|D9QDM8_CORP2 Decaprenylphosphoryl-beta-D-ribose oxidase OS=Corynebacterium pseudotuberculosis (strain C231) GN=dprE1 PE=4 SV=1;>Cptb_RLC_003_01578 Decaprenylphosphoryl-beta-D-ribose oxidase [Corynebacterium pseudotuberculosis C231];>Cptb_RLC_002	4	12	12	12	8	12	9	8	12	9	8	12	9	34.8	34.8	34.8	53.321	488	488;488;488;488	4.32	5	20	36	52	54	54	0	323.31	2.0166	1.6182	39.689	172	0	Median	1.7313	1.3197	33.412	93	0	Median	2.5229	2.1244	25.804	44
tr|D9QDM9|D9QDM9_CORP2;Cptb_RLC_001_00569;Cptb_RLC_003_01579;Cptb_RLC_002_01827;Cptb_C231_00284	tr|D9QDM9|D9QDM9_CORP2;Cptb_RLC_001_00569;Cptb_RLC_003_01579;Cptb_RLC_002_01827;Cptb_C231_00284	2;2;2;2;2	2;2;2;2;2	2;2;2;2;2	>tr|D9QDM9|D9QDM9_CORP2 Uncharacterized protein OS=Corynebacterium pseudotuberculosis (strain C231) GN=CpC231_0104 PE=4 SV=1;>Cptb_RLC_001_00569 hypothetical protein;>Cptb_RLC_003_01579 hypothetical protein [Corynebacterium pseudotuberculosis C231];>Cptb_R	5	2	2	2	1	1	1	1	1	1	1	1	1	14.9	14.9	14.9	8.6349	74	74;74;77;77;77	4		1		2	2		0	4.5754	2.0772	1.4977	15.354	3	0	Median	1.9313	1.4325	6.2984	2	0	Median	2.1544	1.8367	0.84424	2
tr|D9QDN0|D9QDN0_CORP2;Cptb_RLC_003_01580;Cptb_RLC_002_01828;Cptb_RLC_001_00568;Cptb_C231_00285	tr|D9QDN0|D9QDN0_CORP2;Cptb_RLC_003_01580;Cptb_RLC_002_01828;Cptb_RLC_001_00568;Cptb_C231_00285	2;2;2;2;2	2;2;2;2;2	2;2;2;2;2	>tr|D9QDN0|D9QDN0_CORP2 Uncharacterized protein OS=Corynebacterium pseudotuberculosis (strain C231) GN=CpC231_0105 PE=4 SV=1;>Cptb_RLC_003_01580 hypothetical protein [Corynebacterium pseudotuberculosis C231];>Cptb_RLC_002_01828 hypothetical protein [Coryne	5	2	2	2	2	1	1	2	1	1	2	1	1	20.9	20.9	20.9	16.678	153	153;153;153;153;153	4.31			5	4	4	3	0	7.1855	1.1831	0.93772	7.8168	10	0	Median	1.1922	0.94184	0.76236	4	0	Median	1.1743	0.9847	11	3
Cptb_RLC_001_00564;tr|D9QDN4|D9QDN4_CORP2;Cptb_RLC_003_01584;Cptb_RLC_002_01832;Cptb_C231_00289	Cptb_RLC_001_00564;tr|D9QDN4|D9QDN4_CORP2;Cptb_RLC_003_01584;Cptb_RLC_002_01832;Cptb_C231_00289	1;1;1;1;1	1;1;1;1;1	1;1;1;1;1	>Cptb_RLC_001_00564 Galactofuranosyl transferase GlfT1;>tr|D9QDN4|D9QDN4_CORP2 UDP-galactofuranosyl transferase GlfT1 OS=Corynebacterium pseudotuberculosis (strain C231) GN=glfT1 PE=4 SV=1;>Cptb_RLC_003_01584 UDP-galactofuranosyl transferase GlfT1 [Coryneb	5	1	1	1	1	1	1	1	1	1	1	1	1	5.6	5.6	5.6	15.147	126	126;300;345;345;345	4.5			1	4	4	1	0	4.6144	1.3303	1.0192	11.921	9	0	Median	1.3303	1.0192	11.953	5	0	Median	1.3105	1.0904	21.857	2
tr|D9QDP1|D9QDP1_CORP2;Cptb_RLC_003_01590;Cptb_RLC_002_01838;Cptb_RLC_001_00551;Cptb_C231_00295	tr|D9QDP1|D9QDP1_CORP2;Cptb_RLC_003_01590;Cptb_RLC_002_01838;Cptb_RLC_001_00551;Cptb_C231_00295	15;15;15;15;15	15;15;15;15;15	15;15;15;15;15	>tr|D9QDP1|D9QDP1_CORP2 Periplasmic zinc-binding protein troA OS=Corynebacterium pseudotuberculosis (strain C231) GN=troA PE=3 SV=2;>Cptb_RLC_003_01590 Periplasmic zinc-binding protein troA [Corynebacterium pseudotuberculosis C231];>Cptb_RLC_002_01838 Peri	5	15	15	15	12	13	11	12	13	11	12	13	11	57.6	57.6	57.6	35.635	330	330;330;330;330;330	4.33	5	11	49	67	55	56	0	323.31	2.0834	1.6455	19.054	126	0	Median	2.2398	1.7393	13.588	61	0	Median	1.8264	1.5673	21.903	33
tr|D9QDP3|D9QDP3_CORP2;Cptb_RLC_003_01592;Cptb_RLC_002_01840;Cptb_C231_00298	tr|D9QDP3|D9QDP3_CORP2;Cptb_RLC_003_01592;Cptb_RLC_002_01840;Cptb_C231_00298	3;3;3;3	3;3;3;3	3;3;3;3	>tr|D9QDP3|D9QDP3_CORP2 O-antigen export system, ATP-binding protein OS=Corynebacterium pseudotuberculosis (strain C231) GN=rfbE PE=4 SV=1;>Cptb_RLC_003_01592 O-antigen export system ATP-binding protein [Corynebacterium pseudotuberculosis C231];>Cptb_RLC_0	4	3	3	3	2	1	2	2	1	2	2	1	2	15.2	15.2	15.2	28.842	264	264;264;264;264	3.95		1	8	6	3	3	0	49.326	1.4312	1.1706	28.278	17	0	Median	1.4312	1.0899	17.894	9	0	Median	1.3682	1.1969	28.629	3
tr|D9QDP4|D9QDP4_CORP2;Cptb_RLC_003_01593;Cptb_RLC_002_01841;Cptb_RLC_001_01196;Cptb_C231_00299	tr|D9QDP4|D9QDP4_CORP2;Cptb_RLC_003_01593;Cptb_RLC_002_01841;Cptb_RLC_001_01196;Cptb_C231_00299	2;2;2;2;2	2;2;2;2;2	2;2;2;2;2	>tr|D9QDP4|D9QDP4_CORP2 O-antigen export system ATP-binding protein R OS=Corynebacterium pseudotuberculosis (strain C231) GN=rfbD PE=4 SV=1;>Cptb_RLC_003_01593 O-antigen export system ATP-binding protein R [Corynebacterium pseudotuberculosis C231];>Cptb_RL	5	2	2	2	2	0	0	2	0	0	2	0	0	9	9	9	34.314	301	301;301;301;301;301	5.33				1		2	0.0096798	0.67365	1.2498	0.94204	5.0444	3	1	Plateau	1.2498	0.94204	5.0444	3	1	Plateau	NaN	NaN	NaN	0
tr|D9QDP5|D9QDP5_CORP2;Cptb_RLC_003_01594;Cptb_RLC_002_01842;Cptb_C231_00300	tr|D9QDP5|D9QDP5_CORP2;Cptb_RLC_003_01594;Cptb_RLC_002_01842;Cptb_C231_00300	4;4;4;4	4;4;4;4	4;4;4;4	>tr|D9QDP5|D9QDP5_CORP2 Cysteine desulfurase OS=Corynebacterium pseudotuberculosis (strain C231) GN=csd PE=3 SV=1;>Cptb_RLC_003_01594 cysteine desulfurase [Corynebacterium pseudotuberculosis C231];>Cptb_RLC_002_01842 cysteine desulfurase [Corynebacterium p	4	4	4	4	3	4	3	3	4	3	3	4	3	10.3	10.3	10.3	42.047	397	397;397;397;397	3.53		2	7	4		2	0	10.695	1.4198	1.1324	35.528	10	0	Median	1.2732	1.0058	51.747	3	0	Median	1.4606	1.2052	28.839	3
tr|D9QDP7|D9QDP7_CORP2;Cptb_RLC_003_01596;Cptb_RLC_002_01844;Cptb_RLC_001_01335;Cptb_C231_00302	tr|D9QDP7|D9QDP7_CORP2;Cptb_RLC_003_01596;Cptb_RLC_002_01844;Cptb_RLC_001_01335;Cptb_C231_00302	1;1;1;1;1	1;1;1;1;1	1;1;1;1;1	>tr|D9QDP7|D9QDP7_CORP2 Putative phenylalanine aminotransferase OS=Corynebacterium pseudotuberculosis (strain C231) GN=pat PE=3 SV=1;>Cptb_RLC_003_01596 Phenylalanine aminotransferase [Corynebacterium pseudotuberculosis C231];>Cptb_RLC_002_01844 Phenylalan	5	1	1	1	1	1	1	1	1	1	1	1	1	5.8	5.8	5.8	37.102	343	343;343;343;343;343	5.78					2	7	0	15.21	1.2246	1.0169	14.255	5	0	Median	1.1533	0.89041	20.859	6	4	Median	1.1236	0.93436	11.974	2
tr|D9QBH8|D9QBH8_CORP2;Cptb_RLC_002_01195;Cptb_C231_00304;Cptb_RLC_003_01831;Cptb_RLC_001_01928	tr|D9QBH8|D9QBH8_CORP2;Cptb_RLC_002_01195;Cptb_C231_00304;Cptb_RLC_003_01831;Cptb_RLC_001_01928	3;3;3;3;2	3;3;3;3;2	3;3;3;3;2	>tr|D9QBH8|D9QBH8_CORP2 Oxidoreductase OS=Corynebacterium pseudotuberculosis (strain C231) GN=CpC231_1433 PE=4 SV=1;>Cptb_RLC_002_01195 Oxidoreductase [Corynebacterium pseudotuberculosis C231];>Cptb_C231_00304 Oxidoreductase [Corynebacterium pseudotubercul	5	3	3	3	1	2	3	1	2	3	1	2	3	26.7	26.7	26.7	15.308	131	131;131;131;138;77	5.5				1	3	6	0	13.921	1.7638	1.401	32.548	4	0	Median	1.5166	1.191	32.576	3	0	Median	NaN	NaN	NaN	0
tr|D9QBH7|D9QBH7_CORP2;Cptb_RLC_003_01830;Cptb_RLC_002_01194;Cptb_C231_00305;Cptb_RLC_001_01929	tr|D9QBH7|D9QBH7_CORP2;Cptb_RLC_003_01830;Cptb_RLC_002_01194;Cptb_C231_00305	13;13;13;13;1	13;13;13;13;1	13;13;13;13;1	>tr|D9QBH7|D9QBH7_CORP2 Probable cytosol aminopeptidase OS=Corynebacterium pseudotuberculosis (strain C231) GN=pepB PE=3 SV=1;>Cptb_RLC_003_01830 leucyl aminopeptidase [Corynebacterium pseudotuberculosis C231];>Cptb_RLC_002_01194 leucyl aminopeptidase [Cor	5	13	13	13	12	12	11	12	12	11	12	12	11	29.9	29.9	29.9	52.857	505	505;505;505;505;74	4.29	11	15	19	33	34	47	0	262.1	1.0604	0.85172	36.124	107	0	Median	1.0939	0.85322	47.487	56	0	Median	0.98495	0.85833	12.892	26
tr|D9QBH6|D9QBH6_CORP2;Cptb_RLC_003_01829;Cptb_RLC_002_01193;Cptb_RLC_001_00230;Cptb_C231_00306	tr|D9QBH6|D9QBH6_CORP2;Cptb_RLC_003_01829;Cptb_RLC_002_01193;Cptb_RLC_001_00230;Cptb_C231_00306	7;7;7;7;7	7;7;7;7;7	7;7;7;7;7	>tr|D9QBH6|D9QBH6_CORP2 Branched-chain-amino-acid aminotransferase OS=Corynebacterium pseudotuberculosis (strain C231) GN=ilvE PE=3 SV=1;>Cptb_RLC_003_01829 Branched-chain amino acid aminotransferase [Corynebacterium pseudotuberculosis C231];>Cptb_RLC_002_	5	7	7	7	7	6	3	7	6	3	7	6	3	21.6	21.6	21.6	40.206	366	366;366;366;366;366	3.8	5	11	10	7	6	15	0	45.34	1.3894	1.0632	22.805	43	0	Median	1.2854	0.98834	17.497	24	0	Median	1.7213	1.4327	10.335	12
tr|D9QBH4|D9QBH4_CORP2;Cptb_RLC_003_01827;Cptb_RLC_002_01191;Cptb_C231_00308;Cptb_RLC_001_00228	tr|D9QBH4|D9QBH4_CORP2;Cptb_RLC_003_01827;Cptb_RLC_002_01191;Cptb_C231_00308;Cptb_RLC_001_00228	5;5;5;5;3	5;5;5;5;3	5;5;5;5;3	>tr|D9QBH4|D9QBH4_CORP2 Nicotinate-nucleotide--dimethylbenzimidazole phosphoribosyltransferase OS=Corynebacterium pseudotuberculosis (strain C231) GN=cobT PE=3 SV=1;>Cptb_RLC_003_01827 Nicotinate-nucleotide--dimethylbenzimidazole phosphoribosyltransferase	5	5	5	5	5	5	4	5	5	4	5	5	4	18.1	18.1	18.1	37.49	354	354;354;354;354;292	4.2	3	9	1	6	8	14	0	50.493	1.4817	1.1808	16.816	34	0	Median	1.4284	1.1358	15.951	17	0	Median	1.467	1.2227	12.911	9
tr|D9QBH1|D9QBH1_CORP2;Cptb_RLC_003_01824;Cptb_RLC_002_01188;Cptb_C231_00311	tr|D9QBH1|D9QBH1_CORP2;Cptb_RLC_003_01824;Cptb_RLC_002_01188;Cptb_C231_00311	3;3;3;3	3;3;3;3	3;3;3;3	>tr|D9QBH1|D9QBH1_CORP2 Iron-sulfur cluster insertion protein erpA OS=Corynebacterium pseudotuberculosis (strain C231) GN=CpC231_1426 PE=4 SV=1;>Cptb_RLC_003_01824 Iron-sulfur cluster insertion protein erpA [Corynebacterium pseudotuberculosis C231];>Cptb_R	4	3	3	3	3	3	3	3	3	3	3	3	3	39.1	39.1	39.1	12.009	115	115;115;115;115	3.38	5	12	15	12	10	4	0	50.932	0.96035	0.74251	64.478	42	0	Median	1.0003	0.77314	12.299	22	0	Median	0.24038	0.20962	85.205	9
tr|D9QBG9|D9QBG9_CORP2;Cptb_RLC_003_01822;Cptb_RLC_002_01186;Cptb_C231_00314;Cptb_RLC_001_01606	tr|D9QBG9|D9QBG9_CORP2;Cptb_RLC_003_01822;Cptb_RLC_002_01186;Cptb_C231_00314;Cptb_RLC_001_01606	11;11;11;11;7	11;11;11;11;7	11;11;11;11;7	>tr|D9QBG9|D9QBG9_CORP2 Cytochrome c oxidase subunit II OS=Corynebacterium pseudotuberculosis (strain C231) GN=ctaC PE=4 SV=1;>Cptb_RLC_003_01822 Cytochrome c oxidase subunit II [Corynebacterium pseudotuberculosis C231];>Cptb_RLC_002_01186 Cytochrome c oxi	5	11	11	11	10	11	10	10	11	10	10	11	10	36.8	36.8	36.8	40.192	361	361;361;361;361;173	3.99	17	9	25	36	29	32	0	288.41	1.5765	1.2511	34.098	120	0	Median	1.5027	1.1728	18.328	62	0	Median	1.8194	1.5637	34.437	31
tr|D9QBG6|D9QBG6_CORP2;Cptb_RLC_003_01819;Cptb_RLC_002_01183;Cptb_C231_00317	tr|D9QBG6|D9QBG6_CORP2;Cptb_RLC_003_01819;Cptb_RLC_002_01183;Cptb_C231_00317	4;4;4;4	4;4;4;4	4;4;4;4	>tr|D9QBG6|D9QBG6_CORP2 Ubiquinol-cytochrome C reductase cytochrome C subunit OS=Corynebacterium pseudotuberculosis (strain C231) GN=qcrC PE=4 SV=1;>Cptb_RLC_003_01819 Ubiquinol-cytochrome C reductase cytochrome C subunit [Corynebacterium pseudotuberculosi	4	4	4	4	3	4	3	3	4	3	3	4	3	16.1	16.1	16.1	31.394	298	298;298;298;298	4.04	4	4	6	10	14	7	0	34.651	1.7093	1.2786	38.937	35	0	Median	1.3761	1.0723	25.912	18	0	Median	2.0578	1.7656	31.024	10
Cptb_C231_00318;tr|D9QBG5|D9QBG5_CORP2;Cptb_RLC_003_01818;Cptb_RLC_002_01182;Cptb_RLC_001_01501;Cptb_RLC_001_01500	Cptb_C231_00318;tr|D9QBG5|D9QBG5_CORP2;Cptb_RLC_003_01818;Cptb_RLC_002_01182;Cptb_RLC_001_01501	8;7;7;7;5;1	8;7;7;7;5;1	8;7;7;7;5;1	>Cptb_C231_00318 ubiquinol-cytochrome c reductase iron-sulfur subunit [Corynebacterium pseudotuberculosis C231];>tr|D9QBG5|D9QBG5_CORP2 Ubiquinol-cytochrome c reductase iron-sulfur subunit OS=Corynebacterium pseudotuberculosis (strain C231) GN=qcrA PE=4 SV	6	8	8	8	5	6	5	5	6	5	5	6	5	21.2	21.2	21.2	44.643	406	406;406;406;406;298;109	4.84			11	21	24	29	0	157.5	1.6898	1.3407	35.325	76	0	Median	1.3636	1.0755	25.37	34	0	Median	2.1534	1.8181	21.862	22
tr|D9QBG4|D9QBG4_CORP2;Cptb_RLC_003_01817;Cptb_RLC_002_01181;Cptb_C231_00319;Cptb_RLC_001_01322	tr|D9QBG4|D9QBG4_CORP2;Cptb_RLC_003_01817;Cptb_RLC_002_01181;Cptb_C231_00319;Cptb_RLC_001_01322	7;7;7;7;5	7;7;7;7;5	7;7;7;7;5	>tr|D9QBG4|D9QBG4_CORP2 Ubiquinol-cytochrome C reductase cytochrome B subunit OS=Corynebacterium pseudotuberculosis (strain C231) GN=qcrB PE=4 SV=1;>Cptb_RLC_003_01817 Ubiquinol-cytochrome C reductase cytochrome B subunit [Corynebacterium pseudotuberculosi	5	7	7	7	5	6	5	5	6	5	5	6	5	12	12	12	60.204	540	540;540;540;540;467	4.07	1	10	9	15	16	10	0	77.513	1.7063	1.3876	33.661	43	0	Median	1.2225	0.99334	9.9339	19	0	Median	1.9925	1.677	20.668	12
tr|D9QBG1|D9QBG1_CORP2;Cptb_RLC_001_00667;Cptb_RLC_003_01813;Cptb_RLC_002_01178;Cptb_C231_00322	tr|D9QBG1|D9QBG1_CORP2;Cptb_RLC_001_00667;Cptb_RLC_003_01813;Cptb_RLC_002_01178;Cptb_C231_00322	5;5;5;5;5	5;5;5;5;5	5;5;5;5;5	>tr|D9QBG1|D9QBG1_CORP2 Cell-wall peptidase NlpC/P60 protein OS=Corynebacterium pseudotuberculosis (strain C231) GN=CpC231_1416 PE=4 SV=2;>Cptb_RLC_001_00667 putative endopeptidase precursor;>Cptb_RLC_003_01813 Cell-wall peptidase NlpC/P60 protein [Coryneb	5	5	5	5	5	4	4	5	4	4	5	4	4	27.5	27.5	27.5	35.829	334	334;334;340;340;340	3.21	1	13	21	16	4	1	0	96.103	1.5275	1.2055	32.606	32	0	Median	1.6789	1.315	9.9909	18	0	Median	1.3997	1.1666	6.8567	7
tr|D9QBF9|D9QBF9_CORP2;Cptb_RLC_003_01811;Cptb_RLC_002_01176;Cptb_C231_00324;Cptb_RLC_001_01672	tr|D9QBF9|D9QBF9_CORP2;Cptb_RLC_003_01811;Cptb_RLC_002_01176;Cptb_C231_00324;Cptb_RLC_001_01672	3;3;3;3;2	3;3;3;3;2	3;3;3;3;2	>tr|D9QBF9|D9QBF9_CORP2 Glucose kinase OS=Corynebacterium pseudotuberculosis (strain C231) GN=glk PE=4 SV=1;>Cptb_RLC_003_01811 Glucose kinase [Corynebacterium pseudotuberculosis C231];>Cptb_RLC_002_01176 Glucose kinase [Corynebacterium pseudotuberculosis	5	3	3	3	2	1	2	2	1	2	2	1	2	11.4	11.4	11.4	32.846	317	317;317;317;317;75	4.7			1	3	4	2	0	8.6805	1.0481	0.80825	23.948	7	5	Median	1.059	0.81065	31.359	4	3	Median	NaN	NaN	NaN	1
tr|D9QBF5|D9QBF5_CORP2;Cptb_RLC_003_01807;Cptb_RLC_002_01172;Cptb_C231_00328;Cptb_RLC_001_01749	tr|D9QBF5|D9QBF5_CORP2;Cptb_RLC_003_01807;Cptb_RLC_002_01172;Cptb_C231_00328;Cptb_RLC_001_01749	12;12;12;12;7	12;12;12;12;7	12;12;12;12;7	>tr|D9QBF5|D9QBF5_CORP2 Phospho-2-dehydro-3-deoxyheptonate aldolase OS=Corynebacterium pseudotuberculosis (strain C231) GN=aroG PE=4 SV=1;>Cptb_RLC_003_01807 Phospho-2-dehydro-3-deoxyheptonate aldolase [Corynebacterium pseudotuberculosis C231];>Cptb_RLC_00	5	12	12	12	11	8	9	11	8	9	11	8	9	31.6	31.6	31.6	50.903	462	462;462;462;462;294	4.33	4	7	14	26	27	23	0	182.23	1.3048	1.0342	14.062	79	0	Median	1.3445	1.0485	13.426	44	0	Median	1.225	1.0271	8.7682	18
tr|D9QBY8|D9QBY8_CORP2;Cptb_RLC_003_00166;Cptb_RLC_002_00201;Cptb_C231_00329	tr|D9QBY8|D9QBY8_CORP2;Cptb_RLC_003_00166;Cptb_RLC_002_00201;Cptb_C231_00329	14;14;14;14	14;14;14;14	14;14;14;14	>tr|D9QBY8|D9QBY8_CORP2 Trigger factor OS=Corynebacterium pseudotuberculosis (strain C231) GN=tig PE=3 SV=1;>Cptb_RLC_003_00166 trigger factor Tig [Corynebacterium pseudotuberculosis C231];>Cptb_RLC_002_00201 trigger factor Tig [Corynebacterium pseudotuber	4	14	14	14	12	11	10	12	11	10	12	11	10	40.4	40.4	40.4	49.622	450	450;450;450;450	3.37	55	15	30	38	31	33	0	323.31	1.0964	0.86524	21.552	138	0	Median	1.1224	0.87252	21.378	77	0	Median	0.96743	0.81489	23.927	31
tr|D9QBY6|D9QBY6_CORP2;Cptb_RLC_003_00164;Cptb_RLC_002_00199;Cptb_C231_00331;Cptb_RLC_001_01189	tr|D9QBY6|D9QBY6_CORP2;Cptb_RLC_003_00164;Cptb_RLC_002_00199;Cptb_C231_00331;Cptb_RLC_001_01189	5;5;5;5;4	5;5;5;5;4	5;5;5;5;4	>tr|D9QBY6|D9QBY6_CORP2 ATP-dependent Clp protease proteolytic subunit OS=Corynebacterium pseudotuberculosis (strain C231) GN=clpP1 PE=3 SV=1;>Cptb_RLC_003_00164 ATP-dependent Clp protease proteolytic subunit 1 [Corynebacterium pseudotuberculosis C231];>Cp	5	5	5	5	4	5	3	4	5	3	4	5	3	42.6	42.6	42.6	23.164	209	209;209;209;209;163	4.84		2	4	8	8	16	0	102.4	0.94287	0.77488	14.052	28	0	Median	0.99383	0.79157	9.8335	12	0	Median	0.88926	0.76955	19.687	9
tr|D9QBY4|D9QBY4_CORP2;Cptb_RLC_003_00162;Cptb_RLC_002_00197;Cptb_C231_00333;Cptb_RLC_001_01705	tr|D9QBY4|D9QBY4_CORP2;Cptb_RLC_003_00162;Cptb_RLC_002_00197;Cptb_C231_00333	6;6;6;6;1	6;6;6;6;1	6;6;6;6;1	>tr|D9QBY4|D9QBY4_CORP2 ATP-dependent Clp protease ATP-binding subunit ClpX OS=Corynebacterium pseudotuberculosis (strain C231) GN=clpX PE=3 SV=1;>Cptb_RLC_003_00162 ATP-dependent Clp protease ATP-binding subunit clpX [Corynebacterium pseudotuberculosis C2	5	6	6	6	5	5	5	5	5	5	5	5	5	18.7	18.7	18.7	47.315	428	428;428;428;428;46	3.06	10	9	2		5	7	0	60.985	1.0969	0.8307	55.878	24	0	Median	1.0629	0.78312	34.033	13	0	Median	1.3333	1.1527	75.45	5
tr|D9QBY3|D9QBY3_CORP2;Cptb_RLC_003_00161;Cptb_RLC_002_00196;Cptb_RLC_001_01704;Cptb_C231_00334	tr|D9QBY3|D9QBY3_CORP2;Cptb_RLC_003_00161;Cptb_RLC_002_00196;Cptb_RLC_001_01704;Cptb_C231_00334	4;4;4;4;4	4;4;4;4;4	4;4;4;4;4	>tr|D9QBY3|D9QBY3_CORP2 TetR-family regulatory protein OS=Corynebacterium pseudotuberculosis (strain C231) GN=CpC231_1597 PE=4 SV=1;>Cptb_RLC_003_00161 transcriptional regulator TetR [Corynebacterium pseudotuberculosis C231];>Cptb_RLC_002_00196 transcripti	5	4	4	4	4	4	4	4	4	4	4	4	4	25.8	25.8	25.8	27.84	252	252;252;252;252;252	4.08		8	7	6	4	11	0	87.996	1.5116	1.2206	21.818	27	0	Median	1.3719	1.0664	21.229	14	0	Median	1.6803	1.4104	13.795	7
tr|D9QBY2|D9QBY2_CORP2;Cptb_RLC_003_00160;Cptb_RLC_002_00195;Cptb_RLC_001_00438;Cptb_C231_00335	tr|D9QBY2|D9QBY2_CORP2;Cptb_RLC_003_00160;Cptb_RLC_002_00195;Cptb_RLC_001_00438;Cptb_C231_00335	11;11;11;11;11	11;11;11;11;11	11;11;11;11;11	>tr|D9QBY2|D9QBY2_CORP2 Malate dehydrogenase OS=Corynebacterium pseudotuberculosis (strain C231) GN=mdh PE=3 SV=1;>Cptb_RLC_003_00160 malate dehydrogenase [Corynebacterium pseudotuberculosis C231];>Cptb_RLC_002_00195 malate dehydrogenase [Corynebacterium p	5	11	11	11	11	10	8	11	10	8	11	10	8	34.7	34.7	34.7	34.875	326	326;326;326;326;326	4.58	2	12	26	37	49	56	0	129.01	0.97532	0.76345	27.88	96	0	Median	0.81453	0.64318	21.247	47	0	Median	1.0801	0.92913	16.992	26
tr|D9QBY0|D9QBY0_CORP2;Cptb_RLC_003_00158;Cptb_RLC_002_00193;Cptb_C231_00338;Cptb_RLC_001_01773	tr|D9QBY0|D9QBY0_CORP2;Cptb_RLC_003_00158;Cptb_RLC_002_00193;Cptb_C231_00338	5;5;5;5;2	5;5;5;5;2	5;5;5;5;2	>tr|D9QBY0|D9QBY0_CORP2 Bifunctional protein folC OS=Corynebacterium pseudotuberculosis (strain C231) GN=folC PE=4 SV=1;>Cptb_RLC_003_00158 bifunctional folylpolyglutamate synthase/dihydrofolate synthase FolC [Corynebacterium pseudotuberculosis C231];>Cptb	5	5	5	5	2	4	2	2	4	2	2	4	2	13.1	13.1	13.1	55.805	520	520;520;520;520;208	4.9			2		5	3	0	13.438	1.4169	1.0996	24.706	6	0	Median	1.0061	0.78242	22.719	4	2	Median	1.306	1.1273	67.651	4
tr|D9QBX9|D9QBX9_CORP2;Cptb_RLC_003_00157;Cptb_RLC_002_00192;Cptb_C231_00339	tr|D9QBX9|D9QBX9_CORP2;Cptb_RLC_003_00157;Cptb_RLC_002_00192;Cptb_C231_00339	1;1;1;1	1;1;1;1	1;1;1;1	>tr|D9QBX9|D9QBX9_CORP2 Uncharacterized protein OS=Corynebacterium pseudotuberculosis (strain C231) GN=CpC231_1593 PE=4 SV=1;>Cptb_RLC_003_00157 hypothetical protein [Corynebacterium pseudotuberculosis C231];>Cptb_RLC_002_00192 hypothetical protein [Coryne	4	1	1	1	1	0	0	1	0	0	1	0	0	5.6	5.6	5.6	16.081	142	142;142;142;142	5					1		0.003858	1.4406	NaN	NaN	NaN	1	1	Median	NaN	NaN	NaN	1	1	Median	NaN	NaN	NaN	0
tr|D9QBX8|D9QBX8_CORP2;Cptb_RLC_003_00156;Cptb_RLC_002_00191;Cptb_C231_00340	tr|D9QBX8|D9QBX8_CORP2;Cptb_RLC_003_00156;Cptb_RLC_002_00191;Cptb_C231_00340	6;6;6;6	6;6;6;6	6;6;6;6	>tr|D9QBX8|D9QBX8_CORP2 Ornithine cyclodeaminase OS=Corynebacterium pseudotuberculosis (strain C231) GN=arcB PE=4 SV=1;>Cptb_RLC_003_00156 ornithine cyclodeaminase [Corynebacterium pseudotuberculosis C231];>Cptb_RLC_002_00191 ornithine cyclodeaminase [Cory	4	6	6	6	4	6	4	4	6	4	4	6	4	25.3	25.3	25.3	33.427	316	316;316;316;316	3.82	2	7	8	9	7	7	0	52.746	1.378	1.1164	22.749	38	0	Median	1.5758	1.2218	26.486	18	0	Median	1.2042	1.0002	10.082	11
tr|D9QBX7|D9QBX7_CORP2;Cptb_RLC_003_00155;Cptb_RLC_002_00190;Cptb_RLC_001_00860;Cptb_C231_00341	tr|D9QBX7|D9QBX7_CORP2;Cptb_RLC_003_00155;Cptb_RLC_002_00190;Cptb_RLC_001_00860;Cptb_C231_00341	8;8;8;8;8	8;8;8;8;8	8;8;8;8;8	>tr|D9QBX7|D9QBX7_CORP2 Nucleoside diphosphate kinase OS=Corynebacterium pseudotuberculosis (strain C231) GN=ndk PE=3 SV=1;>Cptb_RLC_003_00155 nucleoside diphosphate kinase [Corynebacterium pseudotuberculosis C231];>Cptb_RLC_002_00190 nucleoside diphosphat	5	8	8	8	8	7	7	8	7	7	8	7	7	69.1	69.1	69.1	14.706	136	136;136;136;136;136	4.56	8	2	11	15	24	34	0	106.93	1.1146	0.89686	14.113	88	0	Median	1.1694	0.93338	12.326	43	0	Median	0.95731	0.82098	13.934	24
tr|D9QBF4|D9QBF4_CORP2;Cptb_RLC_003_01806;Cptb_RLC_002_01171;Cptb_RLC_001_00390;Cptb_C231_00344	tr|D9QBF4|D9QBF4_CORP2;Cptb_RLC_003_01806;Cptb_RLC_002_01171;Cptb_RLC_001_00390;Cptb_C231_00344	10;10;10;10;10	10;10;10;10;10	10;10;10;10;10	>tr|D9QBF4|D9QBF4_CORP2 Serine/threonine protein kinase OS=Corynebacterium pseudotuberculosis (strain C231) GN=pknL PE=4 SV=1;>Cptb_RLC_003_01806 Serine/threonine protein kinase [Corynebacterium pseudotuberculosis C231];>Cptb_RLC_002_01171 Serine/threonine	5	10	10	10	7	8	8	7	8	8	7	8	8	18.6	18.6	18.6	80.094	752	752;752;752;752;752	3.82		10	16	8	7	10	0	114.95	1.2055	0.97069	12.769	35	0	Median	1.2427	0.96619	10.913	15	0	Median	1.1486	0.97805	13.977	10
Cptb_RLC_003_01805;Cptb_RLC_002_01170;Cptb_RLC_001_00389;Cptb_C231_00345;tr|D9QBF3|D9QBF3_CORP2	Cptb_RLC_003_01805;Cptb_RLC_002_01170;Cptb_RLC_001_00389;Cptb_C231_00345;tr|D9QBF3|D9QBF3_CORP2	3;3;3;3;3	3;3;3;3;3	3;3;3;3;3	>Cptb_RLC_003_01805 Transcription regulator [Corynebacterium pseudotuberculosis C231];>Cptb_RLC_002_01170 Transcription regulator [Corynebacterium pseudotuberculosis C231];>Cptb_RLC_001_00389 DNA-binding proteinc;>Cptb_C231_00345 Transcription regulator [C	5	3	3	3	3	3	3	3	3	3	3	3	3	31.6	31.6	31.6	12.884	117	117;117;117;117;122	5.1			5	8	12	23	0	47.371	2.6528	2.1111	34.269	13	0	Median	2.5652	1.9692	38.158	7	0	Median	2.7936	2.2874	17.136	3
tr|D9QBF1|D9QBF1_CORP2;Cptb_RLC_003_01803;Cptb_RLC_002_01168;Cptb_C231_00347;Cptb_RLC_001_01765	tr|D9QBF1|D9QBF1_CORP2;Cptb_RLC_003_01803;Cptb_RLC_002_01168;Cptb_C231_00347;Cptb_RLC_001_01765	9;9;9;9;6	9;9;9;9;6	9;9;9;9;6	>tr|D9QBF1|D9QBF1_CORP2 Geranylgeranyl pyrophosphate synthase OS=Corynebacterium pseudotuberculosis (strain C231) GN=idsA PE=3 SV=1;>Cptb_RLC_003_01803 geranylgeranyl pyrophosphate synthase [Corynebacterium pseudotuberculosis C231];>Cptb_RLC_002_01168 gera	5	9	9	9	8	7	6	8	7	6	8	7	6	26.3	26.3	26.3	39.982	372	372;393;393;393;150	5.16			2	15	38	33	0	123.68	1.1435	0.94211	13.649	77	0	Median	1.1726	0.93542	11.704	38	0	Median	1.1071	0.95179	10.644	26
tr|D9QBF0|D9QBF0_CORP2;Cptb_RLC_003_01802;Cptb_RLC_002_01167;Cptb_RLC_001_00327;Cptb_C231_00348	tr|D9QBF0|D9QBF0_CORP2;Cptb_RLC_003_01802;Cptb_RLC_002_01167;Cptb_RLC_001_00327;Cptb_C231_00348	4;4;4;4;4	4;4;4;4;4	4;4;4;4;4	>tr|D9QBF0|D9QBF0_CORP2 Methylenetetrahydrofolate reductase OS=Corynebacterium pseudotuberculosis (strain C231) GN=metF PE=3 SV=1;>Cptb_RLC_003_01802 5,10-methylenetetrahydrofolate reductase [Corynebacterium pseudotuberculosis C231];>Cptb_RLC_002_01167 5,1	5	4	4	4	3	1	1	3	1	1	3	1	1	17.1	17.1	17.1	36.233	327	327;346;346;346;346	5				2	1	2	0	6.7524	1.5339	1.1941	29.001	3	0	Median	1.2586	1.002	24.806	2	0	Median	NaN	NaN	NaN	0
tr|D9QBE4|D9QBE4_CORP2;Cptb_RLC_003_01798;Cptb_RLC_002_01163;Cptb_RLC_001_00323;Cptb_C231_00352	tr|D9QBE4|D9QBE4_CORP2;Cptb_RLC_003_01798;Cptb_RLC_002_01163;Cptb_RLC_001_00323;Cptb_C231_00352	1;1;1;1;1	1;1;1;1;1	1;1;1;1;1	>tr|D9QBE4|D9QBE4_CORP2 Transcriptional regulator MraZ OS=Corynebacterium pseudotuberculosis (strain C231) GN=mraZ PE=3 SV=1;>Cptb_RLC_003_01798 cell division protein MraZ [Corynebacterium pseudotuberculosis C231];>Cptb_RLC_002_01163 cell division protein	5	1	1	1	1	1	1	1	1	1	1	1	1	6.3	6.3	6.3	15.626	143	143;143;143;143;143	6						4	0	3.7638	1.0303	0.81801	2.3143	4	0	Median	1.0303	0.82615	1.7683	2	0	Median	NaN	NaN	NaN	1
tr|D9QBE2|D9QBE2_CORP2;Cptb_RLC_003_01796;Cptb_RLC_002_01161;Cptb_RLC_001_00991;Cptb_C231_00354	tr|D9QBE2|D9QBE2_CORP2;Cptb_RLC_003_01796;Cptb_RLC_002_01161;Cptb_RLC_001_00991;Cptb_C231_00354	1;1;1;1;1	1;1;1;1;1	1;1;1;1;1	>tr|D9QBE2|D9QBE2_CORP2 Uncharacterized protein OS=Corynebacterium pseudotuberculosis (strain C231) GN=CpC231_1397 PE=4 SV=1;>Cptb_RLC_003_01796 hypothetical protein [Corynebacterium pseudotuberculosis C231];>Cptb_RLC_002_01161 hypothetical protein [Coryne	5	1	1	1	1	1	0	1	1	0	1	1	0	5.5	5.5	5.5	24.85	235	235;235;235;235;235	1.4	3	2					0	12.641	1.0353	0.81977	8.5699	3	0	Median	0.99743	0.69509	10.658	4	2	Median	NaN	NaN	NaN	1
Cptb_C231_00356	Cptb_C231_00356	5	1	1	>Cptb_C231_00356 UDP-N-acetylmuramoylalanyl-D-glutamate--2,6-diaminopimelate ligase [Corynebacterium pseudotuberculosis C231]	1	5	1	1	4	4	5	1	1	1	1	1	1	19.5	6.6	6.6	33.564	318	318	5.14				4	4	6	0	36.838	1.19	0.95491	9.3014	14	0	Median	1.2294	0.95936	8.0443	8	0	Median	1.1034	0.92368	11.332	4
tr|D9QBD8|D9QBD8_CORP2;Cptb_RLC_003_01792;Cptb_RLC_002_01157;Cptb_C231_00359	tr|D9QBD8|D9QBD8_CORP2;Cptb_RLC_003_01792;Cptb_RLC_002_01157;Cptb_C231_00359	1;1;1;1	1;1;1;1	1;1;1;1	>tr|D9QBD8|D9QBD8_CORP2 Phospho-N-acetylmuramoyl-pentapeptide-transferase OS=Corynebacterium pseudotuberculosis (strain C231) GN=mraY PE=3 SV=1;>Cptb_RLC_003_01792 Phospho-N-acetylmuramoyl-pentapeptide-transferase [Corynebacterium pseudotuberculosis C231];	4	1	1	1	1	1	1	1	1	1	1	1	1	4.4	4.4	4.4	38.317	366	366;366;366;366	5					4		0.0075301	0.79386	1.1814	0.93772	12.377	3	0	Median	1.1379	0.86282	11.774	2	0	Median	NaN	NaN	NaN	1
tr|D9QBD7|D9QBD7_CORP2;Cptb_RLC_003_01791;Cptb_RLC_002_01156;Cptb_C231_00360	tr|D9QBD7|D9QBD7_CORP2;Cptb_RLC_003_01791;Cptb_RLC_002_01156;Cptb_C231_00360	5;5;5;5	5;5;5;5	5;5;5;5	>tr|D9QBD7|D9QBD7_CORP2 UDP-N-acetylmuramoylalanine--D-glutamate ligase OS=Corynebacterium pseudotuberculosis (strain C231) GN=murD PE=3 SV=1;>Cptb_RLC_003_01791 UDP-N-acetylmuramoyl-L-alanyl-D-glutamate synthetase [Corynebacterium pseudotuberculosis C231]	4	5	5	5	4	4	2	4	4	2	4	4	2	15	15	15	48.345	461	461;461;461;461	5.07				9	9	11	0	12.568	1.2332	1.0254	15.26	17	0	Median	1.2152	0.98412	16.162	7	0	Median	1.2567	1.0855	8.0675	6
Cptb_C231_00362;tr|D9QBD5|D9QBD5_CORP2;Cptb_RLC_003_01789;Cptb_RLC_002_01154;Cptb_RLC_001_00530	Cptb_C231_00362;tr|D9QBD5|D9QBD5_CORP2;Cptb_RLC_003_01789;Cptb_RLC_002_01154;Cptb_RLC_001_00530	7;7;7;7;7	7;7;7;7;7	7;7;7;7;7	>Cptb_C231_00362 N-acetyl glucosaminyl transferase [Corynebacterium pseudotuberculosis C231];>tr|D9QBD5|D9QBD5_CORP2 UDP-N-acetylglucosamine--N-acetylmuramyl-(pentapeptide) pyrophosphoryl-undecaprenol N-acetylglucosamine transferase OS=Corynebacterium pseu	5	7	7	7	7	5	5	7	5	5	7	5	5	24.9	24.9	24.9	35.739	341	341;361;361;361;361	4.12		4	10	9	11	6	0	31.545	1.3879	1.0946	26.195	35	0	Median	1.3957	1.0805	19.453	17	0	Median	1.3757	1.1722	36.296	10
tr|D9QBD4|D9QBD4_CORP2;Cptb_RLC_003_01788;Cptb_RLC_002_01153;Cptb_RLC_001_00529;Cptb_C231_00363	tr|D9QBD4|D9QBD4_CORP2;Cptb_RLC_003_01788;Cptb_RLC_002_01153;Cptb_RLC_001_00529;Cptb_C231_00363	5;5;5;5;5	5;5;5;5;5	5;5;5;5;5	>tr|D9QBD4|D9QBD4_CORP2 UDP-N-acetylmuramate--L-alanine ligase OS=Corynebacterium pseudotuberculosis (strain C231) GN=murC PE=3 SV=1;>Cptb_RLC_003_01788 UDP-N-acetyl muramate--L-alanine ligase [Corynebacterium pseudotuberculosis C231];>Cptb_RLC_002_01153 U	5	5	5	5	4	4	5	4	4	5	4	4	5	15.5	15.5	15.5	51.095	485	485;485;485;485;485	4.52	4	3	3	8	11	17	0	84.25	1.243	0.95217	16.749	37	0	Median	1.2949	1.0269	7.5255	19	0	Median	0.95626	0.81728	9.9095	9
tr|D9QBD3|D9QBD3_CORP2;Cptb_RLC_003_01787;Cptb_RLC_002_01152;Cptb_C231_00364;Cptb_RLC_001_02049	tr|D9QBD3|D9QBD3_CORP2;Cptb_RLC_003_01787;Cptb_RLC_002_01152;Cptb_C231_00364;Cptb_RLC_001_02049	3;3;3;3;2	3;3;3;3;2	3;3;3;3;2	>tr|D9QBD3|D9QBD3_CORP2 Cell division protein FtsQ OS=Corynebacterium pseudotuberculosis (strain C231) GN=ftsQ PE=4 SV=1;>Cptb_RLC_003_01787 Cell division protein FtsQ [Corynebacterium pseudotuberculosis C231];>Cptb_RLC_002_01152 Cell division protein FtsQ	5	3	3	3	2	2	1	2	2	1	2	2	1	22.5	22.5	22.5	23.141	218	218;218;218;218;88	5.6				1		4	0	9.2919	1.4091	1.0971	51.573	5	3	Median	2.5751	2.0426	71.999	2	2	Median	1.2202	1.0202	5.7836	2
Cptb_RLC_001_01456;tr|D9QBD1|D9QBD1_CORP2;Cptb_RLC_003_01785;Cptb_RLC_002_01150;Cptb_C231_00366	Cptb_RLC_001_01456;tr|D9QBD1|D9QBD1_CORP2;Cptb_RLC_003_01785;Cptb_RLC_002_01150;Cptb_C231_00366	2;2;2;2;2	2;2;2;2;2	2;2;2;2;2	>Cptb_RLC_001_01456 Laccase domain protein YfiH;>tr|D9QBD1|D9QBD1_CORP2 Laccase domain protein OS=Corynebacterium pseudotuberculosis (strain C231) GN=CpC231_1386 PE=3 SV=1;>Cptb_RLC_003_01785 hypothetical protein [Corynebacterium pseudotuberculosis C231];>	5	2	2	2	0	2	2	0	2	2	0	2	2	8	8	8	21.563	199	199;239;239;239;239	5.5					2	2	0.003882	1.9066	1.4816	1.2248	34.374	4	2	Median	NaN	NaN	NaN	0	0	Median	1.1637	0.94498	37.398	2
tr|D9QBC8|D9QBC8_CORP2;Cptb_RLC_003_01781;Cptb_RLC_002_01146;Cptb_C231_00370;Cptb_RLC_001_01759	tr|D9QBC8|D9QBC8_CORP2;Cptb_RLC_003_01781;Cptb_RLC_002_01146;Cptb_C231_00370	36;36;36;36;12	36;36;36;36;12	36;36;36;36;12	>tr|D9QBC8|D9QBC8_CORP2 Antigen 84 OS=Corynebacterium pseudotuberculosis (strain C231) GN=ag84 PE=4 SV=1;>Cptb_RLC_003_01781 hypothetical protein [Corynebacterium pseudotuberculosis C231];>Cptb_RLC_002_01146 hypothetical protein [Corynebacterium pseudotube	5	36	36	36	35	30	26	35	30	26	35	30	26	70.4	70.4	70.4	36.901	338	338;338;338;338;97	4.25	20	34	61	83	96	96	0	323.31	1.2382	0.9805	25.453	302	0	Median	1.261	0.9838	24.354	168	0	Median	1.1452	0.97106	26.105	72
Cptb_C231_00373;tr|D9QBC6|D9QBC6_CORP2;Cptb_RLC_003_01779;Cptb_RLC_002_01144;Cptb_RLC_001_02069	Cptb_C231_00373;tr|D9QBC6|D9QBC6_CORP2;Cptb_RLC_003_01779;Cptb_RLC_002_01144	14;14;14;14;2	14;14;14;14;2	14;14;14;14;2	>Cptb_C231_00373 isoleucyl-tRNA synthetase [Corynebacterium pseudotuberculosis C231];>tr|D9QBC6|D9QBC6_CORP2 Isoleucine--tRNA ligase OS=Corynebacterium pseudotuberculosis (strain C231) GN=ileS PE=3 SV=1;>Cptb_RLC_003_01779 isoleucyl-tRNA synthetase [Coryne	5	14	14	14	10	11	12	10	11	12	10	11	12	21.8	21.8	21.8	93.508	841	841;1052;1052;1052;88	4.42		13	13	19	23	28	0	144.57	1.1693	0.92647	32.793	74	0	Median	1.1382	0.84987	31.844	32	0	Median	1.1603	0.99584	21.963	21
tr|D9QBC3|D9QBC3_CORP2;Cptb_RLC_003_01776;Cptb_RLC_002_01141;Cptb_RLC_001_01757;Cptb_C231_00376	tr|D9QBC3|D9QBC3_CORP2;Cptb_RLC_003_01776;Cptb_RLC_002_01141;Cptb_RLC_001_01757;Cptb_C231_00376	3;3;3;3;3	3;3;3;3;3	3;3;3;3;3	>tr|D9QBC3|D9QBC3_CORP2 Uncharacterized protein OS=Corynebacterium pseudotuberculosis (strain C231) GN=CpC231_1378 PE=4 SV=1;>Cptb_RLC_003_01776 hypothetical protein [Corynebacterium pseudotuberculosis C231];>Cptb_RLC_002_01141 hypothetical protein [Coryne	5	3	3	3	3	1	1	3	1	1	3	1	1	19.8	19.8	19.8	19.926	197	197;197;197;197;197	4.14		7	13	9	10	12	0	118.48	1.2093	0.94998	9.6149	46	0	Median	1.2359	0.97308	8.1814	25	0	Median	1.183	0.97806	9.4593	11
tr|D9QBC2|D9QBC2_CORP2;Cptb_RLC_003_01775;Cptb_RLC_002_01140;Cptb_RLC_001_01363;Cptb_C231_00377	tr|D9QBC2|D9QBC2_CORP2;Cptb_RLC_003_01775;Cptb_RLC_002_01140;Cptb_RLC_001_01363;Cptb_C231_00377	7;7;7;7;7	7;7;7;7;7	7;7;7;7;7	>tr|D9QBC2|D9QBC2_CORP2 Uncharacterized protein OS=Corynebacterium pseudotuberculosis (strain C231) GN=CpC231_1377 PE=4 SV=1;>Cptb_RLC_003_01775 hypothetical protein [Corynebacterium pseudotuberculosis C231];>Cptb_RLC_002_01140 hypothetical protein [Coryne	5	7	7	7	6	5	5	6	5	5	6	5	5	28.3	28.3	28.3	35.789	332	332;332;332;332;332	3.96		9	9	14	11	7	0	106.85	1.3073	1.0215	17.609	37	0	Median	1.2412	0.9581	7.4908	15	0	Median	1.3617	1.1763	8.2576	9
tr|D9QBC0|D9QBC0_CORP2;Cptb_RLC_003_01773;Cptb_RLC_002_01138;Cptb_C231_00379;Cptb_RLC_001_00589	tr|D9QBC0|D9QBC0_CORP2;Cptb_RLC_003_01773;Cptb_RLC_002_01138;Cptb_C231_00379	4;4;4;4;1	4;4;4;4;1	4;4;4;4;1	>tr|D9QBC0|D9QBC0_CORP2 Pseudouridine synthase OS=Corynebacterium pseudotuberculosis (strain C231) GN=rulD PE=3 SV=1;>Cptb_RLC_003_01773 Ribosomal large subunit pseudouridine synthase D [Corynebacterium pseudotuberculosis C231];>Cptb_RLC_002_01138 Ribosoma	5	4	4	4	4	2	1	4	2	1	4	2	1	22.5	22.5	22.5	33.264	307	307;307;307;307;162	5.12				7	9	10	0	37.205	1.4701	1.1331	23.433	23	0	Median	1.6792	1.2759	16.595	14	0	Median	1.2043	1.023	6.778	4
Cptb_RLC_003_01772;Cptb_RLC_002_01137;Cptb_RLC_001_00590;Cptb_C231_00380;tr|D9QBB9|D9QBB9_CORP2	Cptb_RLC_003_01772;Cptb_RLC_002_01137;Cptb_RLC_001_00590;Cptb_C231_00380;tr|D9QBB9|D9QBB9_CORP2	2;2;2;2;2	2;2;2;2;2	2;2;2;2;2	>Cptb_RLC_003_01772 hypothetical protein [Corynebacterium pseudotuberculosis C231];>Cptb_RLC_002_01137 hypothetical protein [Corynebacterium pseudotuberculosis C231];>Cptb_RLC_001_00590 hypothetical protein;>Cptb_C231_00380 hypothetical protein [Corynebact	5	2	2	2	1	0	1	1	0	1	1	0	1	18.1	18.1	18.1	18.251	171	171;171;171;171;179	3			3				0	5.5211	1.1392	0.93111	17.216	3	0	Median	1.3222	0.97013	24.115	2	0	Median	NaN	NaN	NaN	0
tr|D9QBB7|D9QBB7_CORP2;Cptb_C231_00382;Cptb_RLC_003_01770;Cptb_RLC_002_01135;Cptb_RLC_001_00781	tr|D9QBB7|D9QBB7_CORP2;Cptb_C231_00382;Cptb_RLC_003_01770;Cptb_RLC_002_01135	11;11;10;10;1	11;11;10;10;1	11;11;10;10;1	>tr|D9QBB7|D9QBB7_CORP2 DNA-directed DNA polymerase OS=Corynebacterium pseudotuberculosis (strain C231) GN=dnaE PE=4 SV=1;>Cptb_C231_00382 DNA polymerase III subunit alpha [Corynebacterium pseudotuberculosis C231];>Cptb_RLC_003_01770 DNA polymerase III sub	5	11	11	11	7	4	9	7	4	9	7	4	9	11	11	11	131.45	1186	1186;1186;1169;1169;125	4.17		3	9	14	8	7	0	26.184	1.2836	1.024	24.038	35	0	Median	1.2708	0.98745	21.297	16	0	Median	1.4119	1.1741	31.363	7
Cptb_RLC_001_00782;tr|D9QBB6|D9QBB6_CORP2;Cptb_RLC_003_01769;Cptb_RLC_002_01134;Cptb_C231_00383	Cptb_RLC_001_00782;tr|D9QBB6|D9QBB6_CORP2;Cptb_RLC_003_01769;Cptb_RLC_002_01134;Cptb_C231_00383	5;5;5;5;5	5;5;5;5;5	5;5;5;5;5	>Cptb_RLC_001_00782 L-threonine dehydratase biosynthetic IlvA;>tr|D9QBB6|D9QBB6_CORP2 L-threonine dehydratase OS=Corynebacterium pseudotuberculosis (strain C231) GN=ilvA PE=3 SV=1;>Cptb_RLC_003_01769 Threonine dehydratase [Corynebacterium pseudotuberculosi	5	5	5	5	5	2	3	5	2	3	5	2	3	18.1	18.1	18.1	45.789	431	431;434;434;434;434	4.59		1	5	4	4	8	0	39.481	1.3775	1.0867	40.285	17	0	Median	1.403	1.0888	49.829	10	0	Median	1.2342	1.018	15.489	4
tr|D9QBB4|D9QBB4_CORP2;Cptb_RLC_003_01767;Cptb_RLC_002_01132;Cptb_C231_00385	tr|D9QBB4|D9QBB4_CORP2;Cptb_RLC_003_01767;Cptb_RLC_002_01132;Cptb_C231_00385	1;1;1;1	1;1;1;1	1;1;1;1	>tr|D9QBB4|D9QBB4_CORP2 Uncharacterized protein OS=Corynebacterium pseudotuberculosis (strain C231) GN=CpC231_1369 PE=4 SV=1;>Cptb_RLC_003_01767 hypothetical protein [Corynebacterium pseudotuberculosis C231];>Cptb_RLC_002_01132 hypothetical protein [Coryne	4	1	1	1	1	1	1	1	1	1	1	1	1	16.9	16.9	16.9	8.5088	77	77;77;77;77	4.62			3	4	5	4	0	9.5207	NaN	NaN	NaN	0	0	Median	NaN	NaN	NaN	0	0	Median	NaN	NaN	NaN	0
tr|D9QBB3|D9QBB3_CORP2;Cptb_RLC_003_01766;Cptb_RLC_002_01131;Cptb_C231_00386;Cptb_RLC_001_00507	tr|D9QBB3|D9QBB3_CORP2;Cptb_RLC_003_01766;Cptb_RLC_002_01131;Cptb_C231_00386;Cptb_RLC_001_00507	1;1;1;1;1	1;1;1;1;1	1;1;1;1;1	>tr|D9QBB3|D9QBB3_CORP2 Ribosome-associated heat shock protein/S4 OS=Corynebacterium pseudotuberculosis (strain C231) GN=CpC231_1368 PE=4 SV=1;>Cptb_RLC_003_01766 Ribosome-associated heat shock protein/S4 [Corynebacterium pseudotuberculosis C231];>Cptb_RLC	5	1	1	1	1	1	1	1	1	1	1	1	1	13.7	13.7	13.7	14.098	124	124;124;124;124;130	4.88				3	3	2	0	2.8168	1.0781	0.85259	18.987	8	0	Median	1.1397	0.88702	6.1538	2	0	Median	1.0767	0.91616	33.43	3
Cptb_RLC_003_00526;Cptb_RLC_001_01548;Cptb_C231_00387;tr|D9QDQ5|D9QDQ5_CORP2	Cptb_RLC_003_00526;Cptb_RLC_001_01548;Cptb_C231_00387;tr|D9QDQ5|D9QDQ5_CORP2	13;13;13;12	13;13;13;12	13;13;13;12	>Cptb_RLC_003_00526 pyridoxal biosynthesis lyase pdxS [Corynebacterium pseudotuberculosis C231];>Cptb_RLC_001_01548 Pyridoxal biosynthesis lyase PdxS;>Cptb_C231_00387 pyridoxal biosynthesis lyase pdxS [Corynebacterium pseudotuberculosis C231];>tr|D9QDQ5|D9	4	13	13	13	13	13	13	13	13	13	13	13	13	54	54	54	31.405	298	298;298;298;323	3.82	15	56	55	51	50	56	0	227.14	1.7181	1.3169	37.792	232	0	Median	1.5365	1.2139	13.901	119	0	Median	2.1208	1.841	47.434	57
tr|D9QDQ6|D9QDQ6_CORP2;Cptb_RLC_003_00527;Cptb_C231_00388	tr|D9QDQ6|D9QDQ6_CORP2;Cptb_RLC_003_00527;Cptb_C231_00388	2;2;2	2;2;2	2;2;2	>tr|D9QDQ6|D9QDQ6_CORP2 Pyridoxal 5-phosphate synthase subunit PdxT OS=Corynebacterium pseudotuberculosis (strain C231) GN=pdxT PE=3 SV=1;>Cptb_RLC_003_00527 Glutamine amidotransferase subunit pdxT [Corynebacterium pseudotuberculosis C231];>Cptb_C231_0038	3	2	2	2	1	1	2	1	1	2	1	1	2	12.2	12.2	12.2	20.138	188	188;188;188	3.75			3	4	1		0	2.9158	0.49949	0.39669	84.687	3	0	Median	0.46059	0.36543	11.606	2	0	Median	0.65621	0.57605	41.114	2
Cptb_RLC_002_01391;Cptb_RLC_003_00529;Cptb_RLC_001_01051;Cptb_C231_00391;tr|D9QDQ8|D9QDQ8_CORP2	Cptb_RLC_002_01391;Cptb_RLC_003_00529;Cptb_RLC_001_01051;Cptb_C231_00391;tr|D9QDQ8|D9QDQ8_CORP2	1;1;1;1;1	1;1;1;1;1	1;1;1;1;1	>Cptb_RLC_002_01391 hypothetical protein [Corynebacterium pseudotuberculosis C231];>Cptb_RLC_003_00529 hypothetical protein [Corynebacterium pseudotuberculosis C231];>Cptb_RLC_001_01051 putative tRNA adenosine deaminase-associated protein;>Cptb_C231_00391	5	1	1	1	1	1	1	1	1	1	1	1	1	12.9	12.9	12.9	12.697	116	116;150;150;150;160	3.52	2	5	5	4	4	3	0	5.2981	1.3609	1.0646	16.609	17	0	Median	1.4132	1.0847	10.755	9	0	Median	1.1464	0.98653	4.4888	3
tr|D9QDR1|D9QDR1_CORP2;Cptb_RLC_003_00532;Cptb_RLC_002_01394;Cptb_C231_00394;Cptb_RLC_001_01446	tr|D9QDR1|D9QDR1_CORP2;Cptb_RLC_003_00532;Cptb_RLC_002_01394;Cptb_C231_00394;Cptb_RLC_001_01446	2;2;2;2;1	2;2;2;2;1	2;2;2;2;1	>tr|D9QDR1|D9QDR1_CORP2 Uncharacterized protein OS=Corynebacterium pseudotuberculosis (strain C231) GN=mmpL11 PE=4 SV=1;>Cptb_RLC_003_00532 hypothetical protein [Corynebacterium pseudotuberculosis C231];>Cptb_RLC_002_01394 hypothetical protein [Corynebacte	5	2	2	2	2	0	1	2	0	1	2	0	1	2.5	2.5	2.5	84.886	795	795;795;795;795;408	3	1			2			0.0068079	0.84514	1.5106	1.0977	257.99	3	2	Plateau	0.18308	0.13951	335.4	2	1	Median	NaN	NaN	NaN	0
tr|D9QDR2|D9QDR2_CORP2;Cptb_RLC_003_00533;Cptb_RLC_002_01395;Cptb_C231_00395;Cptb_RLC_001_00617	tr|D9QDR2|D9QDR2_CORP2;Cptb_RLC_003_00533;Cptb_RLC_002_01395;Cptb_C231_00395;Cptb_RLC_001_00617	8;8;8;8;5	8;8;8;8;5	8;8;8;8;5	>tr|D9QDR2|D9QDR2_CORP2 Queuine tRNA-ribosyltransferase OS=Corynebacterium pseudotuberculosis (strain C231) GN=tgt PE=3 SV=1;>Cptb_RLC_003_00533 queuine tRNA-ribosyltransferase [Corynebacterium pseudotuberculosis C231];>Cptb_RLC_002_01395 queuine tRNA-ribo	5	8	8	8	6	6	5	6	6	5	6	6	5	22.3	22.3	22.3	45.938	413	413;413;413;413;311	4.6		2	9	18	17	17	0	62.609	1.19	0.97022	25.277	33	0	Median	1.2691	0.99925	31.261	15	0	Median	1.0219	0.85435	15.346	10
tr|D9QDR3|D9QDR3_CORP2;Cptb_RLC_003_00534;Cptb_RLC_002_01396;Cptb_RLC_001_00616;Cptb_C231_00396	tr|D9QDR3|D9QDR3_CORP2;Cptb_RLC_003_00534;Cptb_RLC_002_01396;Cptb_RLC_001_00616;Cptb_C231_00396	4;4;4;4;4	4;4;4;4;4	4;4;4;4;4	>tr|D9QDR3|D9QDR3_CORP2 Glutamyl-tRNA synthetase OS=Corynebacterium pseudotuberculosis (strain C231) GN=gltX PE=4 SV=2;>Cptb_RLC_003_00534 glutamyl-tRNA synthetase [Corynebacterium pseudotuberculosis C231];>Cptb_RLC_002_01396 glutamyl-tRNA synthetase [Cory	5	4	4	4	3	1	1	3	1	1	3	1	1	14.8	14.8	14.8	30.427	270	270;288;288;288;288	4.17		2	1			3	0	2.7644	1.8287	1.3828	37.365	5	0	Median	1.6818	1.2821	42.054	4	0	Median	NaN	NaN	NaN	1
tr|D9QDR4|D9QDR4_CORP2;Cptb_RLC_003_00535;Cptb_RLC_002_01397;Cptb_C231_00397	tr|D9QDR4|D9QDR4_CORP2;Cptb_RLC_003_00535;Cptb_RLC_002_01397;Cptb_C231_00397	2;2;2;2	2;2;2;2	2;2;2;2	>tr|D9QDR4|D9QDR4_CORP2 Gluconate permease OS=Corynebacterium pseudotuberculosis (strain C231) GN=gntP PE=4 SV=1;>Cptb_RLC_003_00535 Gluconate permease [Corynebacterium pseudotuberculosis C231];>Cptb_RLC_002_01397 Gluconate permease [Corynebacterium pseudo	4	2	2	2	0	1	1	0	1	1	0	1	1	3.9	3.9	3.9	47.392	462	462;462;462;462	5				1		1	0.0082274	0.72119	NaN	NaN	NaN	1	0	Median	NaN	NaN	NaN	0	0	Median	NaN	NaN	NaN	0
Cptb_RLC_003_00537;Cptb_RLC_002_01399;Cptb_C231_00399;Cptb_RLC_001_01852;tr|D9QDR6|D9QDR6_CORP2	Cptb_RLC_003_00537;Cptb_RLC_002_01399;Cptb_C231_00399;Cptb_RLC_001_01852;tr|D9QDR6|D9QDR6_CORP2	2;2;2;1;1	2;2;2;1;1	2;2;2;1;1	>Cptb_RLC_003_00537 Zinc-binding alcohol dehydrogenase [Corynebacterium pseudotuberculosis C231];>Cptb_RLC_002_01399 Zinc-binding alcohol dehydrogenase [Corynebacterium pseudotuberculosis C231];>Cptb_C231_00399 Zinc-binding alcohol dehydrogenase [Corynebac	5	2	2	2	1	1	1	1	1	1	1	1	1	8.3	8.3	8.3	34.315	324	324;324;324;169;329	3.67		1		1	1		0.0067976	0.82616	1.0002	0.86763	15.967	3	0	Median	NaN	NaN	NaN	1	0	Median	NaN	NaN	NaN	1
tr|D9QDS1|D9QDS1_CORP2;Cptb_RLC_003_00542;Cptb_RLC_002_01404;Cptb_C231_00405;Cptb_RLC_001_01168	tr|D9QDS1|D9QDS1_CORP2;Cptb_RLC_003_00542;Cptb_RLC_002_01404;Cptb_C231_00405	7;7;7;7;3	7;7;7;7;3	7;7;7;7;3	>tr|D9QDS1|D9QDS1_CORP2 DNA polymerase III subunit gamma/tau OS=Corynebacterium pseudotuberculosis (strain C231) GN=dnaX PE=4 SV=1;>Cptb_RLC_003_00542 DNA polymerase III subunit gamma/tau [Corynebacterium pseudotuberculosis C231];>Cptb_RLC_002_01404 DNA po	5	7	7	7	5	5	3	5	5	3	5	5	3	15.4	15.4	15.4	90.297	849	849;849;849;849;323	3.12	1	9	9		1	4	0	31.535	1.2587	0.9613	22.414	18	0	Median	1.2504	0.95718	16.304	9	0	Median	1.1257	0.93458	25.17	6
tr|D9QDS2|D9QDS2_CORP2;Cptb_RLC_003_00543;Cptb_RLC_002_01405;Cptb_RLC_001_01169;Cptb_C231_00406	tr|D9QDS2|D9QDS2_CORP2;Cptb_RLC_003_00543;Cptb_RLC_002_01405;Cptb_RLC_001_01169;Cptb_C231_00406	4;4;4;4;4	4;4;4;4;4	4;4;4;4;4	>tr|D9QDS2|D9QDS2_CORP2 Nucleoid-associated protein CpC231_0148 OS=Corynebacterium pseudotuberculosis (strain C231) GN=ybaB PE=3 SV=1;>Cptb_RLC_003_00543 hypothetical protein [Corynebacterium pseudotuberculosis C231];>Cptb_RLC_002_01405 hypothetical protei	5	4	4	4	4	4	4	4	4	4	4	4	4	91.5	91.5	91.5	11.188	106	106;106;106;106;106	3.67	19	17	17	16	10	31	0	175.37	1.0363	0.82043	19.775	11	0	Median	1.283	0.99255	19.895	6	0	Median	1.0311	0.78536	11.351	4
tr|D9QDS5|D9QDS5_CORP2;Cptb_RLC_003_00546;Cptb_RLC_002_01408;Cptb_C231_00409	tr|D9QDS5|D9QDS5_CORP2;Cptb_RLC_003_00546;Cptb_RLC_002_01408;Cptb_C231_00409	1;1;1;1	1;1;1;1	1;1;1;1	>tr|D9QDS5|D9QDS5_CORP2 3-hydroxyisobutyrate dehydrogenase OS=Corynebacterium pseudotuberculosis (strain C231) GN=mmsB PE=4 SV=1;>Cptb_RLC_003_00546 3-hydroxyisobutyrate dehydrogenase [Corynebacterium pseudotuberculosis C231];>Cptb_RLC_002_01408 3-hydroxyi	4	1	1	1	0	1	0	0	1	0	0	1	0	3.3	3.3	3.3	30.846	302	302;302;302;302	2		1					0.0053071	0.91013	NaN	NaN	NaN	1	0	Median	NaN	NaN	NaN	0	0	Median	NaN	NaN	NaN	1
tr|D9QDS6|D9QDS6_CORP2;Cptb_RLC_003_00549;Cptb_RLC_002_01411;Cptb_RLC_001_00348;Cptb_C231_00412	tr|D9QDS6|D9QDS6_CORP2;Cptb_RLC_003_00549;Cptb_RLC_002_01411;Cptb_RLC_001_00348;Cptb_C231_00412	2;2;2;2;2	2;2;2;2;2	2;2;2;2;2	>tr|D9QDS6|D9QDS6_CORP2 Galactonate operon transcriptional repressor OS=Corynebacterium pseudotuberculosis (strain C231) GN=dgoR PE=4 SV=1;>Cptb_RLC_003_00549 Galactonate operon transcriptional repressor [Corynebacterium pseudotuberculosis C231];>Cptb_RLC_	5	2	2	2	2	1	1	2	1	1	2	1	1	9.8	9.8	9.8	25.631	234	234;234;234;234;234	2.4	1	3			1		0.0096654	0.66057	1.2995	1.0768	24.264	3	0	Median	2.0173	1.5015	103.96	2	1	Median	NaN	NaN	NaN	1
tr|D9QDS7|D9QDS7_CORP2;Cptb_RLC_003_00550;Cptb_RLC_002_01412;Cptb_C231_00413;Cptb_RLC_001_00347;Cptb_RLC_001_00346	tr|D9QDS7|D9QDS7_CORP2;Cptb_RLC_003_00550;Cptb_RLC_002_01412;Cptb_C231_00413;Cptb_RLC_001_00347;Cptb_RLC_001_00346	6;6;6;6;3;3	6;6;6;6;3;3	6;6;6;6;3;3	>tr|D9QDS7|D9QDS7_CORP2 2-hydroxyhepta-2,4-diene-1,7-dioatesomerase OS=Corynebacterium pseudotuberculosis (strain C231) GN=hpaF PE=4 SV=1;>Cptb_RLC_003_00550 2-hydroxyhepta-2,4-diene-1, 7-dioate isomerase [Corynebacterium pseudotuberculosis C231];>Cptb_RLC	6	6	6	6	4	4	5	4	4	5	4	4	5	23.8	23.8	23.8	31.207	282	282;282;282;282;127;156	4.2		4	5	4	6	6	0	17.617	1.1368	0.88891	12.575	20	0	Median	1.1445	0.88891	13.13	10	0	Median	1.0238	0.87305	8.9535	5
Cptb_RLC_003_00551;Cptb_RLC_002_01413;Cptb_RLC_001_02057;Cptb_C231_00414	Cptb_RLC_003_00551;Cptb_RLC_002_01413;Cptb_RLC_001_02057;Cptb_C231_00414	3;3;3;3	3;3;3;3	3;3;3;3	>Cptb_RLC_003_00551 hypothetical protein;>Cptb_RLC_002_01413 hypothetical protein;>Cptb_RLC_001_02057 hypothetical protein;>Cptb_C231_00414 hypothetical protein	4	3	3	3	3	3	3	3	3	3	3	3	3	85.7	85.7	85.7	4.7452	42	42;42;42;42	4.11	5	6	2	8	12	11	0	25.216	3.0466	2.327	37.753	33	0	Median	2.7862	2.1828	6.0358	16	0	Median	5.7149	4.9307	11.158	8
tr|D9QDT1|D9QDT1_CORP2;Cptb_RLC_003_00553;Cptb_RLC_002_01415;Cptb_C231_00416	tr|D9QDT1|D9QDT1_CORP2;Cptb_RLC_003_00553;Cptb_RLC_002_01415;Cptb_C231_00416	4;4;4;4	4;4;4;4	4;4;4;4	>tr|D9QDT1|D9QDT1_CORP2 UDP-N-acetylmuramoylalanine--D-glutamate ligase OS=Corynebacterium pseudotuberculosis (strain C231) GN=murD PE=4 SV=1;>Cptb_RLC_003_00553 UDP-N-acetylmuramoylalanine--D-glutamate ligase [Corynebacterium pseudotuberculosis C231];>Cpt	4	4	4	4	3	3	1	3	3	1	3	3	1	16.5	16.5	16.5	45.734	431	431;431;431;431	4.64	2	1			1	7	0	16.215	1.1317	0.84488	8.8663	5	0	Median	1.1343	0.86502	9.4141	4	0	Median	1.2478	1.0747	151.93	3
tr|D9QDT5|D9QDT5_CORP2;Cptb_RLC_001_00150;Cptb_C231_00426;Cptb_RLC_003_00559;Cptb_RLC_002_00474	tr|D9QDT5|D9QDT5_CORP2;Cptb_RLC_001_00150;Cptb_C231_00426;Cptb_RLC_003_00559;Cptb_RLC_002_00474	6;6;6;6;3	6;6;6;6;3	6;6;6;6;3	>tr|D9QDT5|D9QDT5_CORP2 Purine-nucleoside phosphorylase OS=Corynebacterium pseudotuberculosis (strain C231) GN=deoD PE=3 SV=1;>Cptb_RLC_001_00150 Purine nucleoside phosphorylase DeoD-type;>Cptb_C231_00426 Purine nucleoside phosphorylase [Corynebacterium ps	5	6	6	6	5	6	5	5	6	5	5	6	5	31.5	31.5	31.5	25.643	238	238;238;238;245;190	4.17	7	10	19	14	19	29	0	97.756	4.2287	3.2593	78.429	76	0	Median	4.8914	3.712	17.433	43	0	Median	0.61919	0.53061	52.41	16
tr|D9QDT7|D9QDT7_CORP2;Cptb_RLC_003_00561;Cptb_RLC_002_00476;Cptb_C231_00429	tr|D9QDT7|D9QDT7_CORP2;Cptb_RLC_003_00561;Cptb_RLC_002_00476;Cptb_C231_00429	7;7;7;7	7;7;7;7	7;7;7;7	>tr|D9QDT7|D9QDT7_CORP2 Deoxyribose-phosphate aldolase OS=Corynebacterium pseudotuberculosis (strain C231) GN=deoC PE=3 SV=1;>Cptb_RLC_003_00561 Deoxyribose-phosphate aldolase [Corynebacterium pseudotuberculosis C231];>Cptb_RLC_002_00476 Deoxyribose-phosph	4	7	7	7	6	3	7	6	3	7	6	3	7	39.8	39.8	39.8	22.789	221	221;221;221;221	4.1	5	4	19	21	16	17	0	62.914	3.6535	2.8693	43.794	56	0	Median	3.6321	2.8022	21.573	31	0	Median	1.9291	1.5945	23.423	11
tr|D9QDT8|D9QDT8_CORP2;Cptb_RLC_003_00562;Cptb_RLC_002_00477;Cptb_C231_00430;Cptb_RLC_001_00019	tr|D9QDT8|D9QDT8_CORP2;Cptb_RLC_003_00562;Cptb_RLC_002_00477;Cptb_C231_00430;Cptb_RLC_001_00019	15;15;15;15;12	15;15;15;15;12	15;15;15;15;12	>tr|D9QDT8|D9QDT8_CORP2 Phosphoglucosamine mutase OS=Corynebacterium pseudotuberculosis (strain C231) GN=pmmB PE=3 SV=1;>Cptb_RLC_003_00562 phosphoglucosamine mutase [Corynebacterium pseudotuberculosis C231];>Cptb_RLC_002_00477 phosphoglucosamine mutase [C	5	15	15	15	13	11	10	13	11	10	13	11	10	33.9	33.9	33.9	58.68	554	554;554;554;554;479	4.08	8	17	29	38	40	30	0	149.54	3.6592	2.8894	53.74	79	0	Median	3.808	2.9491	46.151	40	0	Median	1.879	1.5651	33.408	21
tr|D9QDU4|D9QDU4_CORP2;Cptb_RLC_003_00569;Cptb_RLC_002_00484;Cptb_C231_00437;Cptb_RLC_001_01878;Cptb_RLC_001_01879	tr|D9QDU4|D9QDU4_CORP2;Cptb_RLC_003_00569;Cptb_RLC_002_00484;Cptb_C231_00437	12;12;12;12;3;3	12;12;12;12;3;3	12;12;12;12;3;3	>tr|D9QDU4|D9QDU4_CORP2 Aspartokinase OS=Corynebacterium pseudotuberculosis (strain C231) GN=lysC PE=3 SV=1;>Cptb_RLC_003_00569 Aspartate kinase [Corynebacterium pseudotuberculosis C231];>Cptb_RLC_002_00484 Aspartate kinase [Corynebacterium pseudotuberculo	6	12	12	12	10	10	9	10	10	9	10	10	9	38.9	38.9	38.9	45.583	429	429;429;429;429;84;168	4.69		6	13	23	22	36	0	141.76	1.2223	0.95882	14.909	84	0	Median	1.1702	0.91398	9.3975	39	0	Median	1.3372	1.1114	13.163	21
tr|D9QDU6|D9QDU6_CORP2;Cptb_RLC_003_00571;Cptb_RLC_002_00486;Cptb_RLC_001_00652;Cptb_C231_00439	tr|D9QDU6|D9QDU6_CORP2;Cptb_RLC_003_00571;Cptb_RLC_002_00486;Cptb_RLC_001_00652;Cptb_C231_00439	16;16;16;16;16	16;16;16;16;16	16;16;16;16;16	>tr|D9QDU6|D9QDU6_CORP2 Aspartate-semialdehyde dehydrogenase OS=Corynebacterium pseudotuberculosis (strain C231) GN=asd PE=3 SV=1;>Cptb_RLC_003_00571 Aspartate-semialdehyde dehydrogenase [Corynebacterium pseudotuberculosis C231];>Cptb_RLC_002_00486 Asparta	5	16	16	16	15	15	14	15	15	14	15	15	14	58.6	58.6	58.6	36.208	343	343;343;343;343;343	4.55	4	14	33	52	45	76	0	323.31	1.1189	0.88799	16.984	149	0	Median	1.1203	0.88444	15.513	77	0	Median	1.0863	0.92385	14.555	38
tr|D9QDU8|D9QDU8_CORP2;Cptb_RLC_003_00573;Cptb_RLC_002_00488;Cptb_C231_00441;Cptb_RLC_001_02015;Cptb_RLC_001_02050	tr|D9QDU8|D9QDU8_CORP2;Cptb_RLC_003_00573;Cptb_RLC_002_00488;Cptb_C231_00441	29;29;29;29;6;4	29;29;29;29;6;4	29;29;29;29;6;4	>tr|D9QDU8|D9QDU8_CORP2 Catalase OS=Corynebacterium pseudotuberculosis (strain C231) GN=katA PE=4 SV=1;>Cptb_RLC_003_00573 catalase [Corynebacterium pseudotuberculosis C231];>Cptb_RLC_002_00488 catalase [Corynebacterium pseudotuberculosis C231];>Cptb_C231_	6	29	29	29	27	28	24	27	28	24	27	28	24	72.9	72.9	72.9	57.953	512	512;512;512;512;100;141	4.62	36	58	99	144	194	331	0	323.31	1.581	1.2695	18.104	583	0	Median	1.5352	1.2089	16.463	293	0	Median	1.5871	1.3442	14.228	158
tr|D9QDV0|D9QDV0_CORP2;Cptb_RLC_003_00574;Cptb_RLC_002_00489;Cptb_RLC_001_01192;Cptb_C231_00442	tr|D9QDV0|D9QDV0_CORP2;Cptb_RLC_003_00574;Cptb_RLC_002_00489;Cptb_RLC_001_01192;Cptb_C231_00442	1;1;1;1;1	1;1;1;1;1	1;1;1;1;1	>tr|D9QDV0|D9QDV0_CORP2 Uncharacterized protein OS=Corynebacterium pseudotuberculosis (strain C231) GN=CpC231_0178 PE=4 SV=1;>Cptb_RLC_003_00574 hypothetical protein [Corynebacterium pseudotuberculosis C231];>Cptb_RLC_002_00489 hypothetical protein [Coryne	5	1	1	1	0	1	0	0	1	0	0	1	0	4.7	4.7	4.7	27.038	233	233;246;246;246;246	6						1	0.006813	0.85416	NaN	NaN	NaN	1	1	Median	NaN	NaN	NaN	0	0	Median	NaN	NaN	NaN	1
Cptb_C231_00452;Cptb_RLC_001_01200;Cptb_RLC_003_00583;Cptb_RLC_002_00498;tr|D9QDV8|D9QDV8_CORP2	Cptb_C231_00452;Cptb_RLC_001_01200;Cptb_RLC_003_00583;Cptb_RLC_002_00498;tr|D9QDV8|D9QDV8_CORP2	1;1;1;1;1	1;1;1;1;1	1;1;1;1;1	>Cptb_C231_00452 Glycerol-3-phosphate transporter [Corynebacterium pseudotuberculosis C231];>Cptb_RLC_001_01200 G-3-P permease;>Cptb_RLC_003_00583 Glycerol-3-phosphate transporter [Corynebacterium pseudotuberculosis C231];>Cptb_RLC_002_00498 Glycerol-3-pho	5	1	1	1	1	1	1	1	1	1	1	1	1	10.8	10.8	10.8	8.0585	74	74;199;456;456;465	1.75	1	3					0.0023474	2.2331	1.3073	0.93403	9.922	4	0	Median	1.3633	0.93403	0.99984	2	0	Median	NaN	NaN	NaN	1
tr|D9QDW3|D9QDW3_CORP2;Cptb_RLC_003_00588;Cptb_RLC_002_00503;Cptb_RLC_001_00195;Cptb_C231_00458	tr|D9QDW3|D9QDW3_CORP2;Cptb_RLC_003_00588;Cptb_RLC_002_00503;Cptb_RLC_001_00195;Cptb_C231_00458	1;1;1;1;1	1;1;1;1;1	1;1;1;1;1	>tr|D9QDW3|D9QDW3_CORP2 Na(+)/H(+) antiporter subunit E OS=Corynebacterium pseudotuberculosis (strain C231) GN=mrpE PE=4 SV=1;>Cptb_RLC_003_00588 Na(+)/H(+) antiporter subunit E [Corynebacterium pseudotuberculosis C231];>Cptb_RLC_002_00503 Na(+)/H(+) antip	5	1	1	1	1	1	1	1	1	1	1	1	1	8.6	8.6	8.6	15.435	139	139;139;139;139;139	5.25				1	4	3	0	4.529	1.4458	1.1308	27.315	8	0	Median	1.5146	1.1938	34.01	4	0	Median	1.2316	0.9938	0.61598	2
tr|D9QDW5|D9QDW5_CORP2;Cptb_RLC_003_00590;Cptb_RLC_002_00505;Cptb_RLC_001_00198;Cptb_C231_00460	tr|D9QDW5|D9QDW5_CORP2;Cptb_RLC_003_00590;Cptb_RLC_002_00505;Cptb_RLC_001_00198;Cptb_C231_00460	2;2;2;2;2	2;2;2;2;2	2;2;2;2;2	>tr|D9QDW5|D9QDW5_CORP2 Na(+)/H(+) antiporter subunit C OS=Corynebacterium pseudotuberculosis (strain C231) GN=mrpC PE=4 SV=1;>Cptb_RLC_003_00590 Na(+)/H(+) antiporter subunit C [Corynebacterium pseudotuberculosis C231];>Cptb_RLC_002_00505 Na(+)/H(+) antip	5	2	2	2	2	2	2	2	2	2	2	2	2	24.5	24.5	24.5	16.212	151	151;151;151;151;151	3.18		3	4	3	1		0	79.183	1.4029	1.1118	15.659	11	0	Median	1.3411	1.041	11.505	5	0	Median	1.4898	1.1406	11.677	3
Cptb_C231_00461;Cptb_RLC_001_00199;tr|D9QDW6|D9QDW6_CORP2;Cptb_RLC_003_00591;Cptb_RLC_002_00506	Cptb_C231_00461;Cptb_RLC_001_00199;tr|D9QDW6|D9QDW6_CORP2;Cptb_RLC_003_00591;Cptb_RLC_002_00506	2;1;1;1;1	2;1;1;1;1	2;1;1;1;1	>Cptb_C231_00461 Na(+)/H(+) antiporter subunit A [Corynebacterium pseudotuberculosis C231];>Cptb_RLC_001_00199 Multiple resistance and pH homeostasis protein B;>tr|D9QDW6|D9QDW6_CORP2 Na(+)/H(+) antiporter subunit A OS=Corynebacterium pseudotuberculosis (s	5	2	2	2	2	0	0	2	0	0	2	0	0	3	3	3	106.53	996	996;301;989;996;996	2.67	2					1	0.0045697	1.013	1.1752	0.82067	36.902	3	0	Median	1.1752	0.82067	36.902	3	0	Median	NaN	NaN	NaN	0
Cptb_C231_00463	Cptb_C231_00463	4	1	1	>Cptb_C231_00463 hypothetical protein [Corynebacterium pseudotuberculosis C231]	1	4	1	1	4	2	3	1	1	1	1	1	1	33.1	6	6	14.528	133	133	1.44	9	7					0.0096296	0.6246	1.2056	1.0027	26.451	13	0	Median	1.7073	1.1524	18.439	7	0	Median	0.93465	0.77524	17.312	3
Cptb_RLC_003_01966;Cptb_RLC_002_00924;Cptb_C231_00467;tr|D9QAR6|D9QAR6_CORP2;Cptb_RLC_001_01739	Cptb_RLC_003_01966;Cptb_RLC_002_00924;Cptb_C231_00467;tr|D9QAR6|D9QAR6_CORP2;Cptb_RLC_001_01739	2;2;2;2;1	2;2;2;2;1	2;2;2;2;1	>Cptb_RLC_003_01966 Adenine phosphoribosyltransferase [Corynebacterium pseudotuberculosis C231];>Cptb_RLC_002_00924 Adenine phosphoribosyltransferase [Corynebacterium pseudotuberculosis C231];>Cptb_C231_00467 Adenine phosphoribosyltransferase [Corynebacter	5	2	2	2	2	0	2	2	0	2	2	0	2	15.1	15.1	15.1	19.566	185	185;185;185;201;89	3.8		1	2		1	1	0	3.5226	1.3436	1.0449	34.764	4	0	Median	1.7461	1.2874	7.4697	3	1	Plateau	NaN	NaN	NaN	0
tr|D9QAR7|D9QAR7_CORP2;Cptb_RLC_003_01965;Cptb_RLC_002_00925;Cptb_C231_00468;Cptb_RLC_001_01883	tr|D9QAR7|D9QAR7_CORP2;Cptb_RLC_003_01965;Cptb_RLC_002_00925;Cptb_C231_00468	9;9;9;9;1	9;9;9;9;1	9;9;9;9;1	>tr|D9QAR7|D9QAR7_CORP2 Oligopeptide-binding protein oppA OS=Corynebacterium pseudotuberculosis (strain C231) GN=oppA4 PE=4 SV=1;>Cptb_RLC_003_01965 oligopeptide-binding protein OppA [Corynebacterium pseudotuberculosis C231];>Cptb_RLC_002_00925 oligopeptid	5	9	9	9	8	7	7	8	7	7	8	7	7	20.3	20.3	20.3	58.266	546	546;546;546;546;76	3.96	2	5	14	9	8	10	0	56.148	1.3734	1.0856	19.119	36	0	Median	1.4208	1.0878	18.612	20	0	Median	1.3207	1.1303	7.7931	10
tr|D9QAR8|D9QAR8_CORP2;Cptb_RLC_003_01964;Cptb_RLC_002_00926;Cptb_C231_00469	tr|D9QAR8|D9QAR8_CORP2;Cptb_RLC_003_01964;Cptb_RLC_002_00926;Cptb_C231_00469	6;6;6;6	6;6;6;6	6;6;6;6	>tr|D9QAR8|D9QAR8_CORP2 Protein-export membrane protein SecF OS=Corynebacterium pseudotuberculosis (strain C231) GN=secF PE=3 SV=1;>Cptb_RLC_003_01964 Protein-export membrane protein secF [Corynebacterium pseudotuberculosis C231];>Cptb_RLC_002_00926 Protei	4	6	6	6	6	5	6	6	5	6	6	5	6	19.8	19.8	19.8	40.247	373	373;373;373;373	4.24	2	10	12	10	21	17	0	88.801	1.3845	1.06	13.033	32	0	Median	1.4621	1.1528	13.994	17	0	Median	1.2038	1.0261	6.1077	5
tr|D9QAS0|D9QAS0_CORP2;Cptb_RLC_003_01962;Cptb_RLC_002_00928;Cptb_RLC_001_00260;Cptb_C231_00472	tr|D9QAS0|D9QAS0_CORP2;Cptb_RLC_003_01962;Cptb_RLC_002_00928;Cptb_RLC_001_00260;Cptb_C231_00472	4;4;4;4;4	4;4;4;4;4	4;4;4;4;4	>tr|D9QAS0|D9QAS0_CORP2 Preprotein translocase subunit YajC OS=Corynebacterium pseudotuberculosis (strain C231) GN=secN PE=4 SV=1;>Cptb_RLC_003_01962 Preprotein translocase subunit YajC [Corynebacterium pseudotuberculosis C231];>Cptb_RLC_002_00928 Preprote	5	4	4	4	4	3	2	4	3	2	4	3	2	44.1	44.1	44.1	12.124	111	111;111;111;111;111	3.34	3	4	10	14	4		0	147.87	1.4017	1.1263	20.009	23	0	Median	1.4392	1.1028	21.776	14	0	Median	1.2802	1.1136	5.0969	4
tr|D9QAS2|D9QAS2_CORP2;Cptb_RLC_003_01960;Cptb_RLC_002_00930;Cptb_RLC_001_01735;Cptb_C231_00476	tr|D9QAS2|D9QAS2_CORP2;Cptb_RLC_003_01960;Cptb_RLC_002_00930;Cptb_RLC_001_01735;Cptb_C231_00476	4;4;4;4;4	4;4;4;4;4	4;4;4;4;4	>tr|D9QAS2|D9QAS2_CORP2 Holliday junction ATP-dependent DNA helicase RuvA OS=Corynebacterium pseudotuberculosis (strain C231) GN=ruvA PE=3 SV=1;>Cptb_RLC_003_01960 Holliday junction DNA helicase subunit RuvA [Corynebacterium pseudotuberculosis C231];>Cptb_	5	4	4	4	3	2	3	3	2	3	3	2	3	30	30	30	21.017	203	203;203;203;203;203	4.38		1	6	9	7	6	0	78.288	1.1947	0.94138	18.514	26	0	Median	1.3234	1.0333	18.938	17	0	Median	0.97175	0.81869	9.1488	6
tr|D9QAS4|D9QAS4_CORP2;Cptb_RLC_003_01958;Cptb_RLC_002_00932;Cptb_C231_00478	tr|D9QAS4|D9QAS4_CORP2;Cptb_RLC_003_01958;Cptb_RLC_002_00932;Cptb_C231_00478	6;6;6;6	6;6;6;6	6;6;6;6	>tr|D9QAS4|D9QAS4_CORP2 Probable transcriptional regulatory protein CpC231_1174 OS=Corynebacterium pseudotuberculosis (strain C231) GN=CpC231_1174 PE=3 SV=1;>Cptb_RLC_003_01958 hypothetical protein [Corynebacterium pseudotuberculosis C231];>Cptb_RLC_002_00	4	6	6	6	6	4	3	6	4	3	6	4	3	26.4	26.4	26.4	26.919	250	250;250;250;250	2.82	5	18	21	1		6	0	92.964	1.3049	1.0192	20.629	37	0	Median	1.4243	1.1057	22.809	26	0	Median	1.0517	0.91497	15.913	7
tr|D9QAS6|D9QAS6_CORP2;Cptb_RLC_003_01957;Cptb_RLC_002_00933;Cptb_RLC_001_00844;Cptb_C231_00479	tr|D9QAS6|D9QAS6_CORP2;Cptb_RLC_003_01957;Cptb_RLC_002_00933;Cptb_RLC_001_00844;Cptb_C231_00479	6;6;6;6;6	6;6;6;6;6	6;6;6;6;6	>tr|D9QAS6|D9QAS6_CORP2 Acyl-CoA thioesterase II OS=Corynebacterium pseudotuberculosis (strain C231) GN=tesB PE=4 SV=1;>Cptb_RLC_003_01957 Acyl-CoA thioesterase II [Corynebacterium pseudotuberculosis C231];>Cptb_RLC_002_00933 Acyl-CoA thioesterase II [Cory	5	6	6	6	6	6	6	6	6	6	6	6	6	22.8	22.8	22.8	33.418	298	298;298;298;298;298	3.5		4	26	23	5		0	135.43	1.2108	0.97369	40.585	43	0	Median	1.2168	0.94124	14.639	17	0	Median	1.2108	1.0465	56.111	13
tr|D9QAT0|D9QAT0_CORP2;Cptb_RLC_003_01953;Cptb_RLC_002_00937;Cptb_RLC_001_00683;Cptb_C231_00483	tr|D9QAT0|D9QAT0_CORP2;Cptb_RLC_003_01953;Cptb_RLC_002_00937;Cptb_RLC_001_00683;Cptb_C231_00483	2;2;2;2;2	2;2;2;2;2	2;2;2;2;2	>tr|D9QAT0|D9QAT0_CORP2 Uncharacterized protein OS=Corynebacterium pseudotuberculosis (strain C231) GN=CpC231_1180 PE=4 SV=1;>Cptb_RLC_003_01953 hypothetical protein [Corynebacterium pseudotuberculosis C231];>Cptb_RLC_002_00937 hypothetical protein [Coryne	5	2	2	2	1	2	1	1	2	1	1	2	1	25	25	25	17.097	152	152;152;152;152;152	4.5			1	8	8	1	0	19.167	1.5247	1.1755	45.366	4	0	Median	1.3608	1.0449	26.711	9	7	Median	1.2156	1.0098	50.308	4
tr|D9QAT1|D9QAT1_CORP2;Cptb_RLC_003_01952;Cptb_RLC_002_00938;Cptb_RLC_001_00684;Cptb_C231_00484	tr|D9QAT1|D9QAT1_CORP2;Cptb_RLC_003_01952;Cptb_RLC_002_00938;Cptb_RLC_001_00684;Cptb_C231_00484	1;1;1;1;1	1;1;1;1;1	1;1;1;1;1	>tr|D9QAT1|D9QAT1_CORP2 GDP-mannose-dependent alpha-(1-2)-phosphatidylinositol mannosyltransferase OS=Corynebacterium pseudotuberculosis (strain C231) GN=pimA PE=4 SV=1;>Cptb_RLC_003_01952 GDP-mannose-dependent alpha-(1-2)-phosphatidylinositol mannosyltran	5	1	1	1	0	1	1	0	1	1	0	1	1	3.6	3.6	3.6	39.531	366	366;366;366;366;366	3			2				0	2.8842	1.3657	1.1181	29.557	2	1	Median	NaN	NaN	NaN	0	0	Median	NaN	NaN	NaN	1
Cptb_C231_00487;tr|D9QAT3|D9QAT3_CORP2;Cptb_RLC_003_01950;Cptb_RLC_002_00940;Cptb_RLC_001_01177	Cptb_C231_00487;tr|D9QAT3|D9QAT3_CORP2;Cptb_RLC_003_01950;Cptb_RLC_002_00940;Cptb_RLC_001_01177	1;1;1;1;1	1;1;1;1;1	1;1;1;1;1	>Cptb_C231_00487 CDP-diacylglycerol--inositol 3-phosphatidyltransferase [Corynebacterium pseudotuberculosis C231];>tr|D9QAT3|D9QAT3_CORP2 CDP-diacylglycerol--inositol 3-phosphatidyltransferase OS=Corynebacterium pseudotuberculosis (strain C231) GN=pgsA PE=	5	1	1	1	1	0	0	1	0	0	1	0	0	7.1	7.1	7.1	16.331	155	155;229;229;229;229	1	1						0.0045558	0.92377	NaN	NaN	NaN	1	0	Median	NaN	NaN	NaN	1	0	Median	NaN	NaN	NaN	0
tr|D9QAT4|D9QAT4_CORP2;Cptb_RLC_003_01949;Cptb_RLC_002_00941;Cptb_RLC_001_01176;Cptb_C231_00489	tr|D9QAT4|D9QAT4_CORP2;Cptb_RLC_003_01949;Cptb_RLC_002_00941;Cptb_RLC_001_01176;Cptb_C231_00489	4;4;4;4;4	4;4;4;4;4	4;4;4;4;4	>tr|D9QAT4|D9QAT4_CORP2 Hit (Histidine triad) family protein OS=Corynebacterium pseudotuberculosis (strain C231) GN=CpC231_1184 PE=4 SV=1;>Cptb_RLC_003_01949 Hit (histidine triad) family protein [Corynebacterium pseudotuberculosis C231];>Cptb_RLC_002_00941	5	4	4	4	3	4	3	3	4	3	3	4	3	26.4	26.4	26.4	21.755	197	197;197;197;197;197	4.86			5	9	8	14	0	15.839	1.2845	1.0563	24.278	21	0	Median	1.2899	1.014	14.354	10	0	Median	1.2847	1.069	41.149	6
tr|D9QAT5|D9QAT5_CORP2;Cptb_RLC_003_01948;Cptb_RLC_002_00942;Cptb_C231_00490	tr|D9QAT5|D9QAT5_CORP2;Cptb_RLC_003_01948;Cptb_RLC_002_00942;Cptb_C231_00490	18;18;18;18	18;18;18;18	18;18;18;18	>tr|D9QAT5|D9QAT5_CORP2 Threonine--tRNA ligase OS=Corynebacterium pseudotuberculosis (strain C231) GN=thrS PE=3 SV=1;>Cptb_RLC_003_01948 Threonyl-tRNA synthetase [Corynebacterium pseudotuberculosis C231];>Cptb_RLC_002_00942 Threonyl-tRNA synthetase [Coryne	4	18	18	18	16	17	14	16	17	14	16	17	14	32.8	32.8	32.8	77.485	689	689;689;689;689	3.95	9	21	31	43	35	28	0	236.75	1.1478	0.89869	20.56	147	0	Median	1.1718	0.89558	22.233	78	0	Median	1.0761	0.91588	13.808	33
Cptb_RLC_001_00017;Cptb_RLC_003_01947;Cptb_RLC_002_00943;Cptb_C231_00491;tr|D9QAT6|D9QAT6_CORP2	Cptb_RLC_001_00017;Cptb_RLC_003_01947;Cptb_RLC_002_00943;Cptb_C231_00491;tr|D9QAT6|D9QAT6_CORP2	2;2;2;2;2	2;2;2;2;2	2;2;2;2;2	>Cptb_RLC_001_00017 Dye-decolorizing peroxidase precursor;>Cptb_RLC_003_01947 Dyp-type peroxidase family protein [Corynebacterium pseudotuberculosis C231];>Cptb_RLC_002_00943 Dyp-type peroxidase family protein [Corynebacterium pseudotuberculosis C231];>Cpt	5	2	2	2	1	2	1	1	2	1	1	2	1	5.8	5.8	5.8	38.182	342	342;435;435;435;436	5.8					1	4	0.0031104	1.9984	1.1913	0.95911	8.7309	4	0	Median	1.1783	0.91688	10.425	2	0	Median	NaN	NaN	NaN	1
tr|D9QAT7|D9QAT7_CORP2;Cptb_RLC_003_01946;Cptb_RLC_002_00944;Cptb_RLC_001_00015;Cptb_C231_00492	tr|D9QAT7|D9QAT7_CORP2;Cptb_RLC_003_01946;Cptb_RLC_002_00944;Cptb_RLC_001_00015;Cptb_C231_00492	8;8;8;8;8	8;8;8;8;8	8;8;8;8;8	>tr|D9QAT7|D9QAT7_CORP2 Lipoprotein OS=Corynebacterium pseudotuberculosis (strain C231) GN=CpC231_1187 PE=4 SV=1;>Cptb_RLC_003_01946 Lipoprotein [Corynebacterium pseudotuberculosis C231];>Cptb_RLC_002_00944 Lipoprotein [Corynebacterium pseudotuberculosis C	5	8	8	8	7	7	7	7	7	7	7	7	7	40.8	40.8	40.8	20.811	201	201;201;201;201;201	4.9		7	10	8	17	41	0	107.38	1.1625	0.91809	21.466	64	0	Median	1.1314	0.87926	18.962	32	0	Median	1.1994	1.0084	26.366	15
tr|D9QA60|D9QA60_CORP2;Cptb_RLC_003_02176;Cptb_RLC_002_02086;Cptb_C231_00495	tr|D9QA60|D9QA60_CORP2;Cptb_RLC_003_02176;Cptb_RLC_002_02086;Cptb_C231_00495	8;8;8;8	8;8;8;8	8;8;8;8	>tr|D9QA60|D9QA60_CORP2 Tetratricopeptide TPR2 OS=Corynebacterium pseudotuberculosis (strain C231) GN=CpC231_0958 PE=4 SV=1;>Cptb_RLC_003_02176 hypothetical protein [Corynebacterium pseudotuberculosis C231];>Cptb_RLC_002_02086 hypothetical protein [Coryneb	4	8	8	8	8	8	8	8	8	8	8	8	8	24.4	24.4	24.4	45.994	405	405;405;405;405	3.67	6	12	21	23	16	9	0	96.012	1.1668	0.9123	18.118	83	0	Median	1.1519	0.90298	13.226	44	0	Median	1.171	0.98832	17.055	19
tr|D9QA61|D9QA61_CORP2;Cptb_RLC_003_02175;Cptb_RLC_002_02085;Cptb_C231_00496;Cptb_RLC_001_01473	tr|D9QA61|D9QA61_CORP2;Cptb_RLC_003_02175;Cptb_RLC_002_02085;Cptb_C231_00496;Cptb_RLC_001_01473	8;8;8;8;5	8;8;8;8;5	8;8;8;8;5	>tr|D9QA61|D9QA61_CORP2 Haloacid dehalogenase (HAD) superfamily hydrolase OS=Corynebacterium pseudotuberculosis (strain C231) GN=nagD PE=4 SV=1;>Cptb_RLC_003_02175 Haloacid dehalogenase (HAD) superfamily hydrolase [Corynebacterium pseudotuberculosis C231];	5	8	8	8	8	7	4	8	7	4	8	7	4	32.4	32.4	32.4	34.87	327	327;327;327;327;138	5.3			1	10	14	28	0	47.732	1.2778	1.01	15.821	38	0	Median	1.2528	0.98177	11.678	20	0	Median	1.3519	1.1499	15.005	10
tr|D9QA63|D9QA63_CORP2;Cptb_RLC_003_02173;Cptb_RLC_002_02083;Cptb_C231_00498	tr|D9QA63|D9QA63_CORP2;Cptb_RLC_003_02173;Cptb_RLC_002_02083;Cptb_C231_00498	4;4;4;4	4;4;4;4	4;4;4;4	>tr|D9QA63|D9QA63_CORP2 Hemolysin A OS=Corynebacterium pseudotuberculosis (strain C231) GN=tlyA PE=4 SV=1;>Cptb_RLC_003_02173 Hemolysin A [Corynebacterium pseudotuberculosis C231];>Cptb_RLC_002_02083 Hemolysin A [Corynebacterium pseudotuberculosis C231];>C	4	4	4	4	3	3	2	3	3	2	3	3	2	22.3	22.3	22.3	29.526	273	273;273;273;273	5.19				4	5	7	0	16.924	1.4649	1.1489	17.576	12	0	Median	1.5404	1.2273	9.7675	7	0	Median	1.1152	0.95505	35.361	3
tr|D9QA64|D9QA64_CORP2;Cptb_RLC_003_02172;Cptb_RLC_002_02082;Cptb_C231_00499;Cptb_RLC_001_01695	tr|D9QA64|D9QA64_CORP2;Cptb_RLC_003_02172;Cptb_RLC_002_02082;Cptb_C231_00499;Cptb_RLC_001_01695	2;2;2;2;2	2;2;2;2;2	2;2;2;2;2	>tr|D9QA64|D9QA64_CORP2 NAD kinase OS=Corynebacterium pseudotuberculosis (strain C231) GN=nadK PE=3 SV=1;>Cptb_RLC_003_02172 Inorganic polyphosphate/ATP-NAD kinase [Corynebacterium pseudotuberculosis C231];>Cptb_RLC_002_02082 Inorganic polyphosphate/ATP-NA	5	2	2	2	1	1	2	1	1	2	1	1	2	6	6	6	34.612	319	319;319;319;319;324	3.82			5	4	1	1	0	3.801	1.0684	0.89322	36.015	8	0	Median	0.8203	0.64864	15.188	3	0	Median	1.4184	1.2182	13.753	2
tr|D9QA65|D9QA65_CORP2;Cptb_RLC_003_02171;Cptb_RLC_002_02081;Cptb_C231_00500;Cptb_RLC_001_01170	tr|D9QA65|D9QA65_CORP2;Cptb_RLC_003_02171;Cptb_RLC_002_02081;Cptb_C231_00500	6;6;6;6;1	6;6;6;6;1	6;6;6;6;1	>tr|D9QA65|D9QA65_CORP2 DNA repair protein RecN OS=Corynebacterium pseudotuberculosis (strain C231) GN=recN PE=3 SV=1;>Cptb_RLC_003_02171 DNA repair protein recN [Corynebacterium pseudotuberculosis C231];>Cptb_RLC_002_02081 DNA repair protein recN [Coryneb	5	6	6	6	5	4	2	5	4	2	5	4	2	19.2	19.2	19.2	62.418	582	582;582;582;582;102	4.93			1	7	12	7	0	48.069	1.4417	1.1744	18.376	21	0	Median	1.5548	1.2041	15.049	14	0	Median	1.3715	1.1549	16.798	5
tr|D9QA66|D9QA66_CORP2;Cptb_RLC_003_02170;Cptb_RLC_002_02080;Cptb_C231_00501;Cptb_RLC_001_01171;Cptb_RLC_001_01172	tr|D9QA66|D9QA66_CORP2;Cptb_RLC_003_02170;Cptb_RLC_002_02080;Cptb_C231_00501;Cptb_RLC_001_01171	8;8;8;8;6;2	8;8;8;8;6;2	8;8;8;8;6;2	>tr|D9QA66|D9QA66_CORP2 Thiamin pyrophosphokinase, catalytic domain-containing protein OS=Corynebacterium pseudotuberculosis (strain C231) GN=CpC231_0964 PE=4 SV=1;>Cptb_RLC_003_02170 Thiamin pyrophosphokinase, catalytic domain-containing protein [Coryneba	6	8	8	8	8	6	7	8	6	7	8	6	7	27.2	27.2	27.2	42.187	397	397;397;397;397;241;161	4.74		8	8	19	24	35	0	108.11	1.172	0.91666	28.493	71	0	Median	1.1221	0.89033	24.624	40	0	Median	1.224	1.0402	18.556	17
tr|D9QA67|D9QA67_CORP2;Cptb_RLC_003_02169;Cptb_RLC_002_02079;Cptb_C231_00502;Cptb_RLC_001_01107	tr|D9QA67|D9QA67_CORP2;Cptb_RLC_003_02169;Cptb_RLC_002_02079;Cptb_C231_00502;Cptb_RLC_001_01107	10;10;10;10;7	10;10;10;10;7	10;10;10;10;7	>tr|D9QA67|D9QA67_CORP2 Uncharacterized protein OS=Corynebacterium pseudotuberculosis (strain C231) GN=CpC231_0965 PE=4 SV=1;>Cptb_RLC_003_02169 hypothetical protein [Corynebacterium pseudotuberculosis C231];>Cptb_RLC_002_02079 hypothetical protein [Coryne	5	10	10	10	9	9	8	9	9	8	9	9	8	47.9	47.9	47.9	32.408	317	317;317;317;317;198	3.82	8	16	20	24	17	20	0	147.72	1.2287	0.9689	20.259	90	0	Median	1.2062	0.93382	14.249	47	0	Median	1.3233	1.1348	21.9	22
Cptb_RLC_003_02168;Cptb_RLC_002_02078;Cptb_RLC_001_01108;Cptb_C231_00503;tr|D9QA68|D9QA68_CORP2	Cptb_RLC_003_02168;Cptb_RLC_002_02078;Cptb_RLC_001_01108;Cptb_C231_00503;tr|D9QA68|D9QA68_CORP2	2;2;2;2;2	2;2;2;2;2	2;2;2;2;2	>Cptb_RLC_003_02168 ADP-ribose pyrophosphatase [Corynebacterium pseudotuberculosis C231];>Cptb_RLC_002_02078 ADP-ribose pyrophosphatase [Corynebacterium pseudotuberculosis C231];>Cptb_RLC_001_01108 ADP-ribose pyrophosphatase;>Cptb_C231_00503 ADP-ribose pyr	5	2	2	2	1	2	2	1	2	2	1	2	2	11.6	11.6	11.6	23.904	215	215;215;215;215;222	3	1	4				2	0	8.5864	0.92645	0.74154	17.035	5	0	Median	0.92645	0.67816	16.843	3	0	Median	1.2086	1.0527	24.327	2
tr|D9QA69|D9QA69_CORP2;Cptb_RLC_003_02167;Cptb_RLC_002_02077;Cptb_C231_00504	tr|D9QA69|D9QA69_CORP2;Cptb_RLC_003_02167;Cptb_RLC_002_02077;Cptb_C231_00504	1;1;1;1	1;1;1;1	1;1;1;1	>tr|D9QA69|D9QA69_CORP2 Tyrosine recombinase XerD OS=Corynebacterium pseudotuberculosis (strain C231) GN=xerD PE=3 SV=1;>Cptb_RLC_003_02167 tyrosine recombinase XerD [Corynebacterium pseudotuberculosis C231];>Cptb_RLC_002_02077 tyrosine recombinase XerD [C	4	1	1	1	1	0	0	1	0	0	1	0	0	3.2	3.2	3.2	34.057	310	310;310;310;310	5					1		0	4.9507	NaN	NaN	NaN	1	0	Median	NaN	NaN	NaN	1	0	Median	NaN	NaN	NaN	0
tr|D9QA70|D9QA70_CORP2;Cptb_RLC_003_02166;Cptb_RLC_002_02076;Cptb_RLC_001_00537;Cptb_C231_00505	tr|D9QA70|D9QA70_CORP2;Cptb_RLC_003_02166;Cptb_RLC_002_02076;Cptb_RLC_001_00537;Cptb_C231_00505	3;3;3;3;3	3;3;3;3;3	3;3;3;3;3	>tr|D9QA70|D9QA70_CORP2 Chromosome partitioning ATPase protein OS=Corynebacterium pseudotuberculosis (strain C231) GN=soj PE=4 SV=1;>Cptb_RLC_003_02166 Chromosome partitioning ATPase protein [Corynebacterium pseudotuberculosis C231];>Cptb_RLC_002_02076 Chr	5	3	3	3	3	2	2	3	2	2	3	2	2	10.7	10.7	10.7	31.873	289	289;289;289;289;289	3	3	4	5	2	4		0	24.356	1.1527	0.93643	26.744	16	0	Median	1.2276	0.95898	29.946	9	0	Median	1.0546	0.8935	30.482	4
Cptb_RLC_001_01428;Cptb_RLC_003_02159;Cptb_RLC_002_02069;Cptb_C231_00512;tr|D9QA77|D9QA77_CORP2	Cptb_RLC_001_01428;Cptb_RLC_003_02159;Cptb_RLC_002_02069;Cptb_C231_00512;tr|D9QA77|D9QA77_CORP2	6;6;6;6;6	6;6;6;6;6	6;6;6;6;6	>Cptb_RLC_001_01428 Ribosomal large subunit pseudouridine synthase B;>Cptb_RLC_003_02159 RNA pseudouridine synthase B [Corynebacterium pseudotuberculosis C231];>Cptb_RLC_002_02069 RNA pseudouridine synthase B [Corynebacterium pseudotuberculosis C231];>Cptb	5	6	6	6	6	5	4	6	5	4	6	5	4	24.5	24.5	24.5	31.737	286	286;359;359;359;373	3.84	4	2	3	6	5	5	0	15.455	1.3118	1.0673	26.73	19	0	Median	1.3956	1.0891	26.437	12	0	Median	1.0566	0.86414	22.34	5
tr|D9QA78|D9QA78_CORP2;Cptb_RLC_003_02158;Cptb_RLC_002_02068;Cptb_C231_00513	tr|D9QA78|D9QA78_CORP2;Cptb_RLC_003_02158;Cptb_RLC_002_02068;Cptb_C231_00513	4;4;4;4	4;4;4;4	4;4;4;4	>tr|D9QA78|D9QA78_CORP2 Cytidylate kinase OS=Corynebacterium pseudotuberculosis (strain C231) GN=cmk PE=3 SV=1;>Cptb_RLC_003_02158 cytidylate kinase [Corynebacterium pseudotuberculosis C231];>Cptb_RLC_002_02068 cytidylate kinase [Corynebacterium pseudotube	4	4	4	4	4	3	3	4	3	3	4	3	3	23.1	23.1	23.1	25.652	238	238;238;238;238	3.06	1	12	10	4	6		0	25.992	1.1592	0.90405	14.005	30	0	Median	1.2246	0.92195	13.212	16	0	Median	0.94832	0.80076	10.799	7
tr|D9QA79|D9QA79_CORP2;Cptb_RLC_003_02157;Cptb_RLC_002_02067;Cptb_C231_00514;Cptb_RLC_001_00677	tr|D9QA79|D9QA79_CORP2;Cptb_RLC_003_02157;Cptb_RLC_002_02067;Cptb_C231_00514	5;5;5;5;1	5;5;5;5;1	5;5;5;5;1	>tr|D9QA79|D9QA79_CORP2 GTPase Der OS=Corynebacterium pseudotuberculosis (strain C231) GN=engA PE=3 SV=1;>Cptb_RLC_003_02157 GTP-binding protein EngA [Corynebacterium pseudotuberculosis C231];>Cptb_RLC_002_02067 GTP-binding protein EngA [Corynebacterium ps	5	5	5	5	5	3	5	5	3	5	5	3	5	12.6	12.6	12.6	60.301	540	540;540;540;540;143	3.58		4	9	8	4	1	0	64.39	1.687	1.3255	25.552	15	0	Median	1.3547	0.96805	22.188	7	0	Median	1.7669	1.5082	34.965	4
tr|D9QA82|D9QA82_CORP2;Cptb_RLC_003_02154;Cptb_RLC_002_02064;Cptb_RLC_001_00129;Cptb_C231_00517	tr|D9QA82|D9QA82_CORP2;Cptb_RLC_003_02154;Cptb_RLC_002_02064;Cptb_RLC_001_00129;Cptb_C231_00517	4;4;4;4;4	4;4;4;4;4	4;4;4;4;4	>tr|D9QA82|D9QA82_CORP2 Esterase OS=Corynebacterium pseudotuberculosis (strain C231) GN=CpC231_0980 PE=4 SV=1;>Cptb_RLC_003_02154 Esterase [Corynebacterium pseudotuberculosis C231];>Cptb_RLC_002_02064 Esterase [Corynebacterium pseudotuberculosis C231];>Cpt	5	4	4	4	4	2	1	4	2	1	4	2	1	13.3	13.3	13.3	44.885	414	414;414;414;414;414	3.38	2	4	5		1	4	0	10.809	1.3214	0.97159	6.9116	10	0	Median	1.3609	1.0269	5.8234	7	0	Median	1.0698	0.94293	4.2727	2
tr|D9QA83|D9QA83_CORP2;Cptb_RLC_003_02153;Cptb_RLC_002_02063;Cptb_RLC_001_00128;Cptb_C231_00518	tr|D9QA83|D9QA83_CORP2;Cptb_RLC_003_02153;Cptb_RLC_002_02063;Cptb_RLC_001_00128;Cptb_C231_00518	1;1;1;1;1	1;1;1;1;1	1;1;1;1;1	>tr|D9QA83|D9QA83_CORP2 Uncharacterized protein OS=Corynebacterium pseudotuberculosis (strain C231) GN=CpC231_0981 PE=4 SV=1;>Cptb_RLC_003_02153 hypothetical protein [Corynebacterium pseudotuberculosis C231];>Cptb_RLC_002_02063 hypothetical protein [Coryne	5	1	1	1	1	1	1	1	1	1	1	1	1	1.9	1.9	1.9	99.666	898	898;898;898;898;898	3.43			8	6			0	13.228	1.3058	0.98785	18.52	12	0	Median	1.218	0.93175	13.436	5	0	Median	1.4552	1.2505	9.5803	3
Cptb_RLC_003_02152;Cptb_RLC_002_02062;Cptb_C231_00519;Cptb_RLC_001_00127;tr|D9QA84|D9QA84_CORP2	Cptb_RLC_003_02152;Cptb_RLC_002_02062;Cptb_C231_00519;Cptb_RLC_001_00127;tr|D9QA84|D9QA84_CORP2	10;10;10;10;10	10;10;10;10;10	10;10;10;10;10	>Cptb_RLC_003_02152 Iron ABC transporter substrate-binding protein [Corynebacterium pseudotuberculosis C231];>Cptb_RLC_002_02062 Iron ABC transporter substrate-binding protein [Corynebacterium pseudotuberculosis C231];>Cptb_C231_00519 Iron ABC transporter	5	10	10	10	9	8	5	9	8	5	9	8	5	43.7	43.7	43.7	30.036	279	279;279;279;290;301	4.54	1		13	16	10	19	0	38.03	1.0079	0.78496	18.845	49	0	Median	1.0104	0.80662	17.643	25	0	Median	0.77736	0.67008	22.554	12
Cptb_C231_00529;tr|D9QA95|D9QA95_CORP2;Cptb_RLC_003_02140;Cptb_RLC_002_02050;Cptb_RLC_001_01787	Cptb_C231_00529;tr|D9QA95|D9QA95_CORP2;Cptb_RLC_003_02140;Cptb_RLC_002_02050;Cptb_RLC_001_01787	7;7;7;7;4	7;7;7;7;4	7;7;7;7;4	>Cptb_C231_00529 Hydrolase alpha/beta superfamily [Corynebacterium pseudotuberculosis C231];>tr|D9QA95|D9QA95_CORP2 Hydrolase alpha/beta superfamily OS=Corynebacterium pseudotuberculosis (strain C231) GN=CpC231_0993 PE=4 SV=1;>Cptb_RLC_003_02140 Hydrolase	5	7	7	7	6	4	5	6	4	5	6	4	5	22.6	22.6	22.6	40.548	372	372;395;395;395;110	3.75	4	15		5	9	11	0	43.03	1.3118	1.0294	19.75	36	0	Median	1.4363	1.0641	17.261	18	0	Median	1.1344	0.96682	24.386	11
tr|D9QA96|D9QA96_CORP2;Cptb_RLC_003_02139;Cptb_RLC_002_02049;Cptb_C231_00530	tr|D9QA96|D9QA96_CORP2;Cptb_RLC_003_02139;Cptb_RLC_002_02049;Cptb_C231_00530	5;5;5;5	5;5;5;5	5;5;5;5	>tr|D9QA96|D9QA96_CORP2 Protein translocase subunit SecA OS=Corynebacterium pseudotuberculosis (strain C231) GN=secA2 PE=3 SV=1;>Cptb_RLC_003_02139 Protein translocase subunit secA 2 [Corynebacterium pseudotuberculosis C231];>Cptb_RLC_002_02049 Protein tra	4	5	5	5	5	2	2	5	2	2	5	2	2	10.1	10.1	10.1	83.431	765	765;765;765;765	4.25			1	8	2	1	0	25.482	1.2369	0.95895	54.907	4	0	Median	1.2789	0.98415	67.183	3	0	Median	NaN	NaN	NaN	1
tr|D9QA97|D9QA97_CORP2;Cptb_RLC_003_02138;Cptb_RLC_002_02048;Cptb_RLC_001_00380;Cptb_C231_00531	tr|D9QA97|D9QA97_CORP2;Cptb_RLC_003_02138;Cptb_RLC_002_02048;Cptb_RLC_001_00380;Cptb_C231_00531	9;9;9;9;9	9;9;9;9;9	9;9;9;9;9	>tr|D9QA97|D9QA97_CORP2 Oxoglutarate dehydrogenase inhibitor OS=Corynebacterium pseudotuberculosis (strain C231) GN=odhI PE=4 SV=1;>Cptb_RLC_003_02138 Oxoglutarate dehydrogenase inhibitor [Corynebacterium pseudotuberculosis C231];>Cptb_RLC_002_02048 Oxoglu	5	9	9	9	7	6	8	7	6	8	7	6	8	81.8	81.8	81.8	15.337	143	143;143;143;143;143	3.34	22	43	35	27	30	20	0	284.73	1.2407	0.95536	15.044	162	0	Median	1.3309	1.0167	11.389	94	0	Median	1.0277	0.86799	6.4849	36
Cptb_RLC_001_00379;tr|D9QA98|D9QA98_CORP2;Cptb_RLC_003_02137;Cptb_RLC_002_02047;Cptb_C231_00532	Cptb_RLC_001_00379;tr|D9QA98|D9QA98_CORP2;Cptb_RLC_003_02137;Cptb_RLC_002_02047;Cptb_C231_00532	6;6;6;6;6	6;6;6;6;6	6;6;6;6;6	>Cptb_RLC_001_00379 zinc-responsive transcriptional regulator;>tr|D9QA98|D9QA98_CORP2 MerR family transcriptional regulator OS=Corynebacterium pseudotuberculosis (strain C231) GN=merR2 PE=4 SV=1;>Cptb_RLC_003_02137 MerR family transcriptional regulator [Co	5	6	6	6	6	5	5	6	5	5	6	5	5	39.9	39.9	39.9	19.595	178	178;250;250;250;250	3.89		13	13	15	10	11	0	70.365	1.1598	0.90129	37.142	39	0	Median	1.3952	1.1036	29.643	20	0	Median	0.94181	0.80217	44.695	8
Cptb_RLC_001_00377;tr|D9QA99|D9QA99_CORP2;Cptb_RLC_003_02136;Cptb_RLC_002_02046;Cptb_C231_00533	Cptb_RLC_001_00377;tr|D9QA99|D9QA99_CORP2;Cptb_RLC_003_02136;Cptb_RLC_002_02046;Cptb_C231_00533	2;2;2;2;2	2;2;2;2;2	2;2;2;2;2	>Cptb_RLC_001_00377 putative ACR,;>tr|D9QA99|D9QA99_CORP2 Uncharacterized protein OS=Corynebacterium pseudotuberculosis (strain C231) GN=CpC231_0997 PE=4 SV=1;>Cptb_RLC_003_02136 hypothetical protein [Corynebacterium pseudotuberculosis C231];>Cptb_RLC_002_	5	2	2	2	1	1	1	1	1	1	1	1	1	14.2	14.2	14.2	22.064	197	197;202;202;202;202	1.57	6				1		0	98.648	1.3453	0.96975	10.181	6	0	Median	1.3228	0.94576	7.6427	5	0	Median	NaN	NaN	NaN	1
tr|D9QAA2|D9QAA2_CORP2;Cptb_RLC_003_02131;Cptb_RLC_002_02041;Cptb_C231_00538;Cptb_RLC_001_00419	tr|D9QAA2|D9QAA2_CORP2;Cptb_RLC_003_02131;Cptb_RLC_002_02041;Cptb_C231_00538;Cptb_RLC_001_00419	2;2;2;2;2	2;2;2;2;2	2;2;2;2;2	>tr|D9QAA2|D9QAA2_CORP2 UPF0053 protein OS=Corynebacterium pseudotuberculosis (strain C231) GN=CpC231_1001 PE=4 SV=1;>Cptb_RLC_003_02131 hypothetical protein [Corynebacterium pseudotuberculosis C231];>Cptb_RLC_002_02041 hypothetical protein [Corynebacteriu	5	2	2	2	2	1	1	2	1	1	2	1	1	5.4	5.4	5.4	38.699	350	350;350;350;350;372	4.43				5	1	1	0.0015662	2.2425	1.5287	1.1805	20.47	6	5	Median	1.5218	1.1815	2.2868	3	2	Plateau	1.9398	1.6417	12.443	2
tr|D9QAA3|D9QAA3_CORP2;Cptb_RLC_003_02130;Cptb_RLC_002_02040;Cptb_C231_00539	tr|D9QAA3|D9QAA3_CORP2;Cptb_RLC_003_02130;Cptb_RLC_002_02040;Cptb_C231_00539	5;5;5;5	5;5;5;5	5;5;5;5	>tr|D9QAA3|D9QAA3_CORP2 Hemolysin-related protein OS=Corynebacterium pseudotuberculosis (strain C231) GN=tlyC PE=4 SV=1;>Cptb_RLC_003_02130 Hemolysin-related protein [Corynebacterium pseudotuberculosis C231];>Cptb_RLC_002_02040 Hemolysin-related protein [C	4	5	5	5	4	5	5	4	5	5	4	5	5	12	12	12	50.693	467	467;467;467;467	4		5	2	9	8	2	0	20.296	1.2463	0.97277	12.668	14	0	Median	1.2983	0.97788	9.4239	7	0	Median	1.2531	1.0584	9.6624	3
tr|D9QAA4|D9QAA4_CORP2;Cptb_RLC_003_02129;Cptb_RLC_002_02039;Cptb_RLC_001_00468;Cptb_C231_00540	tr|D9QAA4|D9QAA4_CORP2;Cptb_RLC_003_02129;Cptb_RLC_002_02039;Cptb_RLC_001_00468;Cptb_C231_00540	6;6;6;6;6	6;6;6;6;6	6;6;6;6;6	>tr|D9QAA4|D9QAA4_CORP2 DEAD-box helicase OS=Corynebacterium pseudotuberculosis (strain C231) GN=deaD2 PE=4 SV=1;>Cptb_RLC_003_02129 DEAD/DEAH box helicase [Corynebacterium pseudotuberculosis C231];>Cptb_RLC_002_02039 DEAD/DEAH box helicase [Corynebacteriu	5	6	6	6	4	4	3	4	4	3	4	4	3	25.7	25.7	25.7	46.838	435	435;450;450;450;450	5.07				2	9	3	0	39.592	0.85466	0.68511	31.479	13	0	Median	1.0868	0.84483	15.978	6	0	Median	0.65138	0.54975	35.637	4
tr|D9QAA5|D9QAA5_CORP2;Cptb_RLC_003_02128;Cptb_RLC_002_02038;Cptb_C231_00541;Cptb_RLC_001_00467	tr|D9QAA5|D9QAA5_CORP2;Cptb_RLC_003_02128;Cptb_RLC_002_02038;Cptb_C231_00541	12;12;12;12;5	12;12;12;12;5	12;12;12;12;5	>tr|D9QAA5|D9QAA5_CORP2 6-phosphogluconate dehydrogenase, decarboxylating OS=Corynebacterium pseudotuberculosis (strain C231) GN=gnd PE=3 SV=1;>Cptb_RLC_003_02128 6-phosphogluconate dehydrogenase [Corynebacterium pseudotuberculosis C231];>Cptb_RLC_002_0203	5	12	12	12	10	10	9	10	10	9	10	10	9	33.7	33.7	33.7	53.341	498	498;501;501;501;70	5.73				5	11	62	0	111.78	1.0436	0.83905	27.836	57	0	Median	1.1256	0.88119	17.962	28	0	Median	0.96517	0.83013	33.012	17
Cptb_RLC_003_02127;Cptb_RLC_002_02037;Cptb_RLC_001_00845;Cptb_C231_00542;tr|D9QAA6|D9QAA6_CORP2	Cptb_RLC_003_02127;Cptb_RLC_002_02037;Cptb_RLC_001_00845;Cptb_C231_00542;tr|D9QAA6|D9QAA6_CORP2	5;5;5;5;5	5;5;5;5;5	5;5;5;5;5	>Cptb_RLC_003_02127 Thioesterase [Corynebacterium pseudotuberculosis C231];>Cptb_RLC_002_02037 Thioesterase [Corynebacterium pseudotuberculosis C231];>Cptb_RLC_001_00845 Putative esterase/MT1895;>Cptb_C231_00542 Thioesterase [Corynebacterium pseudotubercul	5	5	5	5	3	3	4	3	3	4	3	3	4	27.5	27.5	27.5	16.991	160	160;160;160;160;166	2.43	6	14	5	2	2	1	0	15.239	1.4943	1.2336	24.868	14	0	Median	1.2186	0.92921	20.656	4	0	Median	1.6058	1.2597	5.5634	3
tr|D9QAA9|D9QAA9_CORP2;Cptb_RLC_003_02124;Cptb_RLC_002_02034;Cptb_RLC_001_00720;Cptb_C231_00545	tr|D9QAA9|D9QAA9_CORP2;Cptb_RLC_003_02124;Cptb_RLC_002_02034;Cptb_RLC_001_00720;Cptb_C231_00545	21;21;21;21;21	21;21;21;21;21	21;21;21;21;21	>tr|D9QAA9|D9QAA9_CORP2 NADH dehydrogenase OS=Corynebacterium pseudotuberculosis (strain C231) GN=ndh PE=4 SV=1;>Cptb_RLC_003_02124 NADH dehydrogenase [Corynebacterium pseudotuberculosis C231];>Cptb_RLC_002_02034 NADH dehydrogenase [Corynebacterium pseudot	5	21	21	21	19	19	20	19	19	20	19	19	20	45.8	45.8	45.8	49.062	452	452;452;452;452;452	3.86	26	41	53	62	51	61	0	323.31	1.9571	1.5781	15.472	176	0	Median	1.9168	1.4739	12.281	94	0	Median	1.9281	1.643	12.191	42
tr|D9QAB0|D9QAB0_CORP2;Cptb_RLC_003_02123;Cptb_RLC_002_02033;Cptb_C231_00546	tr|D9QAB0|D9QAB0_CORP2;Cptb_RLC_003_02123;Cptb_RLC_002_02033;Cptb_C231_00546	8;8;8;8	8;8;8;8	8;8;8;8	>tr|D9QAB0|D9QAB0_CORP2 Cyclopropane fatty acid synthase OS=Corynebacterium pseudotuberculosis (strain C231) GN=ufaA PE=4 SV=1;>Cptb_RLC_003_02123 Cyclopropane fatty acid synthase [Corynebacterium pseudotuberculosis C231];>Cptb_RLC_002_02033 Cyclopropane f	4	8	8	8	6	3	6	6	3	6	6	3	6	17.9	17.9	17.9	47.936	435	435;435;435;435	4.75		1		8	5	6	0	14.053	1.3024	1.0598	50.192	13	0	Median	0.99024	0.8021	38.998	5	0	Median	1.5457	1.299	101.52	3
tr|D9QAB3|D9QAB3_CORP2;Cptb_RLC_003_02120;Cptb_RLC_002_02030;Cptb_C231_00549	tr|D9QAB3|D9QAB3_CORP2;Cptb_RLC_003_02120;Cptb_RLC_002_02030;Cptb_C231_00549	7;7;7;7	7;7;7;7	7;7;7;7	>tr|D9QAB3|D9QAB3_CORP2 Protein yceI OS=Corynebacterium pseudotuberculosis (strain C231) GN=yceI PE=4 SV=1;>Cptb_RLC_003_02120 Protein yceI [Corynebacterium pseudotuberculosis C231];>Cptb_RLC_002_02030 Protein yceI [Corynebacterium pseudotuberculosis C231]	4	7	7	7	6	5	5	6	5	5	6	5	5	27.8	27.8	27.8	24.73	230	230;230;230;230	3.41	3	12	8	1	7	6	0	81.238	1.478	1.1097	45.092	32	0	Median	1.8519	1.4355	25.544	19	0	Median	1.0891	0.91653	26.883	6
tr|D9QAB5|D9QAB5_CORP2;Cptb_RLC_003_02118;Cptb_RLC_002_02028;Cptb_RLC_001_00862;Cptb_C231_00551	tr|D9QAB5|D9QAB5_CORP2;Cptb_RLC_003_02118;Cptb_RLC_002_02028;Cptb_RLC_001_00862;Cptb_C231_00551	5;5;5;5;5	5;5;5;5;5	5;5;5;5;5	>tr|D9QAB5|D9QAB5_CORP2 RNA polymerase-binding protein RbpA OS=Corynebacterium pseudotuberculosis (strain C231) GN=rbpA PE=3 SV=1;>Cptb_RLC_003_02118 hypothetical protein [Corynebacterium pseudotuberculosis C231];>Cptb_RLC_002_02028 hypothetical protein [C	5	5	5	5	5	4	5	5	4	5	5	4	5	70	70	70	15.068	130	130;130;130;130;130	4.55	4	7	7	11	25	26	0	187.59	1.429	1.0861	19.604	66	0	Median	1.4839	1.1419	14.743	37	0	Median	1.1587	0.97298	17.208	15
tr|D9QAB6|D9QAB6_CORP2;Cptb_RLC_003_02117;Cptb_RLC_002_02027;Cptb_RLC_001_00861;Cptb_C231_00552	tr|D9QAB6|D9QAB6_CORP2;Cptb_RLC_003_02117;Cptb_RLC_002_02027;Cptb_RLC_001_00861;Cptb_C231_00552	4;4;4;4;4	4;4;4;4;4	4;4;4;4;4	>tr|D9QAB6|D9QAB6_CORP2 Polyprenol-phosphate-mannose synthase domain 1 OS=Corynebacterium pseudotuberculosis (strain C231) GN=ppm1 PE=4 SV=1;>Cptb_RLC_003_02117 Polyprenol-phosphate-mannose synthase domain 1 [Corynebacterium pseudotuberculosis C231];>Cptb_	5	4	4	4	4	4	2	4	4	2	4	4	2	20.8	20.8	20.8	29.317	265	265;265;265;265;265	3.82	2	4	3	3	7	3	0	13.134	1.1274	0.85682	13.059	12	0	Median	1.081	0.83315	11.286	5	0	Median	1.0424	0.91181	14.491	4
tr|D9QAB8|D9QAB8_CORP2;Cptb_RLC_003_02115;Cptb_RLC_002_02025;Cptb_RLC_001_00308;Cptb_C231_00554	tr|D9QAB8|D9QAB8_CORP2;Cptb_RLC_003_02115;Cptb_RLC_002_02025;Cptb_RLC_001_00308;Cptb_C231_00554	1;1;1;1;1	1;1;1;1;1	1;1;1;1;1	>tr|D9QAB8|D9QAB8_CORP2 FxsA cytoplasmic membrane protein OS=Corynebacterium pseudotuberculosis (strain C231) GN=fxsA PE=4 SV=1;>Cptb_RLC_003_02115 FxsA cytoplasmic membrane protein [Corynebacterium pseudotuberculosis C231];>Cptb_RLC_002_02025 FxsA cytopla	5	1	1	1	1	1	0	1	1	0	1	1	0	10.2	10.2	10.2	18.957	176	176;176;176;176;176	5.6					2	3	0	5.9195	1.3682	1.1694	61.711	5	3	Median	1.7068	1.3653	14.647	3	2	Median	0.72224	0.61239	91.488	2
Cptb_RLC_001_01515;tr|D9QAC0|D9QAC0_CORP2;Cptb_RLC_003_02113;Cptb_RLC_002_02023;Cptb_C231_00556	Cptb_RLC_001_01515;tr|D9QAC0|D9QAC0_CORP2;Cptb_RLC_003_02113;Cptb_RLC_002_02023;Cptb_C231_00556	6;6;6;6;6	6;6;6;6;6	6;6;6;6;6	>Cptb_RLC_001_01515 ferredoxin-nitrite reductase;>tr|D9QAC0|D9QAC0_CORP2 Precorrin-3B synthase OS=Corynebacterium pseudotuberculosis (strain C231) GN=cobG PE=4 SV=1;>Cptb_RLC_003_02113 Precorrin-3B synthase [Corynebacterium pseudotuberculosis C231];>Cptb_R	5	6	6	6	5	6	5	5	6	5	5	6	5	19.1	19.1	19.1	43.396	397	397;438;438;438;438	3.97	3	12	10	12	15	13	0	100.62	4.0163	3.1657	47.838	47	0	Median	2.199	1.7088	6.4494	22	0	Median	4.5303	3.8885	50.8	14
tr|D9QAC2|D9QAC2_CORP2;Cptb_RLC_003_02111;Cptb_RLC_002_02021;Cptb_C231_00558;Cptb_RLC_001_01490	tr|D9QAC2|D9QAC2_CORP2;Cptb_RLC_003_02111;Cptb_RLC_002_02021;Cptb_C231_00558;Cptb_RLC_001_01490	12;12;12;12;7	12;12;12;12;7	12;12;12;12;7	>tr|D9QAC2|D9QAC2_CORP2 Precorrin-3B C(17)-methyltransferase OS=Corynebacterium pseudotuberculosis (strain C231) GN=cobJ PE=3 SV=1;>Cptb_RLC_003_02111 Precorrin-3B C(17)-methyltransferase [Corynebacterium pseudotuberculosis C231];>Cptb_RLC_002_02021 Precor	5	12	12	12	7	11	8	7	11	8	7	11	8	30.7	30.7	30.7	54.109	501	501;501;501;501;297	4.5		5	11	16	11	21	0	78.607	3.2941	2.5844	64.074	35	0	Median	1.2472	0.9517	21.535	13	0	Median	3.6909	3.1982	26.056	11
tr|D9QES4|D9QES4_CORP2;Cptb_RLC_003_01609;Cptb_RLC_002_00883;Cptb_RLC_001_00498;Cptb_C231_00559	tr|D9QES4|D9QES4_CORP2;Cptb_RLC_003_01609;Cptb_RLC_002_00883;Cptb_RLC_001_00498;Cptb_C231_00559	2;2;2;2;2	2;2;2;2;2	2;2;2;2;2	>tr|D9QES4|D9QES4_CORP2 Uncharacterized protein OS=Corynebacterium pseudotuberculosis (strain C231) GN=CpC231_0510 PE=4 SV=1;>Cptb_RLC_003_01609 hypothetical protein [Corynebacterium pseudotuberculosis C231];>Cptb_RLC_002_00883 hypothetical protein [Coryne	5	2	2	2	2	1	1	2	1	1	2	1	1	22.6	22.6	22.6	14.506	133	133;133;133;133;133	5				1	4	1	0	24.126	1.8674	1.4989	36.004	4	0	Median	1.8071	1.4294	24.104	3	1	Median	NaN	NaN	NaN	1
tr|D9QES5|D9QES5_CORP2;Cptb_RLC_003_01610;Cptb_RLC_002_00882;Cptb_RLC_001_00499;Cptb_C231_00560	tr|D9QES5|D9QES5_CORP2;Cptb_RLC_003_01610;Cptb_RLC_002_00882;Cptb_RLC_001_00499;Cptb_C231_00560	14;14;14;14;14	14;14;14;14;14	14;14;14;14;14	>tr|D9QES5|D9QES5_CORP2 Phosphomannomutase ManB OS=Corynebacterium pseudotuberculosis (strain C231) GN=manB PE=4 SV=1;>Cptb_RLC_003_01610 Phosphomannomutase ManB [Corynebacterium pseudotuberculosis C231];>Cptb_RLC_002_00882 Phosphomannomutase ManB [Coryneb	5	14	14	14	11	11	11	11	11	11	11	11	11	34.9	34.9	34.9	49.007	459	459;459;459;459;459	4.03	1	15	29	26	22	22	0	98.437	1.1548	0.89199	18.385	99	0	Median	1.2208	0.94481	19.506	51	0	Median	0.95966	0.82172	13.723	24
tr|D9QES7|D9QES7_CORP2;Cptb_RLC_003_01612;Cptb_RLC_002_00880;Cptb_C231_00562;Cptb_RLC_001_01499	tr|D9QES7|D9QES7_CORP2;Cptb_RLC_003_01612;Cptb_RLC_002_00880;Cptb_C231_00562;Cptb_RLC_001_01499	7;7;7;7;5	7;7;7;7;5	7;7;7;7;5	>tr|D9QES7|D9QES7_CORP2 Mannose-6-phosphate isomerase manA OS=Corynebacterium pseudotuberculosis (strain C231) GN=manA PE=3 SV=1;>Cptb_RLC_003_01612 Mannose-6-phosphate isomerase manA [Corynebacterium pseudotuberculosis C231];>Cptb_RLC_002_00880 Mannose-6-	5	7	7	7	7	4	4	7	4	4	7	4	4	22.6	22.6	22.6	41.881	385	385;385;385;385;246	4.51	1	4	8	14	18	16	0	42.122	1.208	0.97706	15.666	33	0	Median	1.4227	1.1251	14.31	17	0	Median	1.0867	0.92197	12.854	9
tr|D9QET0|D9QET0_CORP2;Cptb_RLC_003_01614;Cptb_RLC_002_00077;Cptb_C231_00564;Cptb_RLC_001_00771	tr|D9QET0|D9QET0_CORP2;Cptb_RLC_003_01614;Cptb_RLC_002_00077;Cptb_C231_00564;Cptb_RLC_001_00771	2;2;2;2;1	2;2;2;2;1	2;2;2;2;1	>tr|D9QET0|D9QET0_CORP2 Uncharacterized protein OS=Corynebacterium pseudotuberculosis (strain C231) GN=CpC231_0516 PE=4 SV=1;>Cptb_RLC_003_01614 hypothetical protein [Corynebacterium pseudotuberculosis C231];>Cptb_RLC_002_00077 hypothetical protein [Coryne	5	2	2	2	2	2	2	2	2	2	2	2	2	23.1	23.1	23.1	12.732	117	117;117;117;117;74	2.85	5	13	10	10	2	1	0	63.333	1.1357	0.90218	22.65	29	0	Median	1.0697	0.83259	12.082	16	0	Median	1.4027	1.1784	17.66	8
tr|D9QET1|D9QET1_CORP2;Cptb_RLC_003_01615;Cptb_RLC_002_00076;Cptb_C231_00565	tr|D9QET1|D9QET1_CORP2;Cptb_RLC_003_01615;Cptb_RLC_002_00076;Cptb_C231_00565	6;6;6;6	6;6;6;6	6;6;6;6	>tr|D9QET1|D9QET1_CORP2 Adenosylhomocysteinase OS=Corynebacterium pseudotuberculosis (strain C231) GN=ahcY PE=3 SV=1;>Cptb_RLC_003_01615 S-adenosyl-L-homocysteine hydrolase [Corynebacterium pseudotuberculosis C231];>Cptb_RLC_002_00076 S-adenosyl-L-homocyst	4	6	6	6	6	5	5	6	5	5	6	5	5	16.5	16.5	16.5	52.415	479	479;479;479;479	4.56	2	5	9	4	7	23	0	62.891	1.3046	1.037	17.457	39	0	Median	1.2477	0.95429	14.974	24	0	Median	1.2928	1.0805	14.845	8
tr|D9QET2|D9QET2_CORP2;Cptb_RLC_003_01616;Cptb_RLC_002_00075;Cptb_RLC_001_00866;Cptb_C231_00566	tr|D9QET2|D9QET2_CORP2;Cptb_RLC_003_01616;Cptb_RLC_002_00075;Cptb_RLC_001_00866;Cptb_C231_00566	4;4;4;4;4	4;4;4;4;4	4;4;4;4;4	>tr|D9QET2|D9QET2_CORP2 Thymidylate kinase OS=Corynebacterium pseudotuberculosis (strain C231) GN=tmk PE=3 SV=1;>Cptb_RLC_003_01616 thymidylate kinase [Corynebacterium pseudotuberculosis C231];>Cptb_RLC_002_00075 thymidylate kinase [Corynebacterium pseudot	5	4	4	4	4	1	1	4	1	1	4	1	1	25.7	25.7	25.7	23.068	206	206;206;206;206;206	3.12	2	4	4	5	1	1	0	5.7976	1.4085	1.0516	20.133	17	0	Median	1.3283	0.99577	13.031	11	0	Median	1.6475	1.3559	7.7809	3
Cptb_RLC_003_01617;Cptb_RLC_002_00074;Cptb_RLC_001_00865;Cptb_C231_00567;tr|D9QET3|D9QET3_CORP2	Cptb_RLC_003_01617;Cptb_RLC_002_00074;Cptb_RLC_001_00865;Cptb_C231_00567;tr|D9QET3|D9QET3_CORP2	4;4;4;4;4	4;4;4;4;4	4;4;4;4;4	>Cptb_RLC_003_01617 DNA-binding response regulator mtrA [Corynebacterium pseudotuberculosis C231];>Cptb_RLC_002_00074 DNA-binding response regulator mtrA [Corynebacterium pseudotuberculosis C231];>Cptb_RLC_001_00865 DNA-binding response regulator MtrA;>Cpt	5	4	4	4	4	4	4	4	4	4	4	4	4	24.4	24.4	24.4	25.004	225	225;225;225;225;232	4.54	1	5	10	15	20	21	0	102.18	1.2041	0.9631	13.914	51	0	Median	1.2382	0.97546	10.456	28	0	Median	1.0961	0.9518	15.311	12
Cptb_C231_00568;tr|D9QET4|D9QET4_CORP2;Cptb_RLC_003_01618;Cptb_RLC_002_00073	Cptb_C231_00568;tr|D9QET4|D9QET4_CORP2;Cptb_RLC_003_01618;Cptb_RLC_002_00073	1;1;1;1	1;1;1;1	1;1;1;1	>Cptb_C231_00568 Sensor histidine kinase mtrB [Corynebacterium pseudotuberculosis C231];>tr|D9QET4|D9QET4_CORP2 Histidine kinase OS=Corynebacterium pseudotuberculosis (strain C231) GN=mtrB PE=4 SV=1;>Cptb_RLC_003_01618 Sensor histidine kinase mtrB [Coryneb	4	1	1	1	0	0	1	0	0	1	0	0	1	2.9	2.9	2.9	41.261	374	374;524;524;524	5.5					1	1	0.00387	1.755	1.6474	1.3053	7.0591	2	0	Median	NaN	NaN	NaN	0	0	Median	NaN	NaN	NaN	0
Cptb_C231_00575	Cptb_C231_00575	18	3	3	>Cptb_C231_00575 Preprotein translocase subunit SecA [Corynebacterium pseudotuberculosis C231]	1	18	3	3	15	17	14	2	2	2	2	2	2	40.7	5.6	5.6	49.889	445	445	2.78	4	14	8	8	3		0	58.399	1.1802	0.9472	36.541	33	0	Median	1.4664	1.1167	12.362	16	0	Median	0.90451	0.75951	12.635	10
tr|D9QEU0|D9QEU0_CORP2;Cptb_RLC_003_01624;Cptb_RLC_002_00067;Cptb_RLC_001_00231;Cptb_C231_00577	tr|D9QEU0|D9QEU0_CORP2;Cptb_RLC_003_01624;Cptb_RLC_002_00067;Cptb_RLC_001_00231;Cptb_C231_00577	2;2;2;2;2	2;2;2;2;2	2;2;2;2;2	>tr|D9QEU0|D9QEU0_CORP2 Haloacid dehalogenase-like hydrolase OS=Corynebacterium pseudotuberculosis (strain C231) GN=CpC231_0526 PE=4 SV=1;>Cptb_RLC_003_01624 Haloacid dehalogenase-like hydrolase [Corynebacterium pseudotuberculosis C231];>Cptb_RLC_002_00067	5	2	2	2	2	2	2	2	2	2	2	2	2	25.7	25.7	25.7	14.317	136	136;136;136;136;136	3.8		3	14	13	8	2	0	110.83	1.4095	1.1038	16.425	31	0	Median	1.3545	1.0449	12.088	13	0	Median	1.4357	1.2249	16.572	10
tr|D9QEU1|D9QEU1_CORP2;Cptb_RLC_003_01625;Cptb_RLC_002_00066;Cptb_RLC_001_00232;Cptb_C231_00578	tr|D9QEU1|D9QEU1_CORP2;Cptb_RLC_003_01625;Cptb_RLC_002_00066;Cptb_RLC_001_00232;Cptb_C231_00578	4;4;4;4;4	4;4;4;4;4	4;4;4;4;4	>tr|D9QEU1|D9QEU1_CORP2 Uncharacterized protein OS=Corynebacterium pseudotuberculosis (strain C231) GN=CpC231_0527 PE=4 SV=1;>Cptb_RLC_003_01625 hypothetical protein [Corynebacterium pseudotuberculosis C231];>Cptb_RLC_002_00066 hypothetical protein [Coryne	5	4	4	4	3	2	4	3	2	4	3	2	4	43.5	43.5	43.5	17.982	168	168;168;168;168;168	3.76	4	4	3		2	8	0	133.63	1.2885	1.029	15.871	17	0	Median	1.2779	1.0003	8.2947	10	0	Median	1.3426	1.1727	10.757	3
tr|D9QEU2|D9QEU2_CORP2;Cptb_RLC_003_01626;Cptb_RLC_002_00065;Cptb_RLC_001_00233;Cptb_C231_00579	tr|D9QEU2|D9QEU2_CORP2;Cptb_RLC_003_01626;Cptb_RLC_002_00065;Cptb_RLC_001_00233;Cptb_C231_00579	1;1;1;1;1	1;1;1;1;1	1;1;1;1;1	>tr|D9QEU2|D9QEU2_CORP2 Stearoyl-CoA 9-desaturase electron transfer partner OS=Corynebacterium pseudotuberculosis (strain C231) GN=CpC231_0528 PE=4 SV=1;>Cptb_RLC_003_01626 Stearoyl-CoA 9-desaturase electron transfer partner [Corynebacterium pseudotubercul	5	1	1	1	1	1	0	1	1	0	1	1	0	4	4	4	38.756	352	352;352;352;352;352	1	3						0	2.7103	1.8276	1.3874	13.962	3	0	Median	1.8687	1.4029	1.5713	2	0	Median	NaN	NaN	NaN	1
tr|D9QEU3|D9QEU3_CORP2;Cptb_RLC_003_01627;Cptb_RLC_002_00064;Cptb_RLC_001_00234;Cptb_C231_00580	tr|D9QEU3|D9QEU3_CORP2;Cptb_RLC_003_01627;Cptb_RLC_002_00064;Cptb_RLC_001_00234;Cptb_C231_00580	7;7;7;7;7	7;7;7;7;7	7;7;7;7;7	>tr|D9QEU3|D9QEU3_CORP2 Stearoyl-CoA 9-desaturase OS=Corynebacterium pseudotuberculosis (strain C231) GN=desA3 PE=4 SV=1;>Cptb_RLC_003_01627 stearoyl-CoA 9-desaturase [Corynebacterium pseudotuberculosis C231];>Cptb_RLC_002_00064 stearoyl-CoA 9-desaturase [	5	7	7	7	6	6	5	6	6	5	6	6	5	17.7	17.7	17.7	48.663	424	424;424;424;424;424	4.55		2	8	5	6	12	0	50.428	1.7474	1.3655	39.191	23	0	Median	1.6762	1.317	35.621	10	0	Median	2.2768	1.9754	40.844	7
tr|D9QEU5|D9QEU5_CORP2;Cptb_RLC_003_01629;Cptb_RLC_002_00062;Cptb_C231_00582	tr|D9QEU5|D9QEU5_CORP2;Cptb_RLC_003_01629;Cptb_RLC_002_00062;Cptb_C231_00582	2;2;2;2	2;2;2;2	2;2;2;2	>tr|D9QEU5|D9QEU5_CORP2 3-phosphoshikimate 1-carboxyvinyltransferase OS=Corynebacterium pseudotuberculosis (strain C231) GN=aroA PE=3 SV=2;>Cptb_RLC_003_01629 3-phosphoshikimate 1-carboxyvinyltransferase [Corynebacterium pseudotuberculosis C231];>Cptb_RLC_	4	2	2	2	1	2	2	1	2	2	1	2	2	8.5	8.5	8.5	44.234	424	424;424;424;424	5.18				3	3	5	0	2.8611	1.2977	1.0978	27.201	11	0	Median	1.7605	1.3755	7.8897	4	0	Median	1.2977	1.0978	9.8183	3
tr|D9QEU8|D9QEU8_CORP2;Cptb_RLC_003_01632;Cptb_RLC_002_00059;Cptb_RLC_001_00526;Cptb_C231_00585	tr|D9QEU8|D9QEU8_CORP2;Cptb_RLC_003_01632;Cptb_RLC_002_00059;Cptb_RLC_001_00526;Cptb_C231_00585	1;1;1;1;1	1;1;1;1;1	1;1;1;1;1	>tr|D9QEU8|D9QEU8_CORP2 RNA polymerase sigma factor OS=Corynebacterium pseudotuberculosis (strain C231) GN=sigH PE=3 SV=1;>Cptb_RLC_003_01632 RNA polymerase sigma-H factor [Corynebacterium pseudotuberculosis C231];>Cptb_RLC_002_00059 RNA polymerase sigma-H	5	1	1	1	0	0	1	0	0	1	0	0	1	6.7	6.7	6.7	24.708	223	223;223;223;223;223	3			1				0	6.2306	NaN	NaN	NaN	1	1	Median	NaN	NaN	NaN	0	0	Median	NaN	NaN	NaN	0
Cptb_RLC_003_01636;Cptb_RLC_002_00055;Cptb_C231_00589;tr|D9QEV2|D9QEV2_CORP2;Cptb_RLC_001_01906	Cptb_RLC_003_01636;Cptb_RLC_002_00055;Cptb_C231_00589;tr|D9QEV2|D9QEV2_CORP2	13;13;13;13;5	13;13;13;13;5	13;13;13;13;5	>Cptb_RLC_003_01636 Secreted hydrolase [Corynebacterium pseudotuberculosis C231];>Cptb_RLC_002_00055 Secreted hydrolase [Corynebacterium pseudotuberculosis C231];>Cptb_C231_00589 Secreted hydrolase [Corynebacterium pseudotuberculosis C231];>tr|D9QEV2|D9QEV	5	13	13	13	12	13	13	12	13	13	12	13	13	48.4	48.4	48.4	31.261	285	285;285;285;290;123	3.89	20	41	46	73	46	55	0	284.59	1.2692	1.0272	37.763	225	0	Median	1.33	1.0532	27.58	120	0	Median	1.254	1.0626	18.551	57
tr|D9QEV3|D9QEV3_CORP2;Cptb_RLC_003_01637;Cptb_RLC_002_00054;Cptb_RLC_001_00546;Cptb_C231_00590	tr|D9QEV3|D9QEV3_CORP2;Cptb_RLC_003_01637;Cptb_RLC_002_00054;Cptb_RLC_001_00546;Cptb_C231_00590	1;1;1;1;1	1;1;1;1;1	1;1;1;1;1	>tr|D9QEV3|D9QEV3_CORP2 Uncharacterized protein OS=Corynebacterium pseudotuberculosis (strain C231) GN=CpC231_0539 PE=4 SV=1;>Cptb_RLC_003_01637 hypothetical protein [Corynebacterium pseudotuberculosis C231];>Cptb_RLC_002_00054 hypothetical protein [Coryne	5	1	1	1	1	1	1	1	1	1	1	1	1	4	4	4	42.988	401	401;401;401;401;401	2.33		2	1				0	17.306	1.8866	1.5586	52.034	3	2	Plateau	NaN	NaN	NaN	1	1	Median	NaN	NaN	NaN	1
tr|D9QEV4|D9QEV4_CORP2;Cptb_RLC_003_01638;Cptb_RLC_002_00053;Cptb_RLC_001_00545;Cptb_C231_00591	tr|D9QEV4|D9QEV4_CORP2;Cptb_RLC_003_01638;Cptb_RLC_002_00053;Cptb_RLC_001_00545;Cptb_C231_00591	6;6;6;6;6	6;6;6;6;6	6;6;6;6;6	>tr|D9QEV4|D9QEV4_CORP2 ATP-dependent RNA helicase rhlE OS=Corynebacterium pseudotuberculosis (strain C231) GN=rhlE PE=3 SV=1;>Cptb_RLC_003_01638 ATP-dependent RNA helicase rhlE [Corynebacterium pseudotuberculosis C231];>Cptb_RLC_002_00053 ATP-dependent RN	5	6	6	6	5	5	4	5	5	4	5	5	4	16.3	16.3	16.3	47.999	441	441;441;441;441;441	4.24		4	16	17	18	11	0	39.255	1.2784	0.99624	16.333	44	0	Median	1.2652	0.99079	17.732	26	0	Median	1.3062	1.1174	11.254	9
tr|D9QEV5|D9QEV5_CORP2;Cptb_RLC_003_01639;Cptb_RLC_002_00052;Cptb_RLC_001_00544;Cptb_C231_00592	tr|D9QEV5|D9QEV5_CORP2;Cptb_RLC_003_01639;Cptb_RLC_002_00052;Cptb_RLC_001_00544;Cptb_C231_00592	6;6;6;6;6	6;6;6;6;6	6;6;6;6;6	>tr|D9QEV5|D9QEV5_CORP2 Uncharacterized protein OS=Corynebacterium pseudotuberculosis (strain C231) GN=CpC231_0541 PE=4 SV=1;>Cptb_RLC_003_01639 hypothetical protein [Corynebacterium pseudotuberculosis C231];>Cptb_RLC_002_00052 hypothetical protein [Coryne	5	6	6	6	6	4	5	6	4	5	6	4	5	89.3	89.3	89.3	8.1368	75	75;75;75;75;75	3.34	16	24	22	34	14	12	0	323.31	1.2009	0.99212	35.21	100	0	Median	1.3229	1.0432	13.437	52	0	Median	1.1503	0.99931	8.7559	23
Cptb_C231_00595;tr|D9QEV7|D9QEV7_CORP2;Cptb_RLC_003_01641;Cptb_RLC_002_00050	Cptb_C231_00595;tr|D9QEV7|D9QEV7_CORP2;Cptb_RLC_003_01641;Cptb_RLC_002_00050	2;2;2;2	2;2;2;2	2;2;2;2	>Cptb_C231_00595 hypothetical protein [Corynebacterium pseudotuberculosis C231];>tr|D9QEV7|D9QEV7_CORP2 Uncharacterized protein OS=Corynebacterium pseudotuberculosis (strain C231) GN=CpC231_0543 PE=4 SV=1;>Cptb_RLC_003_01641 hypothetical protein [Corynebac	4	2	2	2	1	1	2	1	1	2	1	1	2	9	9	9	25.367	234	234;279;279;279	6						7	0	5.0693	0.89318	0.70727	47.153	7	5	Median	0.6591	0.52728	83.746	2	2	Median	0.53835	0.46046	30.465	3
tr|D9QEV8|D9QEV8_CORP2;Cptb_RLC_003_01642;Cptb_RLC_002_00049;Cptb_C231_00596	tr|D9QEV8|D9QEV8_CORP2;Cptb_RLC_003_01642;Cptb_RLC_002_00049;Cptb_C231_00596	3;3;3;3	3;3;3;3	3;3;3;3	>tr|D9QEV8|D9QEV8_CORP2 DNA helicase OS=Corynebacterium pseudotuberculosis (strain C231) GN=uvrD PE=4 SV=1;>Cptb_RLC_003_01642 DNA helicase, UvrD/REP type [Corynebacterium pseudotuberculosis C231];>Cptb_RLC_002_00049 DNA helicase, UvrD/REP type [Corynebact	4	3	3	3	0	2	2	0	2	2	0	2	2	3.1	3.1	3.1	117.12	1062	1062;1062;1062;1062	4.6			1	1	2	1	0	3.8435	3.2192	2.5365	7.6547	3	0	Median	NaN	NaN	NaN	0	0	Median	4.1428	3.5107	61.355	2
tr|D9QEV9|D9QEV9_CORP2;Cptb_RLC_003_01643;Cptb_RLC_002_00048;Cptb_C231_00597	tr|D9QEV9|D9QEV9_CORP2;Cptb_RLC_003_01643;Cptb_RLC_002_00048;Cptb_C231_00597	9;9;9;9	9;9;9;9	9;9;9;9	>tr|D9QEV9|D9QEV9_CORP2 DNA helicase OS=Corynebacterium pseudotuberculosis (strain C231) GN=uvrD PE=4 SV=1;>Cptb_RLC_003_01643 DNA helicase, UvrD/REP type [Corynebacterium pseudotuberculosis C231];>Cptb_RLC_002_00048 DNA helicase, UvrD/REP type [Corynebact	4	9	9	9	5	4	6	5	4	6	5	4	6	11.7	11.7	11.7	118.78	1074	1074;1074;1074;1074	3.78	1	2	6	4	1	4	0	11.882	1.1877	0.95769	40.445	14	0	Median	1.347	1.029	7.4574	5	0	Median	1.0257	0.92532	32.044	5
tr|D9QEW0|D9QEW0_CORP2;Cptb_RLC_003_01644;Cptb_RLC_002_00047;Cptb_C231_00598;Cptb_RLC_001_01537	tr|D9QEW0|D9QEW0_CORP2;Cptb_RLC_003_01644;Cptb_RLC_002_00047;Cptb_C231_00598;Cptb_RLC_001_01537	5;5;5;5;4	5;5;5;5;4	5;5;5;5;4	>tr|D9QEW0|D9QEW0_CORP2 Trk system potassium uptake protein trkA OS=Corynebacterium pseudotuberculosis (strain C231) GN=trkA PE=4 SV=1;>Cptb_RLC_003_01644 Trk system potassium uptake protein trkA [Corynebacterium pseudotuberculosis C231];>Cptb_RLC_002_0004	5	5	5	5	5	1	2	5	1	2	5	1	2	20.1	20.1	20.1	38.834	359	359;359;359;359;156	2.61	5	8	1		1	3	0	27.222	1.4327	1.105	13.503	8	0	Median	1.4498	1.1339	10.884	5	0	Median	1.5443	1.3093	11.388	3
tr|D9QEW2|D9QEW2_CORP2;Cptb_RLC_003_01646;Cptb_RLC_002_00045;Cptb_C231_00600	tr|D9QEW2|D9QEW2_CORP2;Cptb_RLC_003_01646;Cptb_RLC_002_00045;Cptb_C231_00600	5;5;5;5	5;5;5;5	5;5;5;5	>tr|D9QEW2|D9QEW2_CORP2 DNA helicase OS=Corynebacterium pseudotuberculosis (strain C231) GN=uvrD PE=4 SV=1;>Cptb_RLC_003_01646 DNA helicase II [Corynebacterium pseudotuberculosis C231];>Cptb_RLC_002_00045 DNA helicase II [Corynebacterium pseudotuberculosis	4	5	5	5	3	4	3	3	4	3	3	4	3	7.5	7.5	7.5	75	683	683;683;683;683	3.44		3	8	2	1	2	0	16.916	1.5199	1.2435	39.712	7	0	Median	1.6607	1.2435	56.031	3	0	Median	1.5199	1.302	33.672	5
Cptb_RLC_003_01648;Cptb_RLC_002_00043;Cptb_C231_00602;tr|D9QEW4|D9QEW4_CORP2;Cptb_RLC_001_01744	Cptb_RLC_003_01648;Cptb_RLC_002_00043;Cptb_C231_00602;tr|D9QEW4|D9QEW4_CORP2;Cptb_RLC_001_01744	2;2;2;2;2	2;2;2;2;2	2;2;2;2;2	>Cptb_RLC_003_01648 hypothetical protein [Corynebacterium pseudotuberculosis C231];>Cptb_RLC_002_00043 hypothetical protein [Corynebacterium pseudotuberculosis C231];>Cptb_C231_00602 hypothetical protein [Corynebacterium pseudotuberculosis C231];>tr|D9QEW4	5	2	2	2	2	2	1	2	2	1	2	2	1	12.3	12.3	12.3	19.916	171	171;171;171;183;183	3.5		2	4			2	0	19.74	1.0071	0.84585	28.945	6	0	Median	0.9322	0.71946	32.42	3	0	Median	1.1507	0.97556	39.111	2
tr|D9QEW5|D9QEW5_CORP2;Cptb_RLC_003_01649;Cptb_RLC_002_00042;Cptb_C231_00603	tr|D9QEW5|D9QEW5_CORP2;Cptb_RLC_003_01649;Cptb_RLC_002_00042;Cptb_C231_00603	6;6;6;6	6;6;6;6	6;6;6;6	>tr|D9QEW5|D9QEW5_CORP2 Uncharacterized protein OS=Corynebacterium pseudotuberculosis (strain C231) GN=CpC231_0551 PE=4 SV=1;>Cptb_RLC_003_01649 hypothetical protein [Corynebacterium pseudotuberculosis C231];>Cptb_RLC_002_00042 hypothetical protein [Coryne	4	6	6	6	4	4	6	4	4	6	4	4	6	22.9	22.9	22.9	50.14	462	462;462;462;462	3.82	5	10	14	13	15	11	0	280.96	1.3033	1.0345	58.121	65	0	Median	1.3938	1.1006	22.952	33	0	Median	1.117	0.93418	29.942	14
tr|D9QEW6|D9QEW6_CORP2;Cptb_RLC_003_01650;Cptb_RLC_002_00041;Cptb_C231_00604;Cptb_RLC_001_01435	tr|D9QEW6|D9QEW6_CORP2;Cptb_RLC_003_01650;Cptb_RLC_002_00041;Cptb_C231_00604	5;5;5;5;2	5;5;5;5;2	5;5;5;5;2	>tr|D9QEW6|D9QEW6_CORP2 Lon protease OS=Corynebacterium pseudotuberculosis (strain C231) GN=lon PE=4 SV=1;>Cptb_RLC_003_01650 Lon protease [Corynebacterium pseudotuberculosis C231];>Cptb_RLC_002_00041 Lon protease [Corynebacterium pseudotuberculosis C231];	5	5	5	5	4	4	4	4	4	4	4	4	4	16.2	16.2	16.2	36.935	351	351;351;351;351;314	3.21		9	10	4	4	1	0	66.656	1.2142	0.99725	16.682	21	0	Median	1.4656	1.1388	16.71	9	0	Median	1.0715	0.92856	15.207	6
tr|D9QEW7|D9QEW7_CORP2;Cptb_RLC_003_01651;Cptb_RLC_002_00040;Cptb_C231_00605;Cptb_RLC_001_01436	tr|D9QEW7|D9QEW7_CORP2;Cptb_RLC_003_01651;Cptb_RLC_002_00040;Cptb_C231_00605;Cptb_RLC_001_01436	4;4;4;4;2	4;4;4;4;2	4;4;4;4;2	>tr|D9QEW7|D9QEW7_CORP2 Uncharacterized protein OS=Corynebacterium pseudotuberculosis (strain C231) GN=CpC231_0553 PE=4 SV=1;>Cptb_RLC_003_01651 hypothetical protein [Corynebacterium pseudotuberculosis C231];>Cptb_RLC_002_00040 hypothetical protein [Coryne	5	4	4	4	3	3	2	3	3	2	3	3	2	27.4	27.4	27.4	24.812	234	234;234;234;234;110	4.25	2	1		3	1	5	0	25.31	1.1085	0.84592	28.193	7	0	Median	1.066	0.82658	13.34	4	0	Median	0.98727	0.84592	91.865	3
tr|D9QEW8|D9QEW8_CORP2;Cptb_RLC_003_01652;Cptb_RLC_002_00039;Cptb_RLC_001_01339;Cptb_C231_00606	tr|D9QEW8|D9QEW8_CORP2;Cptb_RLC_003_01652;Cptb_RLC_002_00039;Cptb_RLC_001_01339;Cptb_C231_00606	4;4;4;4;4	4;4;4;4;4	4;4;4;4;4	>tr|D9QEW8|D9QEW8_CORP2 Uncharacterized protein OS=Corynebacterium pseudotuberculosis (strain C231) GN=CpC231_0554 PE=4 SV=1;>Cptb_RLC_003_01652 hypothetical protein [Corynebacterium pseudotuberculosis C231];>Cptb_RLC_002_00039 hypothetical protein [Coryne	5	4	4	4	4	2	3	4	2	3	4	2	3	34.7	34.7	34.7	17.877	167	167;167;167;167;167	4.16		4	4	2	3	6	0	16.329	1.2632	1.036	19.206	10	0	Median	1.3151	1.0205	17.633	4	0	Median	1.2884	1.1007	19.789	3
tr|D9QEX3|D9QEX3_CORP2;Cptb_RLC_003_01660;Cptb_RLC_002_00031;Cptb_C231_00616;Cptb_RLC_001_01232	tr|D9QEX3|D9QEX3_CORP2;Cptb_RLC_003_01660;Cptb_RLC_002_00031;Cptb_C231_00616	16;16;16;16;3	16;16;16;16;3	16;16;16;16;3	>tr|D9QEX3|D9QEX3_CORP2 UvrABC system protein B OS=Corynebacterium pseudotuberculosis (strain C231) GN=uvrB PE=4 SV=1;>Cptb_RLC_003_01660 UvrABC system protein B [Corynebacterium pseudotuberculosis C231];>Cptb_RLC_002_00031 UvrABC system protein B [Coryneb	5	16	16	16	13	12	15	13	12	15	13	12	15	13.3	13.3	13.3	183.51	1648	1648;1648;1648;1648;547	3.76	4	18	24	25	21	13	0	149.41	1.4932	1.1666	27.344	78	0	Median	1.3535	1.0492	29.47	35	0	Median	1.6497	1.3682	15.649	22
tr|D9Q932|D9Q932_CORP2;Cptb_RLC_003_01671;Cptb_RLC_002_00020;Cptb_C231_00627;Cptb_RLC_001_01896	tr|D9Q932|D9Q932_CORP2;Cptb_RLC_003_01671;Cptb_RLC_002_00020;Cptb_C231_00627	12;12;12;12;5	12;12;12;12;5	12;12;12;12;5	>tr|D9Q932|D9Q932_CORP2 Methylmalonyl-CoA carboxyltransferase 5S subunit OS=Corynebacterium pseudotuberculosis (strain C231) GN=CpC231_0571 PE=4 SV=1;>Cptb_RLC_003_01671 Methylmalonyl-CoA carboxyltransferase 5S subunit [Corynebacterium pseudotuberculosis C	5	12	12	12	6	10	11	6	10	11	6	10	11	20.5	20.5	20.5	54.75	493	493;493;493;493;204	4.52	2	5	12	15	27	22	0	56.969	1.739	1.4534	42.881	57	0	Median	0.95782	0.73843	7.3908	24	0	Median	1.8609	1.5758	17.048	16
tr|D9Q935|D9Q935_CORP2;Cptb_RLC_003_01674;Cptb_RLC_002_00017;Cptb_RLC_001_00704;Cptb_C231_00630	tr|D9Q935|D9Q935_CORP2;Cptb_RLC_003_01674;Cptb_RLC_002_00017;Cptb_RLC_001_00704;Cptb_C231_00630	1;1;1;1;1	1;1;1;1;1	1;1;1;1;1	>tr|D9Q935|D9Q935_CORP2 Methylmalonyl-CoA carboxyltransferase 1.3S subunit OS=Corynebacterium pseudotuberculosis (strain C231) GN=CpC231_0574 PE=4 SV=1;>Cptb_RLC_003_01674 Methylmalonyl-CoA carboxyltransferase 1.3S subunit [Corynebacterium pseudotuberculos	5	1	1	1	1	1	1	1	1	1	1	1	1	14.2	14.2	14.2	12.313	120	120;120;120;120;120	2.46	2	5	4	2			0	7.1225	0.85046	3.4168	45.956	13	13	Linear	0.67301	0.47028	49.607	5	5	Median	0.94148	0.76786	25.445	4
tr|D9Q936|D9Q936_CORP2;Cptb_RLC_003_01675;Cptb_RLC_002_00016;Cptb_RLC_001_00705;Cptb_C231_00631	tr|D9Q936|D9Q936_CORP2;Cptb_RLC_003_01675;Cptb_RLC_002_00016;Cptb_RLC_001_00705;Cptb_C231_00631	7;7;7;7;7	7;7;7;7;7	7;7;7;7;7	>tr|D9Q936|D9Q936_CORP2 Uncharacterized protein OS=Corynebacterium pseudotuberculosis (strain C231) GN=CpC231_0575 PE=4 SV=1;>Cptb_RLC_003_01675 hypothetical protein [Corynebacterium pseudotuberculosis C231];>Cptb_RLC_002_00016 hypothetical protein [Coryne	5	7	7	7	6	4	6	6	4	6	6	4	6	27.2	27.2	27.2	40.996	394	394;394;394;394;394	4.03		9	16	13	10	13	0	96.131	1.6792	1.3109	40.007	46	0	Median	1.8699	1.3956	19.695	26	0	Median	1.5271	1.3269	14.879	9
tr|D9Q937|D9Q937_CORP2;Cptb_RLC_003_01676;Cptb_RLC_002_00015;Cptb_RLC_001_00706;Cptb_C231_00632	tr|D9Q937|D9Q937_CORP2;Cptb_RLC_003_01676;Cptb_RLC_002_00015;Cptb_RLC_001_00706;Cptb_C231_00632	2;2;2;2;2	2;2;2;2;2	2;2;2;2;2	>tr|D9Q937|D9Q937_CORP2 Histidinol-phosphatase OS=Corynebacterium pseudotuberculosis (strain C231) GN=hisN PE=4 SV=1;>Cptb_RLC_003_01676 Histidinol-phosphatase [Corynebacterium pseudotuberculosis C231];>Cptb_RLC_002_00015 Histidinol-phosphatase [Corynebact	5	2	2	2	2	2	2	2	2	2	2	2	2	13.8	13.8	13.8	28.589	268	268;268;268;268;268	4.7			5	6	8	8	0	72.619	1.3916	1.1063	11.327	24	0	Median	1.4164	1.1173	10.149	11	0	Median	1.1772	0.98722	7.3662	7
Cptb_C231_00634;tr|D9Q938|D9Q938_CORP2;Cptb_RLC_003_01677;Cptb_RLC_002_00014	Cptb_C231_00634;tr|D9Q938|D9Q938_CORP2;Cptb_RLC_003_01677;Cptb_RLC_002_00014	3;3;3;3	3;3;3;3	3;3;3;3	>Cptb_C231_00634 Inositol-1-monophosphatase ImpA [Corynebacterium pseudotuberculosis C231];>tr|D9Q938|D9Q938_CORP2 Inositol-1-monophosphatase ImpA OS=Corynebacterium pseudotuberculosis (strain C231) GN=impA PE=4 SV=1;>Cptb_RLC_003_01677 Inositol-1-monophos	4	3	3	3	3	2	2	3	2	2	3	2	2	17.1	17.1	17.1	23.691	217	217;294;294;294	2.72	2	8	5	1		2	0	10.828	1.1818	0.94931	18.14	17	0	Median	1.0948	0.8462	14.919	9	0	Median	1.2896	1.0747	12.736	4
tr|D9Q939|D9Q939_CORP2;Cptb_RLC_003_01678;Cptb_RLC_002_00013;Cptb_C231_00635;Cptb_RLC_001_01834	tr|D9Q939|D9Q939_CORP2;Cptb_RLC_003_01678;Cptb_RLC_002_00013;Cptb_C231_00635	9;9;9;9;4	9;9;9;9;4	9;9;9;9;4	>tr|D9Q939|D9Q939_CORP2 Peptide chain release factor 2 OS=Corynebacterium pseudotuberculosis (strain C231) GN=prfB PE=3 SV=1;>Cptb_RLC_003_01678 Peptide chain release factor 2 (RF-2) [Corynebacterium pseudotuberculosis C231];>Cptb_RLC_002_00013 Peptide cha	5	9	9	9	8	5	7	8	5	7	8	5	7	34.7	34.7	34.7	41.191	366	366;366;366;366;183	4.25		7	9	13	8	14	0	71.208	1.0284	0.82212	20.569	40	0	Median	1.1503	0.92525	18.971	21	0	Median	0.93408	0.81915	16.696	7
tr|D9Q942|D9Q942_CORP2;Cptb_RLC_003_01683;Cptb_RLC_002_00008;Cptb_C231_00640;Cptb_RLC_001_01560	tr|D9Q942|D9Q942_CORP2;Cptb_RLC_003_01683;Cptb_RLC_002_00008;Cptb_C231_00640	4;4;4;4;1	4;4;4;4;1	4;4;4;4;1	>tr|D9Q942|D9Q942_CORP2 Cell division protein FtsX OS=Corynebacterium pseudotuberculosis (strain C231) GN=ftsX PE=3 SV=1;>Cptb_RLC_003_01683 Cell division protein ftsX [Corynebacterium pseudotuberculosis C231];>Cptb_RLC_002_00008 Cell division protein ftsX	5	4	4	4	4	3	3	4	3	3	4	3	3	19.3	19.3	19.3	33.054	300	300;300;300;300;152	4.75		1	10	20	22	24	0	46.181	1.314	1.0536	22.834	64	0	Median	1.251	0.99619	11.208	35	0	Median	1.3174	1.1427	8.4923	14
tr|D9Q943|D9Q943_CORP2;Cptb_RLC_003_01684;Cptb_RLC_002_00007;Cptb_RLC_001_01559;Cptb_C231_00641	tr|D9Q943|D9Q943_CORP2;Cptb_RLC_003_01684;Cptb_RLC_002_00007;Cptb_RLC_001_01559;Cptb_C231_00641	3;3;3;3;3	3;3;3;3;3	3;3;3;3;3	>tr|D9Q943|D9Q943_CORP2 SsrA-binding protein OS=Corynebacterium pseudotuberculosis (strain C231) GN=smpB PE=3 SV=1;>Cptb_RLC_003_01684 SsrA-binding protein/SmpB superfamily [Corynebacterium pseudotuberculosis C231];>Cptb_RLC_002_00007 SsrA-binding protein/	5	3	3	3	2	1	2	2	1	2	2	1	2	14.7	14.7	14.7	18.638	163	163;163;163;163;163	2.73	1	4	5			1	0	4.3089	1.187	0.98871	8.6525	9	0	Median	1.3287	1.038	4.3456	4	0	Median	1.0579	0.92304	9.72	2
tr|D9Q945|D9Q945_CORP2;Cptb_RLC_003_01686;Cptb_RLC_002_00005;Cptb_C231_00643	tr|D9Q945|D9Q945_CORP2;Cptb_RLC_003_01686;Cptb_RLC_002_00005;Cptb_C231_00643	7;7;7;7	7;7;7;7	7;7;7;7	>tr|D9Q945|D9Q945_CORP2 Carbonic anhydrase OS=Corynebacterium pseudotuberculosis (strain C231) GN=cynT PE=3 SV=1;>Cptb_RLC_003_01686 carbonic anhydrase [Corynebacterium pseudotuberculosis C231];>Cptb_RLC_002_00005 carbonic anhydrase [Corynebacterium pseudo	4	7	7	7	5	6	5	5	6	5	5	6	5	36.7	36.7	36.7	26.02	240	240;240;240;240	5.03		1	5	5	9	19	0	83.19	1.1298	0.88469	30.099	32	0	Median	1.0531	0.82099	10.392	15	0	Median	1.4159	1.211	41.861	10
tr|D9Q946|D9Q946_CORP2;Cptb_RLC_003_01687;Cptb_RLC_002_00004;Cptb_RLC_001_00296;Cptb_C231_00644	tr|D9Q946|D9Q946_CORP2;Cptb_RLC_003_01687;Cptb_RLC_002_00004;Cptb_RLC_001_00296;Cptb_C231_00644	10;10;10;10;10	10;10;10;10;10	10;10;10;10;10	>tr|D9Q946|D9Q946_CORP2 Periplasmic binding protein OS=Corynebacterium pseudotuberculosis (strain C231) GN=fecB PE=4 SV=1;>Cptb_RLC_003_01687 Periplasmic binding protein [Corynebacterium pseudotuberculosis C231];>Cptb_RLC_002_00004 Periplasmic binding prot	5	10	10	10	7	6	7	7	6	7	7	6	7	32.7	32.7	32.7	35.723	330	330;330;330;330;330	3.77	2	9	9	7	9	7	0	48.108	1.0252	0.80016	19.126	37	0	Median	1.0519	0.8067	14.209	19	0	Median	0.76842	0.64775	17.65	10
tr|D9QBX2|D9QBX2_CORP2;Cptb_RLC_003_00150;Cptb_RLC_002_00185;Cptb_RLC_001_02066;Cptb_C231_00650	tr|D9QBX2|D9QBX2_CORP2;Cptb_RLC_003_00150;Cptb_RLC_002_00185;Cptb_RLC_001_02066;Cptb_C231_00650	5;5;5;5;5	5;5;5;5;5	5;5;5;5;5	>tr|D9QBX2|D9QBX2_CORP2 50S ribosomal protein L27 OS=Corynebacterium pseudotuberculosis (strain C231) GN=rpmA PE=3 SV=1;>Cptb_RLC_003_00150 50S ribosomal protein L27 [Corynebacterium pseudotuberculosis C231];>Cptb_RLC_002_00185 50S ribosomal protein L27 [C	5	5	5	5	4	4	5	4	4	5	4	4	5	52.3	52.3	52.3	9.5256	88	88;88;88;88;88	3.76	10	9	11	16	17	12	0	46.573	1.6381	1.2525	13.313	56	0	Median	1.6708	1.3145	10.133	29	0	Median	1.1999	1.0567	8.7951	11
tr|D9QBX1|D9QBX1_CORP2;Cptb_RLC_003_00149;Cptb_RLC_002_00184;Cptb_RLC_001_01154;Cptb_C231_00651	tr|D9QBX1|D9QBX1_CORP2;Cptb_RLC_003_00149;Cptb_RLC_002_00184;Cptb_RLC_001_01154;Cptb_C231_00651	8;8;8;8;8	8;8;8;8;8	8;8;8;8;8	>tr|D9QBX1|D9QBX1_CORP2 GTPase Obg OS=Corynebacterium pseudotuberculosis (strain C231) GN=obgE PE=3 SV=1;>Cptb_RLC_003_00149 GTPase ObgE [Corynebacterium pseudotuberculosis C231];>Cptb_RLC_002_00184 GTPase ObgE [Corynebacterium pseudotuberculosis C231];>Cp	5	8	8	8	8	5	6	8	5	6	8	5	6	17.3	17.3	17.3	54.917	508	508;508;508;508;508	4.74			7	12	9	15	0	47.877	1.0065	0.81175	31.366	22	0	Median	1.2752	0.97857	20.791	10	0	Median	1.2081	1.0047	34.375	4
Cptb_C231_00653;tr|D9QBX0|D9QBX0_CORP2;Cptb_RLC_003_00148;Cptb_RLC_002_00183	Cptb_C231_00653;tr|D9QBX0|D9QBX0_CORP2;Cptb_RLC_003_00148;Cptb_RLC_002_00183	2;2;2;2	2;2;2;2	2;2;2;2	>Cptb_C231_00653 glutamate 5-kinase [Corynebacterium pseudotuberculosis C231];>tr|D9QBX0|D9QBX0_CORP2 Glutamate 5-kinase OS=Corynebacterium pseudotuberculosis (strain C231) GN=proB PE=3 SV=1;>Cptb_RLC_003_00148 glutamate 5-kinase [Corynebacterium pseudotub	4	2	2	2	2	1	1	2	1	1	2	1	1	15	15	15	19.914	193	193;417;417;417	2.39	1	9	8				0	18.655	1.2059	0.99082	15.954	13	0	Median	1.3426	1.0241	17.308	7	0	Median	1.1378	0.97639	12.68	4
tr|D9QBW6|D9QBW6_CORP2;Cptb_RLC_003_00144;Cptb_RLC_002_00179;Cptb_C231_00657;Cptb_RLC_001_01485;Cptb_RLC_001_01484	tr|D9QBW6|D9QBW6_CORP2;Cptb_RLC_003_00144;Cptb_RLC_002_00179;Cptb_C231_00657	12;12;12;12;1;1	12;12;12;12;1;1	12;12;12;12;1;1	>tr|D9QBW6|D9QBW6_CORP2 Gamma-glutamyl phosphate reductase OS=Corynebacterium pseudotuberculosis (strain C231) GN=proA PE=3 SV=1;>Cptb_RLC_003_00144 gamma-glutamyl phosphate reductase [Corynebacterium pseudotuberculosis C231];>Cptb_RLC_002_00179 gamma-glut	6	12	12	12	8	11	10	8	11	10	8	11	10	34.6	34.6	34.6	45.503	428	428;428;428;428;58;68	4.28	2	14	22	23	27	31	0	261.45	1.2071	0.95118	17.762	74	0	Median	1.2063	0.92553	17.567	38	0	Median	1.1578	1.0044	18.015	21
tr|D9QBW4|D9QBW4_CORP2;Cptb_RLC_003_00142;Cptb_RLC_002_00177;Cptb_C231_00659	tr|D9QBW4|D9QBW4_CORP2;Cptb_RLC_003_00142;Cptb_RLC_002_00177;Cptb_C231_00659	3;3;3;3	3;3;3;3	3;3;3;3	>tr|D9QBW4|D9QBW4_CORP2 Ribosomal silencing factor RsfS OS=Corynebacterium pseudotuberculosis (strain C231) GN=rsfS PE=3 SV=1;>Cptb_RLC_003_00142 Protein yqeL [Corynebacterium pseudotuberculosis C231];>Cptb_RLC_002_00177 Protein yqeL [Corynebacterium pseud	4	3	3	3	3	3	3	3	3	3	3	3	3	29	29	29	17.608	155	155;155;155;155	4.72	1	1	8	16	21	20	0	67.366	1.2206	0.9721	14.148	60	0	Median	1.2686	0.99075	13.901	33	0	Median	1.113	0.93802	16.603	14
tr|D9QBW3|D9QBW3_CORP2;Cptb_RLC_003_00141;Cptb_RLC_002_00176;Cptb_RLC_001_01149;Cptb_C231_00660	tr|D9QBW3|D9QBW3_CORP2;Cptb_RLC_003_00141;Cptb_RLC_002_00176;Cptb_RLC_001_01149;Cptb_C231_00660	5;5;5;5;5	5;5;5;5;5	5;5;5;5;5	>tr|D9QBW3|D9QBW3_CORP2 Phosphoglycerate mutase OS=Corynebacterium pseudotuberculosis (strain C231) GN=gpmB PE=4 SV=1;>Cptb_RLC_003_00141 phosphoglycerate mutase [Corynebacterium pseudotuberculosis C231];>Cptb_RLC_002_00176 phosphoglycerate mutase [Coryneb	5	5	5	5	5	5	5	5	5	5	5	5	5	20.2	20.2	20.2	27.516	247	247;247;247;247;247	3	4	14	7	2	4	4	0	57.861	1.2572	1.0022	15.142	27	0	Median	1.2565	0.98286	15.193	12	0	Median	1.1999	1.0041	8.4308	7
tr|D9QBW2|D9QBW2_CORP2;Cptb_RLC_003_00140;Cptb_RLC_002_00175;Cptb_RLC_001_01150;Cptb_C231_00661	tr|D9QBW2|D9QBW2_CORP2;Cptb_RLC_003_00140;Cptb_RLC_002_00175;Cptb_RLC_001_01150;Cptb_C231_00661	2;2;2;2;2	2;2;2;2;2	2;2;2;2;2	>tr|D9QBW2|D9QBW2_CORP2 DegV family protein OS=Corynebacterium pseudotuberculosis (strain C231) GN=CpC231_1576 PE=4 SV=1;>Cptb_RLC_003_00140 degV family protein [Corynebacterium pseudotuberculosis C231];>Cptb_RLC_002_00175 degV family protein [Corynebacter	5	2	2	2	2	1	1	2	1	1	2	1	1	10.5	10.5	10.5	28.842	276	276;276;276;276;276	4.25			1	4	3		0	12.656	1.0104	0.79818	41.141	5	0	Median	1.4824	1.0943	24.101	5	3	Median	NaN	NaN	NaN	1
tr|D9QBV6|D9QBV6_CORP2;Cptb_RLC_003_00134;Cptb_RLC_002_00169;Cptb_C231_00667	tr|D9QBV6|D9QBV6_CORP2;Cptb_RLC_003_00134;Cptb_RLC_002_00169;Cptb_C231_00667	3;3;3;3	3;3;3;3	3;3;3;3	>tr|D9QBV6|D9QBV6_CORP2 30S ribosomal protein S20 OS=Corynebacterium pseudotuberculosis (strain C231) GN=rpsT PE=3 SV=1;>Cptb_RLC_003_00134 30S ribosomal protein S20 [Corynebacterium pseudotuberculosis C231];>Cptb_RLC_002_00169 30S ribosomal protein S20 [C	4	3	3	3	3	2	3	3	2	3	3	2	3	31	31	31	9.7182	87	87;87;87;87	3.74	4	8	5	5	2	11	0	80.723	1.7125	1.2973	16.572	31	0	Median	1.799	1.4059	11.391	17	0	Median	1.2491	1.0789	12.385	7
Cptb_RLC_001_01851;Cptb_RLC_003_00133;Cptb_RLC_002_00168;Cptb_C231_00668;tr|D9QBV5|D9QBV5_CORP2	Cptb_RLC_001_01851;Cptb_RLC_003_00133;Cptb_RLC_002_00168;Cptb_C231_00668;tr|D9QBV5|D9QBV5_CORP2	2;2;2;2;2	2;2;2;2;2	2;2;2;2;2	>Cptb_RLC_001_01851 PemK-like protein;>Cptb_RLC_003_00133 PemK-like protein [Corynebacterium pseudotuberculosis C231];>Cptb_RLC_002_00168 PemK-like protein [Corynebacterium pseudotuberculosis C231];>Cptb_C231_00668 PemK-like protein [Corynebacterium pseudo	5	2	2	2	2	2	1	2	2	1	2	2	1	10.4	10.4	10.4	15.247	135	135;182;182;182;184	5.1				3	3	4	0	11.829	1.5963	1.1225	20.565	5	0	Median	1.4975	1.1664	14.083	5	3	Median	1.1921	1.0037	4.5701	2
tr|D9QBV4|D9QBV4_CORP2;Cptb_RLC_003_00132;Cptb_RLC_002_00167;Cptb_RLC_001_00487;Cptb_C231_00669	tr|D9QBV4|D9QBV4_CORP2;Cptb_RLC_003_00132;Cptb_RLC_002_00167;Cptb_RLC_001_00487;Cptb_C231_00669	10;10;10;10;10	10;10;10;10;10	10;10;10;10;10	>tr|D9QBV4|D9QBV4_CORP2 Elongation factor 4 OS=Corynebacterium pseudotuberculosis (strain C231) GN=lepA PE=3 SV=1;>Cptb_RLC_003_00132 GTP-binding protein LepA [Corynebacterium pseudotuberculosis C231];>Cptb_RLC_002_00167 GTP-binding protein LepA [Corynebac	5	10	10	10	10	8	7	10	8	7	10	8	7	22.6	22.6	22.6	68.252	615	615;615;615;615;615	4.08		5	22	12	7	15	0	64.63	1.1929	0.90049	21.027	41	0	Median	1.1972	0.92744	22.695	21	0	Median	1.0883	0.8657	21.731	12
tr|D9QBV3|D9QBV3_CORP2;Cptb_RLC_003_00131;Cptb_RLC_002_00166;Cptb_RLC_001_00486;Cptb_C231_00670	tr|D9QBV3|D9QBV3_CORP2;Cptb_RLC_003_00131;Cptb_RLC_002_00166;Cptb_RLC_001_00486;Cptb_C231_00670	1;1;1;1;1	1;1;1;1;1	1;1;1;1;1	>tr|D9QBV3|D9QBV3_CORP2 Uncharacterized protein OS=Corynebacterium pseudotuberculosis (strain C231) GN=CpC231_1567 PE=4 SV=1;>Cptb_RLC_003_00131 hypothetical protein [Corynebacterium pseudotuberculosis C231];>Cptb_RLC_002_00166 hypothetical protein [Coryne	5	1	1	1	0	0	1	0	0	1	0	0	1	5.6	5.6	5.6	22.669	197	197;197;197;197;197	2		1					0	2.7914	NaN	NaN	NaN	1	1	Median	NaN	NaN	NaN	0	0	Median	NaN	NaN	NaN	0
tr|D9QBU6|D9QBU6_CORP2;Cptb_RLC_003_00123;Cptb_RLC_002_00158;Cptb_C231_00679	tr|D9QBU6|D9QBU6_CORP2;Cptb_RLC_003_00123;Cptb_RLC_002_00158;Cptb_C231_00679	1;1;1;1	1;1;1;1	1;1;1;1	>tr|D9QBU6|D9QBU6_CORP2 Uncharacterized protein OS=Corynebacterium pseudotuberculosis (strain C231) GN=CpC231_1558 PE=4 SV=1;>Cptb_RLC_003_00123 hypothetical protein [Corynebacterium pseudotuberculosis C231];>Cptb_RLC_002_00158 hypothetical protein [Coryne	4	1	1	1	1	1	1	1	1	1	1	1	1	3	3	3	45.824	440	440;440;440;440	3.18		3	3	5			0	5.7862	1.0113	0.79807	5.6763	4	0	Median	1.0113	0.79807	5.6763	4	0	Median	0.3885	0.33898	12.602	2
tr|D9QBU5|D9QBU5_CORP2;Cptb_RLC_003_00122;Cptb_RLC_002_00157;Cptb_RLC_001_01400;Cptb_C231_00680	tr|D9QBU5|D9QBU5_CORP2;Cptb_RLC_003_00122;Cptb_RLC_002_00157;Cptb_RLC_001_01400;Cptb_C231_00680	1;1;1;1;1	1;1;1;1;1	1;1;1;1;1	>tr|D9QBU5|D9QBU5_CORP2 Pyridoxal phosphate enzyme, YggS family OS=Corynebacterium pseudotuberculosis (strain C231) GN=CpC231_1557 PE=3 SV=1;>Cptb_RLC_003_00122 Pyridoxal phosphate enzyme, YggS family [Corynebacterium pseudotuberculosis C231];>Cptb_RLC_002	5	1	1	1	1	1	1	1	1	1	1	1	1	9.1	9.1	9.1	25.305	232	232;232;232;232;232	3.29		5	5	4	3		0	22.14	1.2764	0.99282	23.015	16	0	Median	1.2623	0.98388	10.452	9	0	Median	1.0209	0.85547	7.2161	3
tr|D9QBU4|D9QBU4_CORP2;Cptb_RLC_003_00121;Cptb_RLC_002_00156;Cptb_C231_00681	tr|D9QBU4|D9QBU4_CORP2;Cptb_RLC_003_00121;Cptb_RLC_002_00156;Cptb_C231_00681	4;4;4;4	4;4;4;4	4;4;4;4	>tr|D9QBU4|D9QBU4_CORP2 Proline iminopeptidase OS=Corynebacterium pseudotuberculosis (strain C231) GN=CpC231_1556 PE=4 SV=1;>Cptb_RLC_003_00121 Proline iminopeptidase [Corynebacterium pseudotuberculosis C231];>Cptb_RLC_002_00156 Proline iminopeptidase [Cor	4	4	4	4	4	3	3	4	3	3	4	3	3	12.5	12.5	12.5	47.078	423	423;423;423;423	4.5		1	7	6	8	8	0	15.331	1.2029	0.95406	11.705	20	0	Median	1.2029	0.94998	11.461	14	0	Median	1.1491	0.97814	11.902	4
tr|D9QBU2|D9QBU2_CORP2;Cptb_RLC_003_00119;Cptb_RLC_002_00154;Cptb_C231_00683;Cptb_RLC_001_01791	tr|D9QBU2|D9QBU2_CORP2;Cptb_RLC_003_00119;Cptb_RLC_002_00154;Cptb_C231_00683;Cptb_RLC_001_01791	6;6;6;6;4	6;6;6;6;4	6;6;6;6;4	>tr|D9QBU2|D9QBU2_CORP2 Oligopeptide transport ATP-binding protein OppD OS=Corynebacterium pseudotuberculosis (strain C231) GN=oppDF2 PE=3 SV=1;>Cptb_RLC_003_00119 Oligopeptide transport ATP-binding protein OppD [Corynebacterium pseudotuberculosis C231];>C	5	6	6	6	6	5	4	6	5	4	6	5	4	15.9	15.9	15.9	52.092	477	477;477;477;477;245	3.93		1	17	13	6	5	0	61.088	1.1865	0.91101	23.809	31	0	Median	1.3626	1.0203	11.404	17	0	Median	0.79646	0.69808	12.895	5
tr|D9QBT9|D9QBT9_CORP2;Cptb_RLC_003_00116;Cptb_RLC_002_00151;Cptb_C231_00686;Cptb_RLC_001_02024	tr|D9QBT9|D9QBT9_CORP2;Cptb_RLC_003_00116;Cptb_RLC_002_00151;Cptb_C231_00686	12;12;12;12;3	12;12;12;12;3	12;12;12;12;3	>tr|D9QBT9|D9QBT9_CORP2 ABC-type dipeptide transport system, periplasmic componen OS=Corynebacterium pseudotuberculosis (strain C231) GN=oppA5 PE=4 SV=1;>Cptb_RLC_003_00116 dipeptide ABC transporter substrate-binding protein [Corynebacterium pseudotubercul	5	12	12	12	10	8	6	10	8	6	10	8	6	28.5	28.5	28.5	55.333	513	513;513;513;513;83	4.65	1	4	9	12	13	24	0	145.38	1.2407	0.98277	37.567	44	0	Median	1.4832	1.1579	20.654	23	0	Median	0.85308	0.73293	35.463	12
tr|D9QBT6|D9QBT6_CORP2;Cptb_RLC_003_00113;Cptb_RLC_002_00148;Cptb_C231_00689	tr|D9QBT6|D9QBT6_CORP2;Cptb_RLC_003_00113;Cptb_RLC_002_00148;Cptb_C231_00689	1;1;1;1	1;1;1;1	1;1;1;1	>tr|D9QBT6|D9QBT6_CORP2 Ectoine, glycine betaine and proline transport system membrane OS=Corynebacterium pseudotuberculosis (strain C231) GN=ectP PE=4 SV=1;>Cptb_RLC_003_00113 ectoine, glycine betaine and proline transport system membrane protein [Coryneb	4	1	1	1	1	0	0	1	0	0	1	0	0	2.1	2.1	2.1	66.753	610	610;610;610;610	6						1	0.0067822	0.80292	NaN	NaN	NaN	0	0	Median	NaN	NaN	NaN	0	0	Median	NaN	NaN	NaN	0
tr|D9QBT2|D9QBT2_CORP2;Cptb_RLC_003_00107;Cptb_RLC_002_00142;Cptb_C231_00695;Cptb_RLC_001_01907	tr|D9QBT2|D9QBT2_CORP2;Cptb_RLC_003_00107;Cptb_RLC_002_00142;Cptb_C231_00695;Cptb_RLC_001_01907	4;4;4;4;2	4;4;4;4;2	4;4;4;4;2	>tr|D9QBT2|D9QBT2_CORP2 Uncharacterized protein OS=Corynebacterium pseudotuberculosis (strain C231) GN=CpC231_1543 PE=4 SV=1;>Cptb_RLC_003_00107 hypothetical protein [Corynebacterium pseudotuberculosis C231];>Cptb_RLC_002_00142 hypothetical protein [Coryne	5	4	4	4	4	3	3	4	3	3	4	3	3	25	25	25	17.391	168	168;168;168;168;83	3.84		6	10	17	7	4	0	26.641	1.1171	0.91669	23.46	26	0	Median	1.0818	0.85939	26.327	11	0	Median	1.1112	0.93328	26.102	7
tr|D9QBS6|D9QBS6_CORP2;Cptb_RLC_003_00102;Cptb_RLC_002_00136;Cptb_C231_00700	tr|D9QBS6|D9QBS6_CORP2;Cptb_RLC_003_00102;Cptb_RLC_002_00136;Cptb_C231_00700	14;14;14;14	14;14;14;14	14;14;14;14	>tr|D9QBS6|D9QBS6_CORP2 Peptidyl-dipeptidase OS=Corynebacterium pseudotuberculosis (strain C231) GN=dcp PE=3 SV=1;>Cptb_RLC_003_00102 Peptidyl-dipeptidase [Corynebacterium pseudotuberculosis C231];>Cptb_RLC_002_00136 Peptidyl-dipeptidase [Corynebacterium p	4	14	14	14	12	13	11	12	13	11	12	13	11	24.4	24.4	24.4	75.792	692	692;692;692;692	4.09	14	22	26	37	47	41	0	206.07	1.0569	0.82959	15.887	146	0	Median	1.1549	0.91177	13.617	78	0	Median	0.92604	0.77966	15.743	35
tr|D9QBR9|D9QBR9_CORP2;Cptb_RLC_003_00093;Cptb_RLC_002_00127;Cptb_C231_00711	tr|D9QBR9|D9QBR9_CORP2;Cptb_RLC_003_00093;Cptb_RLC_002_00127;Cptb_C231_00711	5;5;5;5	5;5;5;5	5;5;5;5	>tr|D9QBR9|D9QBR9_CORP2 Chaperone protein DnaJ OS=Corynebacterium pseudotuberculosis (strain C231) GN=dnaJ1 PE=3 SV=1;>Cptb_RLC_003_00093 Chaperone protein dnaJ 1 [Corynebacterium pseudotuberculosis C231];>Cptb_RLC_002_00127 Chaperone protein dnaJ 1 [Coryn	4	5	5	5	5	4	2	5	4	2	5	4	2	20.6	20.6	20.6	40.175	378	378;378;378;378	4.15		5	6	6	11	5	0	24.499	1.246	0.95955	24.423	30	0	Median	1.2527	0.98038	18.397	18	0	Median	1.1185	0.94134	36.5	8
tr|D9QBR7|D9QBR7_CORP2;Cptb_RLC_003_00091;Cptb_RLC_002_00125;Cptb_RLC_001_01208;Cptb_C231_00713	tr|D9QBR7|D9QBR7_CORP2;Cptb_RLC_003_00091;Cptb_RLC_002_00125;Cptb_RLC_001_01208;Cptb_C231_00713	10;10;10;10;10	10;10;10;10;10	10;10;10;10;10	>tr|D9QBR7|D9QBR7_CORP2 Phosphate starvation-inducible protein PhoH OS=Corynebacterium pseudotuberculosis (strain C231) GN=phoH PE=4 SV=1;>Cptb_RLC_003_00091 Phosphate starvation-inducible protein PhoH [Corynebacterium pseudotuberculosis C231];>Cptb_RLC_00	5	10	10	10	8	10	7	8	10	7	8	10	7	44.9	44.9	44.9	37.805	345	345;345;345;345;345	4.05	4	11	16	20	16	19	0	152.02	1.089	0.86021	22.761	65	0	Median	1.0999	0.85192	17.738	32	0	Median	0.9401	0.80133	31.446	18
tr|D9QBR6|D9QBR6_CORP2;Cptb_RLC_003_00090;Cptb_RLC_002_00124;Cptb_C231_00714	tr|D9QBR6|D9QBR6_CORP2;Cptb_RLC_003_00090;Cptb_RLC_002_00124;Cptb_C231_00714	1;1;1;1	1;1;1;1	1;1;1;1	>tr|D9QBR6|D9QBR6_CORP2 Endoribonuclease YbeY OS=Corynebacterium pseudotuberculosis (strain C231) GN=ybeY PE=3 SV=1;>Cptb_RLC_003_00090 Metalloprotease [Corynebacterium pseudotuberculosis C231];>Cptb_RLC_002_00124 Metalloprotease [Corynebacterium pseudotub	4	1	1	1	1	0	1	1	0	1	1	0	1	9.7	9.7	9.7	21.081	196	196;196;196;196	5.33					2	1	0.0045662	0.99668	1.4901	1.1341	40.851	3	0	Median	1.7471	1.3442	24.034	2	0	Median	NaN	NaN	NaN	0
tr|D9QBQ9|D9QBQ9_CORP2;Cptb_RLC_003_00083;Cptb_RLC_002_00117;Cptb_C231_00721	tr|D9QBQ9|D9QBQ9_CORP2;Cptb_RLC_003_00083;Cptb_RLC_002_00117;Cptb_C231_00721	6;6;6;6	6;6;6;6	6;6;6;6	>tr|D9QBQ9|D9QBQ9_CORP2 Ferric uptake regulatory protein OS=Corynebacterium pseudotuberculosis (strain C231) GN=furB PE=4 SV=1;>Cptb_RLC_003_00083 Ferric uptake regulatory protein [Corynebacterium pseudotuberculosis C231];>Cptb_RLC_002_00117 Ferric uptake	4	6	6	6	3	6	6	3	6	6	3	6	6	45.4	45.4	45.4	15.75	141	141;141;141;141	3.29	6	11	8	6	4	7	0	51.437	1.0787	0.88544	26.197	31	0	Median	0.99973	0.75037	14.71	13	0	Median	1.203	1.0098	17.531	8
tr|D9QBQ8|D9QBQ8_CORP2;Cptb_RLC_003_00082;Cptb_RLC_002_00116;Cptb_RLC_001_01470;Cptb_C231_00722	tr|D9QBQ8|D9QBQ8_CORP2;Cptb_RLC_003_00082;Cptb_RLC_002_00116;Cptb_RLC_001_01470;Cptb_C231_00722	2;2;2;2;2	2;2;2;2;2	2;2;2;2;2	>tr|D9QBQ8|D9QBQ8_CORP2 HTH-type transcriptional regulator OS=Corynebacterium pseudotuberculosis (strain C231) GN=CpC231_1518 PE=4 SV=1;>Cptb_RLC_003_00082 HTH-type transcriptional regulator [Corynebacterium pseudotuberculosis C231];>Cptb_RLC_002_00116 HTH	5	2	2	2	2	2	2	2	2	2	2	2	2	22.6	22.6	22.6	15.01	133	133;133;133;133;133	3.67		6	5	4	2	4	0	88.441	2.6663	2.2868	68.92	11	0	Median	1.8316	1.3671	7.7608	4	0	Median	2.6663	2.2868	19.435	3
tr|D9QBQ5|D9QBQ5_CORP2;Cptb_RLC_003_00080;Cptb_RLC_002_00114;Cptb_RLC_001_01067;Cptb_C231_00724	tr|D9QBQ5|D9QBQ5_CORP2;Cptb_RLC_003_00080;Cptb_RLC_002_00114;Cptb_RLC_001_01067;Cptb_C231_00724	4;4;4;4;4	4;4;4;4;4	4;4;4;4;4	>tr|D9QBQ5|D9QBQ5_CORP2 Uncharacterized protein OS=Corynebacterium pseudotuberculosis (strain C231) GN=CpC231_1515 PE=4 SV=1;>Cptb_RLC_003_00080 hypothetical protein [Corynebacterium pseudotuberculosis C231];>Cptb_RLC_002_00114 hypothetical protein [Coryne	5	4	4	4	3	1	2	3	1	2	3	1	2	28	28	28	19.047	175	175;175;175;175;175	4.27	2	1	1	2	5	4	0	46.914	1.549	1.1431	32.657	9	0	Median	1.6421	1.2941	13.728	5	0	Median	0.82715	0.70599	5.6248	2
tr|D9QBQ3|D9QBQ3_CORP2;Cptb_RLC_003_00078;Cptb_RLC_002_00112;Cptb_C231_00726	tr|D9QBQ3|D9QBQ3_CORP2;Cptb_RLC_003_00078;Cptb_RLC_002_00112;Cptb_C231_00726	14;14;14;14	14;14;14;14	14;14;14;14	>tr|D9QBQ3|D9QBQ3_CORP2 Uncharacterized protein OS=Corynebacterium pseudotuberculosis (strain C231) GN=CpC231_1513 PE=4 SV=1;>Cptb_RLC_003_00078 hypothetical protein [Corynebacterium pseudotuberculosis C231];>Cptb_RLC_002_00112 hypothetical protein [Coryne	4	14	14	14	13	8	10	13	8	10	13	8	10	27.1	27.1	27.1	72.955	690	690;690;690;690	4.58	4	6	9	19	20	33	0	117.91	1.2108	0.9349	43.585	62	0	Median	1.1673	0.91797	52.428	33	0	Median	1.2361	1.0807	35.175	13
tr|D9QBQ2|D9QBQ2_CORP2;Cptb_RLC_003_00077;Cptb_RLC_002_00111;Cptb_C231_00727	tr|D9QBQ2|D9QBQ2_CORP2;Cptb_RLC_003_00077;Cptb_RLC_002_00111;Cptb_C231_00727	1;1;1;1	1;1;1;1	1;1;1;1	>tr|D9QBQ2|D9QBQ2_CORP2 Uncharacterized protein OS=Corynebacterium pseudotuberculosis (strain C231) GN=CpC231_1512 PE=4 SV=1;>Cptb_RLC_003_00077 hypothetical protein [Corynebacterium pseudotuberculosis C231];>Cptb_RLC_002_00111 hypothetical protein [Coryne	4	1	1	1	1	1	1	1	1	1	1	1	1	7	7	7	28.636	258	258;258;258;258	5.33				1	4	4	0	8.9716	1.6446	1.2649	17.636	6	0	Median	1.4205	1.0914	33.182	5	3	Median	1.7	1.4558	16.436	2
tr|D9QBQ1|D9QBQ1_CORP2;Cptb_RLC_003_00076;Cptb_RLC_002_00110;Cptb_C231_00728;Cptb_RLC_001_01776	tr|D9QBQ1|D9QBQ1_CORP2;Cptb_RLC_003_00076;Cptb_RLC_002_00110;Cptb_C231_00728	5;5;5;5;1	5;5;5;5;1	5;5;5;5;1	>tr|D9QBQ1|D9QBQ1_CORP2 Deoxyguanosinetriphosphate triphosphohydrolase-like protein OS=Corynebacterium pseudotuberculosis (strain C231) GN=dgt PE=3 SV=1;>Cptb_RLC_003_00076 Deoxyguanosinetriphosphate triphosphohydrolase-like protein [Corynebacterium pseudo	5	5	5	5	3	4	4	3	4	4	3	4	4	13.4	13.4	13.4	46.683	424	424;424;424;424;74	4.2			11	13	13	3	0	28.91	1.418	1.1403	26.626	32	0	Median	1.0136	0.78012	22.237	16	0	Median	1.4162	1.2002	16.529	7
tr|D9QBQ0|D9QBQ0_CORP2;Cptb_RLC_003_00075;Cptb_RLC_002_00109;Cptb_RLC_001_01775;Cptb_C231_00729	tr|D9QBQ0|D9QBQ0_CORP2;Cptb_RLC_003_00075;Cptb_RLC_002_00109;Cptb_RLC_001_01775;Cptb_C231_00729	1;1;1;1;1	1;1;1;1;1	1;1;1;1;1	>tr|D9QBQ0|D9QBQ0_CORP2 Uncharacterized protein OS=Corynebacterium pseudotuberculosis (strain C231) GN=CpC231_1510 PE=4 SV=2;>Cptb_RLC_003_00075 hypothetical protein [Corynebacterium pseudotuberculosis C231];>Cptb_RLC_002_00109 hypothetical protein [Coryne	5	1	1	1	1	1	1	1	1	1	1	1	1	10.6	10.6	10.6	9.8182	85	85;85;85;85;85	1.91	4	4	3				0.0045907	1.192	1.2268	0.93046	11.683	10	0	Median	1.2026	0.92599	7.0979	6	0	Median	1.2164	0.97863	2.3343	2
tr|D9QBP8|D9QBP8_CORP2;Cptb_RLC_003_00073;Cptb_RLC_002_00107;Cptb_C231_00731;Cptb_RLC_001_00136;Cptb_RLC_001_00135	tr|D9QBP8|D9QBP8_CORP2;Cptb_RLC_003_00073;Cptb_RLC_002_00107;Cptb_C231_00731;Cptb_RLC_001_00136	14;14;14;14;8;5	14;14;14;14;8;5	14;14;14;14;8;5	>tr|D9QBP8|D9QBP8_CORP2 Glutamine--fructose-6-phosphate aminotransferase [isomerizing] OS=Corynebacterium pseudotuberculosis (strain C231) GN=glmS PE=3 SV=1;>Cptb_RLC_003_00073 glucosamine--fructose-6-phosphate aminotransferase [Corynebacterium pseudotuber	6	14	14	14	12	9	11	12	9	11	12	9	11	22.6	22.6	22.6	67.409	624	624;624;624;624;409;188	4.47		4	14	18	10	22	0	85.914	1.1422	0.87677	27.977	53	0	Median	1.1441	0.90035	24.638	27	0	Median	0.96804	0.80258	29.274	11
tr|D9QBP7|D9QBP7_CORP2;Cptb_RLC_003_00072;Cptb_RLC_002_00106;Cptb_RLC_001_00134;Cptb_C231_00732	tr|D9QBP7|D9QBP7_CORP2;Cptb_RLC_003_00072;Cptb_RLC_002_00106;Cptb_RLC_001_00134;Cptb_C231_00732	8;8;8;8;8	8;8;8;8;8	8;8;8;8;8	>tr|D9QBP7|D9QBP7_CORP2 DNA primase OS=Corynebacterium pseudotuberculosis (strain C231) GN=dnaG PE=3 SV=1;>Cptb_RLC_003_00072 DNA primase [Corynebacterium pseudotuberculosis C231];>Cptb_RLC_002_00106 DNA primase [Corynebacterium pseudotuberculosis C231];>C	5	8	8	8	7	4	4	7	4	4	7	4	4	15.5	15.5	15.5	71.202	638	638;638;638;638;638	4.13	6	4		7	13	9	0	12.754	1.3907	1.1412	20.593	24	0	Median	1.4004	1.1005	22.883	14	0	Median	1.2278	1.1531	13.908	6
tr|D9QBP6|D9QBP6_CORP2;Cptb_RLC_003_00071;Cptb_RLC_002_00105;Cptb_RLC_001_00133;Cptb_C231_00733	tr|D9QBP6|D9QBP6_CORP2;Cptb_RLC_003_00071;Cptb_RLC_002_00105;Cptb_RLC_001_00133;Cptb_C231_00733	6;6;6;6;6	6;6;6;6;6	6;6;6;6;6	>tr|D9QBP6|D9QBP6_CORP2 Thiamine biosynthesis protein X OS=Corynebacterium pseudotuberculosis (strain C231) GN=thiX PE=4 SV=1;>Cptb_RLC_003_00071 Thiamine biosynthesis protein X [Corynebacterium pseudotuberculosis C231];>Cptb_RLC_002_00105 Thiamine biosynt	5	6	6	6	5	6	5	5	6	5	5	6	5	30.6	30.6	30.6	19.564	193	193;193;193;193;193	3.25	7	24	30	21	12	6	0	111.16	0.82578	0.65644	35.769	77	0	Median	1.0083	0.78496	33.996	40	0	Median	0.6989	0.57695	31.451	18
tr|D9QBP5|D9QBP5_CORP2;Cptb_RLC_003_00070;Cptb_RLC_002_00104;Cptb_RLC_001_00132;Cptb_C231_00734	tr|D9QBP5|D9QBP5_CORP2;Cptb_RLC_003_00070;Cptb_RLC_002_00104;Cptb_RLC_001_00132;Cptb_C231_00734	3;3;3;3;3	3;3;3;3;3	3;3;3;3;3	>tr|D9QBP5|D9QBP5_CORP2 Uncharacterized protein OS=Corynebacterium pseudotuberculosis (strain C231) GN=CpC231_1505 PE=4 SV=1;>Cptb_RLC_003_00070 hypothetical protein [Corynebacterium pseudotuberculosis C231];>Cptb_RLC_002_00104 hypothetical protein [Coryne	5	3	3	3	3	3	3	3	3	3	3	3	3	36.2	36.2	36.2	8.8191	80	80;80;80;80;80	2.36	7	10	7	2	2		0	58.075	1.2299	0.91097	54.582	21	0	Median	1.0565	0.79012	16.936	12	0	Median	2.4466	2.0484	21.128	5
tr|D9QBP3|D9QBP3_CORP2;Cptb_RLC_003_00066;Cptb_RLC_002_00100;Cptb_RLC_001_01216;Cptb_C231_00738	tr|D9QBP3|D9QBP3_CORP2;Cptb_RLC_003_00066;Cptb_RLC_002_00100;Cptb_RLC_001_01216;Cptb_C231_00738	2;2;2;2;2	2;2;2;2;2	2;2;2;2;2	>tr|D9QBP3|D9QBP3_CORP2 Beta-lactamase transpeptidase-like protein OS=Corynebacterium pseudotuberculosis (strain C231) GN=bla PE=4 SV=1;>Cptb_RLC_003_00066 Beta-lactamase transpeptidase-like protein [Corynebacterium pseudotuberculosis C231];>Cptb_RLC_002_0	5	2	2	2	2	1	1	2	1	1	2	1	1	8.2	8.2	8.2	29.11	269	269;269;269;269;269	6						5	0	3.4002	0.99634	0.81658	0.84564	3	0	Median	1.0657	0.81658	17.495	3	1	Median	NaN	NaN	NaN	1
tr|D9QBP1|D9QBP1_CORP2;Cptb_RLC_003_00064;Cptb_RLC_002_00098;Cptb_RLC_001_01084;Cptb_C231_00740	tr|D9QBP1|D9QBP1_CORP2;Cptb_RLC_003_00064;Cptb_RLC_002_00098;Cptb_RLC_001_01084;Cptb_C231_00740	6;6;6;6;6	6;6;6;6;6	6;6;6;6;6	>tr|D9QBP1|D9QBP1_CORP2 N-acetyl glucosamine related protein OS=Corynebacterium pseudotuberculosis (strain C231) GN=CpC231_1501 PE=4 SV=1;>Cptb_RLC_003_00064 N-acetyl glucosamine related protein [Corynebacterium pseudotuberculosis C231];>Cptb_RLC_002_00098	5	6	6	6	4	3	4	4	3	4	4	3	4	21.6	21.6	21.6	29.707	273	273;273;273;273;273	4.44	1	4	1		4	8	0	18.685	0.97195	0.78652	36.146	12	0	Median	0.95232	0.75369	43.865	8	0	Median	1.2156	1.0122	34.54	3
tr|D9Q980|D9Q980_CORP2;Cptb_RLC_003_00426;Cptb_RLC_002_00543;Cptb_C231_00745;Cptb_RLC_001_01524;Cptb_RLC_001_01523	tr|D9Q980|D9Q980_CORP2;Cptb_RLC_003_00426;Cptb_RLC_002_00543;Cptb_C231_00745	16;16;16;16;6;5	16;16;16;16;6;5	16;16;16;16;6;5	>tr|D9Q980|D9Q980_CORP2 Oligopeptide-binding protein oppA OS=Corynebacterium pseudotuberculosis (strain C231) GN=oppA2 PE=4 SV=1;>Cptb_RLC_003_00426 oligopeptide-binding protein OppA [Corynebacterium pseudotuberculosis C231];>Cptb_RLC_002_00543 oligopeptid	6	16	16	16	13	13	13	13	13	13	13	13	13	33.7	33.7	33.7	55.235	510	510;510;510;510;159;177	4.65	5	9	10	20	40	43	0	207.55	1.2393	0.99975	16.885	115	0	Median	1.2705	0.99598	15.787	58	0	Median	1.0689	0.91585	12.198	31
Cptb_RLC_001_00664;tr|D9Q974|D9Q974_CORP2;Cptb_RLC_003_00433;Cptb_RLC_002_00536;Cptb_C231_00754	Cptb_RLC_001_00664;tr|D9Q974|D9Q974_CORP2;Cptb_RLC_003_00433;Cptb_RLC_002_00536;Cptb_C231_00754	1;1;1;1;1	1;1;1;1;1	1;1;1;1;1	>Cptb_RLC_001_00664 glutathione-regulated potassium-efflux system protein KefC;>tr|D9Q974|D9Q974_CORP2 Na(+)/H(+) antiporter-like protein OS=Corynebacterium pseudotuberculosis (strain C231) GN=CpC231_0616 PE=4 SV=1;>Cptb_RLC_003_00433 Na(+)/H(+) antiporter	5	1	1	1	1	1	1	1	1	1	1	1	1	6.5	6.5	6.5	25.19	232	232;424;424;424;424	2.45		6	5				0	54.949	1.6273	1.2018	23.003	10	0	Median	1.5154	1.0532	19.14	3	0	Median	1.2315	1.0104	1.145	3
tr|D9Q973|D9Q973_CORP2;Cptb_RLC_003_00434;Cptb_RLC_002_00535;Cptb_RLC_001_00662;Cptb_C231_00756	tr|D9Q973|D9Q973_CORP2;Cptb_RLC_003_00434;Cptb_RLC_002_00535;Cptb_RLC_001_00662;Cptb_C231_00756	1;1;1;1;1	1;1;1;1;1	1;1;1;1;1	>tr|D9Q973|D9Q973_CORP2 Uncharacterized protein OS=Corynebacterium pseudotuberculosis (strain C231) GN=CpC231_0615 PE=4 SV=1;>Cptb_RLC_003_00434 hypothetical protein [Corynebacterium pseudotuberculosis C231];>Cptb_RLC_002_00535 hypothetical protein [Coryne	5	1	1	1	1	1	1	1	1	1	1	1	1	5.6	5.6	5.6	31.648	302	302;302;302;302;302	4.69	1		3	8	8	9	0	42.451	1.21	1.0197	27.163	27	0	Median	1.4306	1.1269	9.9706	14	0	Median	1.037	0.91524	9.2972	7
tr|D9Q972|D9Q972_CORP2;Cptb_RLC_003_00437;Cptb_RLC_002_00532;Cptb_C231_00759	tr|D9Q972|D9Q972_CORP2;Cptb_RLC_003_00437;Cptb_RLC_002_00532;Cptb_C231_00759	3;3;3;3	3;3;3;3	3;3;3;3	>tr|D9Q972|D9Q972_CORP2 Cation/acetate symporter ActP OS=Corynebacterium pseudotuberculosis (strain C231) GN=actP PE=3 SV=1;>Cptb_RLC_003_00437 Cation/acetate symporter ActP [Corynebacterium pseudotuberculosis C231];>Cptb_RLC_002_00532 Cation/acetate sympo	4	3	3	3	2	1	1	2	1	1	2	1	1	4.9	4.9	4.9	56.753	547	547;547;547;547	2.71	1	3	2			1	0	21.674	1.3203	1.0876	11.462	4	3	Median	1.304	1.0265	16.524	2	1	Median	NaN	NaN	NaN	1
tr|D9Q969|D9Q969_CORP2;Cptb_RLC_003_00440;Cptb_RLC_002_00529;Cptb_RLC_001_00242;Cptb_C231_00762	tr|D9Q969|D9Q969_CORP2;Cptb_RLC_003_00440;Cptb_RLC_002_00529;Cptb_RLC_001_00242;Cptb_C231_00762	12;12;12;12;12	12;12;12;12;12	12;12;12;12;12	>tr|D9Q969|D9Q969_CORP2 2,5-diketo-D-gluconic acid reductase A OS=Corynebacterium pseudotuberculosis (strain C231) GN=dkgA PE=4 SV=1;>Cptb_RLC_003_00440 2,5-diketo-D-gluconic acid reductase A [Corynebacterium pseudotuberculosis C231];>Cptb_RLC_002_00529 2,	5	12	12	12	10	10	8	10	10	8	10	10	8	52.4	52.4	52.4	31.694	286	286;286;286;286;286	4.04	10	13	17	23	24	27	0	182.94	1.2313	0.99729	14.664	89	0	Median	1.1544	0.89391	13.198	48	0	Median	1.2589	1.0642	11.895	22
Cptb_RLC_003_00443;Cptb_RLC_002_00527;Cptb_C231_00765;tr|D9Q966|D9Q966_CORP2;Cptb_RLC_001_00836	Cptb_RLC_003_00443;Cptb_RLC_002_00527;Cptb_C231_00765;tr|D9Q966|D9Q966_CORP2;Cptb_RLC_001_00836	5;5;5;3;3	5;5;5;3;3	5;5;5;3;3	>Cptb_RLC_003_00443 Acetyl-CoA carboxylase carboxyl transferase [Corynebacterium pseudotuberculosis C231];>Cptb_RLC_002_00527 Acetyl-CoA carboxylase carboxyl transferase [Corynebacterium pseudotuberculosis C231];>Cptb_C231_00765 Acetyl-CoA carboxylase carb	5	5	5	5	5	4	4	5	4	4	5	4	4	14.6	14.6	14.6	52.939	501	501;501;501;391;391	4.26		7	10	9	11	13	0	57.011	1.3577	1.0693	27.653	49	0	Median	1.3732	1.0804	19.614	24	0	Median	1.1	0.91948	23.796	11
tr|D9Q964|D9Q964_CORP2;Cptb_RLC_003_00445;Cptb_RLC_002_00525;Cptb_C231_00767;Cptb_RLC_001_00834	tr|D9Q964|D9Q964_CORP2;Cptb_RLC_003_00445;Cptb_RLC_002_00525;Cptb_C231_00767	12;12;12;12;5	12;12;12;12;5	12;12;12;12;5	>tr|D9Q964|D9Q964_CORP2 Citrate synthase OS=Corynebacterium pseudotuberculosis (strain C231) GN=gltA PE=3 SV=1;>Cptb_RLC_003_00445 Citrate synthase [Corynebacterium pseudotuberculosis C231];>Cptb_RLC_002_00525 Citrate synthase [Corynebacterium pseudotuberc	5	12	12	12	12	9	8	12	9	8	12	9	8	38.5	38.5	38.5	48.204	431	431;431;431;431;227	4.93	2		16	22	30	53	0	166.53	1.5773	1.2779	23.392	97	0	Median	1.677	1.3385	18.001	43	0	Median	1.3956	1.1962	16.352	30
tr|D9Q963|D9Q963_CORP2;Cptb_RLC_003_00446;Cptb_RLC_002_00524;Cptb_C231_00768;Cptb_RLC_001_00633;Cptb_RLC_001_01160	tr|D9Q963|D9Q963_CORP2;Cptb_RLC_003_00446;Cptb_RLC_002_00524;Cptb_C231_00768;Cptb_RLC_001_00633	8;8;8;8;6;2	8;8;8;8;6;2	8;8;8;8;6;2	>tr|D9Q963|D9Q963_CORP2 Phosphoserine transaminase OS=Corynebacterium pseudotuberculosis (strain C231) GN=serC PE=4 SV=1;>Cptb_RLC_003_00446 Phosphoserine aminotransferase [Corynebacterium pseudotuberculosis C231];>Cptb_RLC_002_00524 Phosphoserine aminotra	6	8	8	8	8	8	7	8	8	7	8	8	7	27.9	27.9	27.9	40.558	377	377;377;377;377;141;157	4.72	1	6	11	15	23	34	0	163.33	1.575	1.2315	22.465	64	0	Median	1.4595	1.1448	17.747	34	0	Median	1.6894	1.4417	14.738	16
tr|D9Q961|D9Q961_CORP2;Cptb_RLC_003_00448;Cptb_RLC_002_00522;Cptb_RLC_001_00635;Cptb_C231_00770	tr|D9Q961|D9Q961_CORP2;Cptb_RLC_003_00448;Cptb_RLC_002_00522;Cptb_RLC_001_00635;Cptb_C231_00770	5;5;5;5;5	5;5;5;5;5	5;5;5;5;5	>tr|D9Q961|D9Q961_CORP2 Uncharacterized protein OS=Corynebacterium pseudotuberculosis (strain C231) GN=CpC231_0602 PE=4 SV=1;>Cptb_RLC_003_00448 hypothetical protein [Corynebacterium pseudotuberculosis C231];>Cptb_RLC_002_00522 hypothetical protein [Coryne	5	5	5	5	4	3	4	4	3	4	4	3	4	17.3	17.3	17.3	33.015	300	300;300;300;300;300	4.32		1	1	9	7	1	0	32.99	1.1034	0.9286	41.968	17	0	Median	0.9203	0.70578	24.978	6	0	Median	1.3416	1.1445	25.356	6
tr|D9Q955|D9Q955_CORP2;Cptb_RLC_003_00454;Cptb_RLC_002_00516;Cptb_C231_00776	tr|D9Q955|D9Q955_CORP2;Cptb_RLC_003_00454;Cptb_RLC_002_00516;Cptb_C231_00776	4;4;4;4	4;4;4;4	4;4;4;4	>tr|D9Q955|D9Q955_CORP2 Cold shock protein B OS=Corynebacterium pseudotuberculosis (strain C231) GN=cspB PE=4 SV=1;>Cptb_RLC_003_00454 cold-shock protein [Corynebacterium pseudotuberculosis C231];>Cptb_RLC_002_00516 cold-shock protein [Corynebacterium pseu	4	4	4	4	3	4	4	3	4	4	3	4	4	30	30	30	14.697	130	130;130;130;130	4.46		4	5	9	14	9	0	31.473	1.0697	0.85234	24.004	25	0	Median	1.0415	0.81415	19.373	11	0	Median	0.97955	0.85234	22.172	9
tr|D9Q954|D9Q954_CORP2;Cptb_RLC_003_00455;Cptb_RLC_002_00515;Cptb_C231_00777	tr|D9Q954|D9Q954_CORP2;Cptb_RLC_003_00455;Cptb_RLC_002_00515;Cptb_C231_00777	2;2;2;2	2;2;2;2	2;2;2;2	>tr|D9Q954|D9Q954_CORP2 Resuscitation-promoting factor OS=Corynebacterium pseudotuberculosis (strain C231) GN=rpfA PE=4 SV=1;>Cptb_RLC_003_00455 Resuscitation-promoting factor [Corynebacterium pseudotuberculosis C231];>Cptb_RLC_002_00515 Resuscitation-prom	4	2	2	2	1	2	1	1	2	1	1	2	1	8.7	8.7	8.7	21.422	207	207;207;207;207	2.18	5	6	4	2			0	5.1517	2.0816	1.5163	55.385	10	0	Median	2.2981	1.6516	14.55	6	0	Median	1.2175	0.98655	5.6265	3
Cptb_RLC_003_00456;Cptb_RLC_002_00514;Cptb_RLC_001_00575;Cptb_C231_00778	Cptb_RLC_003_00456;Cptb_RLC_002_00514;Cptb_RLC_001_00575;Cptb_C231_00778	1;1;1;1	1;1;1;1	1;1;1;1	>Cptb_RLC_003_00456 hypothetical protein;>Cptb_RLC_002_00514 hypothetical protein;>Cptb_RLC_001_00575 hypothetical protein;>Cptb_C231_00778 hypothetical protein	4	1	1	1	1	1	0	1	1	0	1	1	0	40.7	40.7	40.7	6.281	59	59;59;59;59	6						4	0	10.038	0.22084	0.18398	91.34	4	3	Median	0.54302	0.43381	126.26	2	1	Median	0.19569	0.16962	16.439	2
Cptb_RLC_001_01126;tr|D9Q951|D9Q951_CORP2;Cptb_RLC_003_00458;Cptb_RLC_002_00512;Cptb_C231_00780	Cptb_RLC_001_01126;tr|D9Q951|D9Q951_CORP2;Cptb_RLC_003_00458;Cptb_RLC_002_00512;Cptb_C231_00780	1;1;1;1;1	1;1;1;1;1	1;1;1;1;1	>Cptb_RLC_001_01126 UvsW helicase;>tr|D9Q951|D9Q951_CORP2 UvrABC system protein B OS=Corynebacterium pseudotuberculosis (strain C231) GN=uvrB PE=4 SV=1;>Cptb_RLC_003_00458 UvrABC system protein B [Corynebacterium pseudotuberculosis C231];>Cptb_RLC_002_0051	5	1	1	1	1	1	1	1	1	1	1	1	1	1.9	1.9	1.9	47.105	420	420;549;549;549;549	1.43	4	3					0.0045732	1.0215	1.2341	0.88892	7.6971	5	0	Median	1.3241	0.89249	5.7222	3	0	Median	NaN	NaN	NaN	1
tr|D9Q950|D9Q950_CORP2;Cptb_RLC_003_00459;Cptb_RLC_002_00511;Cptb_C231_00781;Cptb_RLC_001_01125	tr|D9Q950|D9Q950_CORP2;Cptb_RLC_003_00459;Cptb_RLC_002_00511;Cptb_C231_00781	4;4;4;4;1	4;4;4;4;1	4;4;4;4;1	>tr|D9Q950|D9Q950_CORP2 Uncharacterized protein OS=Corynebacterium pseudotuberculosis (strain C231) GN=CpC231_0591 PE=4 SV=1;>Cptb_RLC_003_00459 hypothetical protein [Corynebacterium pseudotuberculosis C231];>Cptb_RLC_002_00511 hypothetical protein [Coryne	5	4	4	4	3	2	4	3	2	4	3	2	4	19.7	19.7	19.7	23.435	213	213;213;213;213;74	4.24		1	6	6	3	5	0	25.253	1.3694	1.0542	13.174	18	0	Median	1.3201	1.0319	10.728	10	0	Median	1.1366	0.98242	7.4137	3
tr|D9QAQ7|D9QAQ7_CORP2;Cptb_RLC_003_01976;Cptb_RLC_002_00914;Cptb_C231_00784;Cptb_RLC_001_00029	tr|D9QAQ7|D9QAQ7_CORP2;Cptb_RLC_003_01976;Cptb_RLC_002_00914;Cptb_C231_00784	3;3;3;3;1	3;3;3;3;1	3;3;3;3;1	>tr|D9QAQ7|D9QAQ7_CORP2 Citrate lyase subunit beta-like protein OS=Corynebacterium pseudotuberculosis (strain C231) GN=CpC231_1157 PE=4 SV=1;>Cptb_RLC_003_01976 citrate lyase subunit beta-like protein [Corynebacterium pseudotuberculosis C231];>Cptb_RLC_002	5	3	3	3	3	3	3	3	3	3	3	3	3	13	13	13	32.349	300	300;300;300;300;201	3.6	2	4		8	6		0	30.808	3.3954	2.6124	29.566	12	0	Median	2.7581	2.0117	16.768	8	0	Median	3.5619	3.0176	21.804	6
tr|D9QAQ6|D9QAQ6_CORP2;Cptb_RLC_003_01977;Cptb_RLC_002_00913;Cptb_RLC_001_00030;Cptb_C231_00785	tr|D9QAQ6|D9QAQ6_CORP2;Cptb_RLC_003_01977;Cptb_RLC_002_00913;Cptb_RLC_001_00030;Cptb_C231_00785	6;6;6;6;6	6;6;6;6;6	6;6;6;6;6	>tr|D9QAQ6|D9QAQ6_CORP2 L-serine dehydratase OS=Corynebacterium pseudotuberculosis (strain C231) GN=sdaB PE=4 SV=1;>Cptb_RLC_003_01977 L-serine dehydratase [Corynebacterium pseudotuberculosis C231];>Cptb_RLC_002_00913 L-serine dehydratase [Corynebacterium	5	6	6	6	6	6	4	6	6	4	6	6	4	14.7	14.7	14.7	49.192	468	468;468;468;468;468	4.46		5	9	4	5	16	0	16.142	1.0828	0.87346	14.22	27	0	Median	1.0361	0.81995	8.2885	11	0	Median	1.1173	0.95179	15.698	10
tr|D9QAQ5|D9QAQ5_CORP2;Cptb_RLC_003_01978;Cptb_RLC_002_00912;Cptb_RLC_001_00031;Cptb_C231_00786	tr|D9QAQ5|D9QAQ5_CORP2;Cptb_RLC_003_01978;Cptb_RLC_002_00912;Cptb_RLC_001_00031;Cptb_C231_00786	4;4;4;4;4	4;4;4;4;4	4;4;4;4;4	>tr|D9QAQ5|D9QAQ5_CORP2 NADPH-dependent FMN reductase OS=Corynebacterium pseudotuberculosis (strain C231) GN=CpC231_1155 PE=4 SV=1;>Cptb_RLC_003_01978 NADPH-dependent FMN reductase [Corynebacterium pseudotuberculosis C231];>Cptb_RLC_002_00912 NADPH-depende	5	4	4	4	3	4	3	3	4	3	3	4	3	32.6	32.6	32.6	19.296	178	178;178;178;178;178	5.35		1		3	5	14	0	39.364	1.1387	0.8765	17.2	21	0	Median	1.1445	0.89556	13.438	12	0	Median	0.94725	0.80629	7.5313	4
tr|D9QAQ4|D9QAQ4_CORP2;Cptb_RLC_003_01979;Cptb_RLC_002_00911;Cptb_RLC_001_00032;Cptb_C231_00787	tr|D9QAQ4|D9QAQ4_CORP2;Cptb_RLC_003_01979;Cptb_RLC_002_00911;Cptb_RLC_001_00032;Cptb_C231_00787	2;2;2;2;2	2;2;2;2;2	2;2;2;2;2	>tr|D9QAQ4|D9QAQ4_CORP2 HTH-type transcriptional repressor KstR OS=Corynebacterium pseudotuberculosis (strain C231) GN=kstR PE=4 SV=1;>Cptb_RLC_003_01979 HTH-type transcriptional repressor KstR [Corynebacterium pseudotuberculosis C231];>Cptb_RLC_002_00911	5	2	2	2	1	1	0	1	1	0	1	1	0	13	13	13	21.996	200	200;200;200;200;200	3		1	1	1			0.003861	1.5213	1.3476	0.95448	35.392	3	0	Median	1.2745	0.90819	7.0308	2	0	Median	NaN	NaN	NaN	1
tr|D9QAQ3|D9QAQ3_CORP2;Cptb_RLC_003_01980;Cptb_RLC_002_00910;Cptb_RLC_001_00033;Cptb_C231_00788	tr|D9QAQ3|D9QAQ3_CORP2;Cptb_RLC_003_01980;Cptb_RLC_002_00910;Cptb_RLC_001_00033;Cptb_C231_00788	2;2;2;2;2	2;2;2;2;2	2;2;2;2;2	>tr|D9QAQ3|D9QAQ3_CORP2 Uncharacterized protein OS=Corynebacterium pseudotuberculosis (strain C231) GN=CpC231_1153 PE=4 SV=1;>Cptb_RLC_003_01980 hypothetical protein [Corynebacterium pseudotuberculosis C231];>Cptb_RLC_002_00910 hypothetical protein [Coryne	5	2	2	2	1	1	0	1	1	0	1	1	0	10.7	10.7	10.7	29.476	270	270;270;270;270;270	2.33	1	1		1			0	3.2218	1.6712	1.1504	14.801	3	1	Median	1.5687	1.1425	0.96994	2	0	Median	NaN	NaN	NaN	1
tr|D9QAQ2|D9QAQ2_CORP2;Cptb_RLC_003_01981;Cptb_RLC_002_00909;Cptb_RLC_001_00034;Cptb_C231_00789	tr|D9QAQ2|D9QAQ2_CORP2;Cptb_RLC_003_01981;Cptb_RLC_002_00909;Cptb_RLC_001_00034;Cptb_C231_00789	11;11;11;11;11	11;11;11;11;11	11;11;11;11;11	>tr|D9QAQ2|D9QAQ2_CORP2 Uncharacterized protein yhgE OS=Corynebacterium pseudotuberculosis (strain C231) GN=CpC231_1152 PE=4 SV=1;>Cptb_RLC_003_01981 hypothetical protein [Corynebacterium pseudotuberculosis C231];>Cptb_RLC_002_00909 hypothetical protein [C	5	11	11	11	11	5	6	11	5	6	11	5	6	24.2	24.2	24.2	70.879	673	673;673;673;673;673	3.23	2	17	10	16	4	3	0	50.108	1.3215	1.0208	23.635	35	0	Median	1.4255	1.0211	23.147	23	0	Median	1.1352	0.93949	17.437	4
tr|D9QAQ1|D9QAQ1_CORP2;Cptb_RLC_003_01982;Cptb_RLC_002_00908;Cptb_C231_00790;Cptb_RLC_001_01062	tr|D9QAQ1|D9QAQ1_CORP2;Cptb_RLC_003_01982;Cptb_RLC_002_00908;Cptb_C231_00790;Cptb_RLC_001_01062	10;10;10;10;6	10;10;10;10;6	10;10;10;10;6	>tr|D9QAQ1|D9QAQ1_CORP2 SNF2 family DNA/RNA helicase OS=Corynebacterium pseudotuberculosis (strain C231) GN=CpC231_1151 PE=4 SV=1;>Cptb_RLC_003_01982 SNF2 family DNA/RNA helicase [Corynebacterium pseudotuberculosis C231];>Cptb_RLC_002_00908 SNF2 family DNA	5	10	10	10	9	8	8	9	8	8	9	8	8	14.2	14.2	14.2	100.99	920	920;920;920;920;498	3.73	4	12	3	8	16	5	0	149.97	1.2964	0.99749	28.966	37	0	Median	1.1839	0.91094	29.902	20	0	Median	1.3977	1.1848	22.61	10
tr|D9QAQ0|D9QAQ0_CORP2;Cptb_RLC_003_01983;Cptb_RLC_002_00907;Cptb_C231_00791;Cptb_RLC_001_01061	tr|D9QAQ0|D9QAQ0_CORP2;Cptb_RLC_003_01983;Cptb_RLC_002_00907;Cptb_C231_00791;Cptb_RLC_001_01061	2;2;2;2;1	2;2;2;2;1	2;2;2;2;1	>tr|D9QAQ0|D9QAQ0_CORP2 Zinc metallopeptidase OS=Corynebacterium pseudotuberculosis (strain C231) GN=CpC231_1150 PE=4 SV=1;>Cptb_RLC_003_01983 Zinc metallopeptidase [Corynebacterium pseudotuberculosis C231];>Cptb_RLC_002_00907 Zinc metallopeptidase [Coryne	5	2	2	2	1	1	2	1	1	2	1	1	2	5.4	5.4	5.4	32.149	297	297;297;297;297;178	6						5	0.0023438	2.1705	1.2282	1.0081	7.3809	5	0	Median	1.1869	0.96279	5.0612	2	0	Median	NaN	NaN	NaN	1
Cptb_RLC_003_01984;Cptb_RLC_002_00906;Cptb_C231_00792;tr|D9QAP9|D9QAP9_CORP2;Cptb_RLC_001_00446	Cptb_RLC_003_01984;Cptb_RLC_002_00906;Cptb_C231_00792;tr|D9QAP9|D9QAP9_CORP2	14;14;14;14;5	14;14;14;14;5	14;14;14;14;5	>Cptb_RLC_003_01984 Aspartyl-tRNA synthetase [Corynebacterium pseudotuberculosis C231];>Cptb_RLC_002_00906 Aspartyl-tRNA synthetase [Corynebacterium pseudotuberculosis C231];>Cptb_C231_00792 Aspartyl-tRNA synthetase [Corynebacterium pseudotuberculosis C231	5	14	14	14	10	12	14	10	12	14	10	12	14	26.3	26.3	26.3	65.958	597	597;597;597;600;168	4.13	7	16	23	20	27	33	0	187.63	1.3184	1.023	23.673	95	0	Median	1.2489	0.96574	23.831	45	0	Median	1.3939	1.1587	16.511	29
tr|D9QAP8|D9QAP8_CORP2;Cptb_RLC_003_01985;Cptb_RLC_002_00905;Cptb_RLC_001_00445;Cptb_C231_00793	tr|D9QAP8|D9QAP8_CORP2;Cptb_RLC_003_01985;Cptb_RLC_002_00905;Cptb_RLC_001_00445;Cptb_C231_00793	7;7;7;7;7	7;7;7;7;7	7;7;7;7;7	>tr|D9QAP8|D9QAP8_CORP2 Phosphotransferase enzyme family protein OS=Corynebacterium pseudotuberculosis (strain C231) GN=CpC231_1148 PE=4 SV=1;>Cptb_RLC_003_01985 Phosphotransferase enzyme family protein [Corynebacterium pseudotuberculosis C231];>Cptb_RLC_0	5	7	7	7	6	4	7	6	4	7	6	4	7	17.8	17.8	17.8	50.088	443	443;443;443;443;443	5.08			2	7	13	14	0	35.96	1.3197	1.0217	10.799	25	0	Median	1.3204	1.0299	10.684	12	0	Median	1.1806	1.013	11.756	7
tr|D9QAP6|D9QAP6_CORP2;Cptb_RLC_003_01987;Cptb_RLC_002_00903;Cptb_C231_00795;Cptb_RLC_001_00217	tr|D9QAP6|D9QAP6_CORP2;Cptb_RLC_003_01987;Cptb_RLC_002_00903;Cptb_C231_00795;Cptb_RLC_001_00217	27;27;27;27;26	27;27;27;27;26	27;27;27;27;26	>tr|D9QAP6|D9QAP6_CORP2 Alanine--tRNA ligase OS=Corynebacterium pseudotuberculosis (strain C231) GN=alaS PE=3 SV=1;>Cptb_RLC_003_01987 alanyl-tRNA synthetase [Corynebacterium pseudotuberculosis C231];>Cptb_RLC_002_00903 alanyl-tRNA synthetase [Corynebacter	5	27	27	27	22	24	24	22	24	24	22	24	24	34.3	34.3	34.3	96.454	890	890;890;890;890;803	4.42	5	26	33	53	68	69	0	323.31	1.1639	0.93679	21.564	185	0	Median	1.1666	0.91761	20.101	94	0	Median	1.1401	0.96336	15.101	44
tr|D9QAP4|D9QAP4_CORP2;Cptb_RLC_003_01988;Cptb_RLC_002_00902;Cptb_RLC_001_00216;Cptb_C231_00796	tr|D9QAP4|D9QAP4_CORP2;Cptb_RLC_003_01988;Cptb_RLC_002_00902;Cptb_RLC_001_00216;Cptb_C231_00796	1;1;1;1;1	1;1;1;1;1	1;1;1;1;1	>tr|D9QAP4|D9QAP4_CORP2 Putative Holliday junction resolvase OS=Corynebacterium pseudotuberculosis (strain C231) GN=CpC231_1144 PE=3 SV=1;>Cptb_RLC_003_01988 Holliday junction resolvase [Corynebacterium pseudotuberculosis C231];>Cptb_RLC_002_00902 Holliday	5	1	1	1	1	1	0	1	1	0	1	1	0	5.1	5.1	5.1	21.461	197	197;197;197;197;197	3.67			1	2			0	3.4988	2.1099	1.7476	23.676	3	2	Median	NaN	NaN	NaN	1	0	Median	2.154	1.7829	2.828	2
tr|D9QAP3|D9QAP3_CORP2;Cptb_RLC_003_01989;Cptb_RLC_002_00901;Cptb_RLC_001_00215;Cptb_C231_00797	tr|D9QAP3|D9QAP3_CORP2;Cptb_RLC_003_01989;Cptb_RLC_002_00901;Cptb_RLC_001_00215;Cptb_C231_00797	5;5;5;5;5	5;5;5;5;5	5;5;5;5;5	>tr|D9QAP3|D9QAP3_CORP2 Amino deoxychorismate lyase OS=Corynebacterium pseudotuberculosis (strain C231) GN=yceG PE=4 SV=1;>Cptb_RLC_003_01989 Amino deoxychorismate lyase [Corynebacterium pseudotuberculosis C231];>Cptb_RLC_002_00901 Amino deoxychorismate ly	5	5	5	5	4	5	3	4	5	3	4	5	3	15.2	15.2	15.2	41.096	382	382;382;382;382;382	3.85	4	3	2	6	6	5	0	43.867	1.3508	1.0412	20.385	22	0	Median	1.3508	1.0308	10.577	14	0	Median	1.4034	1.2073	34.1	5
tr|D9QAP0|D9QAP0_CORP2;Cptb_RLC_003_01992;Cptb_RLC_002_00898;Cptb_C231_00800;Cptb_RLC_001_01922	tr|D9QAP0|D9QAP0_CORP2;Cptb_RLC_003_01992;Cptb_RLC_002_00898;Cptb_C231_00800	15;15;15;15;2	15;15;15;15;2	15;15;15;15;2	>tr|D9QAP0|D9QAP0_CORP2 Chorismate synthase OS=Corynebacterium pseudotuberculosis (strain C231) GN=aroC PE=3 SV=1;>Cptb_RLC_003_01992 Chorismate synthase [Corynebacterium pseudotuberculosis C231];>Cptb_RLC_002_00898 Chorismate synthase [Corynebacterium pse	5	15	15	15	15	14	14	15	14	14	15	14	14	36.9	36.9	36.9	45.775	428	428;428;428;428;43	3.6	12	44	34	36	26	30	0	233.09	1.2345	0.9748	23.641	137	0	Median	1.3023	1.0073	14.281	75	0	Median	1.0587	0.92237	38.176	31
tr|D9QAN9|D9QAN9_CORP2;Cptb_RLC_003_01993;Cptb_RLC_002_00897;Cptb_C231_00801	tr|D9QAN9|D9QAN9_CORP2;Cptb_RLC_003_01993;Cptb_RLC_002_00897;Cptb_C231_00801	3;3;3;3	3;3;3;3	3;3;3;3	>tr|D9QAN9|D9QAN9_CORP2 Shikimate kinase OS=Corynebacterium pseudotuberculosis (strain C231) GN=aroK PE=3 SV=1;>Cptb_RLC_003_01993 shikimate kinase [Corynebacterium pseudotuberculosis C231];>Cptb_RLC_002_00897 shikimate kinase [Corynebacterium pseudotuberc	4	3	3	3	2	2	2	2	2	2	2	2	2	26.3	26.3	26.3	21.58	198	198;198;198;198	6						7	0	40.843	1.5222	1.2171	20.324	5	0	Median	1.5119	1.1702	3.2341	2	0	Median	1.5399	1.2709	6.1136	2
sp|P96749|AROB_CORP2;Cptb_RLC_003_01994;Cptb_RLC_002_00896;Cptb_C231_00802;Cptb_RLC_001_01734	sp|P96749|AROB_CORP2;Cptb_RLC_003_01994;Cptb_RLC_002_00896;Cptb_C231_00802;Cptb_RLC_001_01734	6;6;6;6;3	6;6;6;6;3	6;6;6;6;3	>sp|P96749|AROB_CORP2 3-dehydroquinate synthase OS=Corynebacterium pseudotuberculosis (strain C231) GN=aroB PE=3 SV=2;>Cptb_RLC_003_01994 3-dehydroquinate synthase [Corynebacterium pseudotuberculosis C231];>Cptb_RLC_002_00896 3-dehydroquinate synthase [Cor	5	6	6	6	5	5	3	5	5	3	5	5	3	21.2	21.2	21.2	38.553	359	359;359;359;359;282	4.17	2	7	1		1	12	0	70.901	1.2377	0.9654	23.334	11	0	Median	1.2162	0.93298	20.117	5	0	Median	1.2377	1.0291	29.598	3
Cptb_C231_00804;Cptb_RLC_001_00650	Cptb_C231_00804	13;1	13;1	2;0	>Cptb_C231_00804 peptidase YqhT [Corynebacterium pseudotuberculosis C231]	2	13	13	2	10	12	10	10	12	10	2	2	1	35.5	35.5	3.3	39.357	363	363;61	4.57		6	27	29	36	41	0	127.6	1.3205	1.049	26.317	117	0	Median	1.2942	1.0091	21.222	56	0	Median	1.3148	1.1072	32.91	32
Cptb_RLC_001_00648;tr|D9QAN4|D9QAN4_CORP2;Cptb_RLC_003_01998;Cptb_RLC_002_01908;Cptb_C231_00806	Cptb_RLC_001_00648;tr|D9QAN4|D9QAN4_CORP2;Cptb_RLC_003_01998;Cptb_RLC_002_01908;Cptb_C231_00806	3;3;3;3;3	3;3;3;3;3	3;3;3;3;3	>Cptb_RLC_001_00648 hypothetical protein;>tr|D9QAN4|D9QAN4_CORP2 N utilization substance protein B homolog OS=Corynebacterium pseudotuberculosis (strain C231) GN=nusB PE=3 SV=1;>Cptb_RLC_003_01998 N utilization substance protein B [Corynebacterium pseudotu	5	3	3	3	3	2	3	3	2	3	3	2	3	43.3	43.3	43.3	17.898	164	164;208;208;208;208	3.42	3	4	5		3	4	0	58.502	1.2119	0.95159	14.853	11	0	Median	1.1825	0.9051	10.249	4	0	Median	0.88264	0.75633	11.626	3
tr|F9Y367|F9Y367_CORP2;Cptb_RLC_003_01999;Cptb_RLC_002_01909;Cptb_RLC_001_00647;Cptb_C231_00807	tr|F9Y367|F9Y367_CORP2;Cptb_RLC_003_01999;Cptb_RLC_002_01909;Cptb_RLC_001_00647;Cptb_C231_00807	1;1;1;1;1	1;1;1;1;1	1;1;1;1;1	>tr|F9Y367|F9Y367_CORP2 Uncharacterized protein OS=Corynebacterium pseudotuberculosis (strain C231) GN=CpC231_1133a PE=4 SV=1;>Cptb_RLC_003_01999 hypothetical proteina [Corynebacterium pseudotuberculosis C231];>Cptb_RLC_002_01909 hypothetical proteina [Cor	5	1	1	1	1	1	1	1	1	1	1	1	1	10.4	10.4	10.4	14.464	134	134;142;142;142;142	1.5	3	3					0	14.499	0.93838	0.68476	80.839	6	4	Median	0.86017	0.63503	89.224	4	2	Median	NaN	NaN	NaN	1
Cptb_RLC_003_02002;Cptb_RLC_002_01912;Cptb_RLC_001_00425;Cptb_C231_00810;tr|D9QAN1|D9QAN1_CORP2	Cptb_RLC_003_02002;Cptb_RLC_002_01912;Cptb_RLC_001_00425;Cptb_C231_00810;tr|D9QAN1|D9QAN1_CORP2	3;3;3;3;2	3;3;3;3;2	3;3;3;3;2	>Cptb_RLC_003_02002 Pyrimidine operon regulatory protein [Corynebacterium pseudotuberculosis C231];>Cptb_RLC_002_01912 Pyrimidine operon regulatory protein [Corynebacterium pseudotuberculosis C231];>Cptb_RLC_001_00425 Bifunctional protein PyrR;>Cptb_C231_0	5	3	3	3	3	2	3	3	2	3	3	2	3	17.9	17.9	17.9	20.585	190	190;190;190;190;221	4.39	1	3	4	9	14	7	0	91.373	1.2773	1.0255	12.769	26	0	Median	1.2285	0.94293	8.463	14	0	Median	1.2905	1.0894	11.376	7
tr|D9QAM8|D9QAM8_CORP2;Cptb_RLC_003_02005;Cptb_RLC_002_01915;Cptb_RLC_001_00680;Cptb_C231_00815	tr|D9QAM8|D9QAM8_CORP2;Cptb_RLC_003_02005;Cptb_RLC_002_01915;Cptb_RLC_001_00680;Cptb_C231_00815	8;8;8;8;8	8;8;8;8;8	8;8;8;8;8	>tr|D9QAM8|D9QAM8_CORP2 Carbamoyl-phosphate synthase small chain OS=Corynebacterium pseudotuberculosis (strain C231) GN=carA PE=3 SV=1;>Cptb_RLC_003_02005 carbamoyl-phosphate synthase small chain [Corynebacterium pseudotuberculosis C231];>Cptb_RLC_002_0191	5	8	8	8	8	8	8	8	8	8	8	8	8	29.5	29.5	29.5	44.176	410	410;410;410;410;410	4.55		1	18	20	21	22	0	226.73	1.1176	0.88546	16.925	60	0	Median	1.1463	0.90646	18.512	32	0	Median	1.0013	0.83966	9.9665	15
tr|D9QAM7|D9QAM7_CORP2;Cptb_RLC_003_02006;Cptb_RLC_002_01916;Cptb_C231_00816;Cptb_RLC_001_00799	tr|D9QAM7|D9QAM7_CORP2;Cptb_RLC_003_02006;Cptb_RLC_002_01916;Cptb_C231_00816	29;29;29;29;8	29;29;29;29;8	29;29;29;29;8	>tr|D9QAM7|D9QAM7_CORP2 Carbamoyl-phosphate synthase large chain OS=Corynebacterium pseudotuberculosis (strain C231) GN=carB PE=3 SV=1;>Cptb_RLC_003_02006 carbamoyl-phosphate synthase large chain [Corynebacterium pseudotuberculosis C231];>Cptb_RLC_002_0191	5	29	29	29	25	25	23	25	25	23	25	25	23	31.6	31.6	31.6	120.4	1120	1120;1120;1120;1120;236	4.19	1	25	55	65	53	51	0	323.31	1.2456	0.97692	17.599	201	0	Median	1.2003	0.93859	16.37	101	0	Median	1.1545	0.96457	15.112	51
tr|D9QAM6|D9QAM6_CORP2;Cptb_RLC_003_02007;Cptb_RLC_002_01917;Cptb_RLC_001_00798;Cptb_C231_00817	tr|D9QAM6|D9QAM6_CORP2;Cptb_RLC_003_02007;Cptb_RLC_002_01917;Cptb_RLC_001_00798;Cptb_C231_00817	5;5;5;5;5	5;5;5;5;5	5;5;5;5;5	>tr|D9QAM6|D9QAM6_CORP2 Orotidine 5-phosphate decarboxylase OS=Corynebacterium pseudotuberculosis (strain C231) GN=pyrF PE=3 SV=1;>Cptb_RLC_003_02007 Orotidine 5-phosphate decarboxylase [Corynebacterium pseudotuberculosis C231];>Cptb_RLC_002_01917 Orotidi	5	5	5	5	5	3	2	5	3	2	5	3	2	21.5	21.5	21.5	29.092	279	279;279;279;279;279	3.58	3	5	4	5	1	6	0	20.886	1.1432	0.87311	13.803	13	0	Median	1.1104	0.84128	9.6966	8	0	Median	1.1432	0.87311	16.444	3
tr|D9QAM4|D9QAM4_CORP2;Cptb_RLC_003_02008;Cptb_RLC_002_01918;Cptb_RLC_001_00796;Cptb_C231_00818	tr|D9QAM4|D9QAM4_CORP2;Cptb_RLC_003_02008;Cptb_RLC_002_01918;Cptb_RLC_001_00796;Cptb_C231_00818	14;14;14;14;14	14;14;14;14;14	14;14;14;14;14	>tr|D9QAM4|D9QAM4_CORP2 Integration host factor MihF OS=Corynebacterium pseudotuberculosis (strain C231) GN=mihF PE=4 SV=1;>Cptb_RLC_003_02008 Integration host factor MihF [Corynebacterium pseudotuberculosis C231];>Cptb_RLC_002_01918 Integration host facto	5	14	14	14	12	13	12	12	13	12	12	13	12	63.6	63.6	63.6	12.091	107	107;107;107;107;107	4.58	11	10	34	45	60	85	0	134.76	1.3162	1.0339	28.731	182	0	Median	1.3632	1.0851	23.588	98	0	Median	1.1035	0.95399	18.005	46
tr|D9QAM3|D9QAM3_CORP2;Cptb_RLC_003_02009;Cptb_RLC_002_01919;Cptb_C231_00819	tr|D9QAM3|D9QAM3_CORP2;Cptb_RLC_003_02009;Cptb_RLC_002_01919;Cptb_C231_00819	5;5;5;5	5;5;5;5	5;5;5;5	>tr|D9QAM3|D9QAM3_CORP2 Guanylate kinase OS=Corynebacterium pseudotuberculosis (strain C231) GN=gmk PE=3 SV=1;>Cptb_RLC_003_02009 guanylate kinase [Corynebacterium pseudotuberculosis C231];>Cptb_RLC_002_01919 guanylate kinase [Corynebacterium pseudotubercu	4	5	5	5	5	5	5	5	5	5	5	5	5	25.1	25.1	25.1	20.844	191	191;191;191;191	3.48	10	8	6	9	13	6	0	54.888	1.1443	0.8841	16.597	44	0	Median	1.2105	0.93257	16.504	25	0	Median	1.0245	0.8434	16.224	10
tr|D9QAM2|D9QAM2_CORP2;Cptb_RLC_003_02010;Cptb_RLC_002_01920;Cptb_RLC_001_01942;Cptb_C231_00820	tr|D9QAM2|D9QAM2_CORP2;Cptb_RLC_003_02010;Cptb_RLC_002_01920;Cptb_RLC_001_01942;Cptb_C231_00820	2;2;2;2;2	2;2;2;2;2	2;2;2;2;2	>tr|D9QAM2|D9QAM2_CORP2 DNA-directed RNA polymerase subunit omega OS=Corynebacterium pseudotuberculosis (strain C231) GN=rpoZ PE=3 SV=1;>Cptb_RLC_003_02010 DNA-directed RNA polymerase subunit omega [Corynebacterium pseudotuberculosis C231];>Cptb_RLC_002_01	5	2	2	2	2	2	2	2	2	2	2	2	2	22.1	22.1	22.1	10.437	95	95;95;95;95;95	3.28	3	4	4	3		4	0	20.19	1.344	1.0922	17.443	18	0	Median	1.4112	1.0878	18.977	9	0	Median	1.2967	1.1449	23.121	5
tr|D9QAM1|D9QAM1_CORP2;Cptb_RLC_003_02011;Cptb_RLC_002_01921;Cptb_C231_00821;Cptb_RLC_001_00508	tr|D9QAM1|D9QAM1_CORP2;Cptb_RLC_003_02011;Cptb_RLC_002_01921;Cptb_C231_00821;Cptb_RLC_001_00508	2;2;2;2;1	2;2;2;2;1	2;2;2;2;1	>tr|D9QAM1|D9QAM1_CORP2 Coenzyme A biosynthesis bifunctional protein coaBC (DNA/pantothenate metabolism flavoprotein) OS=Corynebacterium pseudotuberculosis (strain C231) GN=coaBC PE=4 SV=1;>Cptb_RLC_003_02011 Coenzyme A biosynthesis bifunctional protein Co	5	2	2	2	2	2	1	2	2	1	2	2	1	7.2	7.2	7.2	44.088	417	417;420;420;420;303	5.5				1	5	8	0	10.709	1.3782	1.1296	20.687	13	0	Median	1.3782	1.0592	21.678	9	0	Median	1.3525	1.1296	16.652	3
tr|D9QAM0|D9QAM0_CORP2;Cptb_RLC_003_02012;Cptb_RLC_002_01922;Cptb_RLC_001_00509;Cptb_C231_00822	tr|D9QAM0|D9QAM0_CORP2;Cptb_RLC_003_02012;Cptb_RLC_002_01922;Cptb_RLC_001_00509;Cptb_C231_00822	9;9;9;9;9	9;9;9;9;9	9;9;9;9;9	>tr|D9QAM0|D9QAM0_CORP2 S-adenosylmethionine synthase OS=Corynebacterium pseudotuberculosis (strain C231) GN=metK PE=3 SV=1;>Cptb_RLC_003_02012 S-adenosylmethionine synthase [Corynebacterium pseudotuberculosis C231];>Cptb_RLC_002_01922 S-adenosylmethionine	5	9	9	9	9	8	7	9	8	7	9	8	7	35.9	35.9	35.9	44.209	409	409;409;409;409;409	4.03		9	17	19	13	12	0	212.44	1.3594	1.081	24.297	51	0	Median	1.3474	1.0726	23.358	26	0	Median	1.2898	1.1036	31.492	14
tr|D9QAL9|D9QAL9_CORP2;Cptb_RLC_003_02013;Cptb_RLC_002_01923;Cptb_C231_00823	tr|D9QAL9|D9QAL9_CORP2;Cptb_RLC_003_02013;Cptb_RLC_002_01923;Cptb_C231_00823	2;2;2;2	2;2;2;2	2;2;2;2	>tr|D9QAL9|D9QAL9_CORP2 Primosomal protein N OS=Corynebacterium pseudotuberculosis (strain C231) GN=priA PE=4 SV=1;>Cptb_RLC_003_02013 Primosomal protein N [Corynebacterium pseudotuberculosis C231];>Cptb_RLC_002_01923 Primosomal protein N [Corynebacterium	4	2	2	2	2	1	0	2	1	0	2	1	0	3.2	3.2	3.2	74.103	681	681;681;681;681	3.33			2	1			0.0031128	2.0005	0.73875	0.58938	43.648	3	2	Median	0.73807	0.57982	2.3133	2	1	Median	NaN	NaN	NaN	1
tr|D9QAL8|D9QAL8_CORP2;Cptb_RLC_003_02014;Cptb_RLC_002_01924;Cptb_RLC_001_01796;Cptb_C231_00824	tr|D9QAL8|D9QAL8_CORP2;Cptb_RLC_003_02014;Cptb_RLC_002_01924;Cptb_RLC_001_01796;Cptb_C231_00824	4;4;4;4;4	4;4;4;4;4	4;4;4;4;4	>tr|D9QAL8|D9QAL8_CORP2 Peptide deformylase OS=Corynebacterium pseudotuberculosis (strain C231) GN=def PE=3 SV=1;>Cptb_RLC_003_02014 Peptide deformylase 1 [Corynebacterium pseudotuberculosis C231];>Cptb_RLC_002_01924 Peptide deformylase 1 [Corynebacterium	5	4	4	4	4	1	0	4	1	0	4	1	0	23.7	23.7	23.7	18.911	169	169;169;169;169;169	4.67		3				6	0	4.3067	1.277	1.01	19.044	6	0	Median	1.3475	1.0611	20.212	5	0	Median	NaN	NaN	NaN	1
tr|D9QAL7|D9QAL7_CORP2;Cptb_RLC_003_02015;Cptb_RLC_002_01925;Cptb_C231_00825;Cptb_RLC_001_01736	tr|D9QAL7|D9QAL7_CORP2;Cptb_RLC_003_02015;Cptb_RLC_002_01925;Cptb_C231_00825	7;7;7;7;2	7;7;7;7;2	7;7;7;7;2	>tr|D9QAL7|D9QAL7_CORP2 Methionyl-tRNA formyltransferase OS=Corynebacterium pseudotuberculosis (strain C231) GN=fmt PE=3 SV=1;>Cptb_RLC_003_02015 Methionyl-tRNA formyltransferase [Corynebacterium pseudotuberculosis C231];>Cptb_RLC_002_01925 Methionyl-tRNA	5	7	7	7	6	5	7	6	5	7	6	5	7	30	30	30	33.99	313	313;332;332;332;129	5.36				9	17	29	0	50.219	1.168	0.93158	19.361	51	0	Median	1.1934	0.94584	20.147	28	0	Median	1.0636	0.91478	9.5041	13
tr|D9QAL6|D9QAL6_CORP2;Cptb_RLC_003_02016;Cptb_RLC_002_01926;Cptb_C231_00826;Cptb_RLC_001_01826	tr|D9QAL6|D9QAL6_CORP2;Cptb_RLC_003_02016;Cptb_RLC_002_01926;Cptb_C231_00826;Cptb_RLC_001_01826	14;14;14;14;7	14;14;14;14;7	14;14;14;14;7	>tr|D9QAL6|D9QAL6_CORP2 Ribosomal RNA small subunit methyltransferase B OS=Corynebacterium pseudotuberculosis (strain C231) GN=fmu PE=4 SV=1;>Cptb_RLC_003_02016 Ribosomal RNA small subunit methyltransferase B [Corynebacterium pseudotuberculosis C231];>Cptb	5	14	14	14	9	11	8	9	11	8	9	11	8	31	31	31	54.775	504	504;504;504;504;218	4.61	3	6	11	23	27	34	0	73.114	1.226	0.98109	25.061	93	0	Median	1.1965	0.92795	13.025	47	0	Median	1.2614	1.0707	22.466	27
tr|D9QAL5|D9QAL5_CORP2;Cptb_RLC_003_02017;Cptb_RLC_002_01927;Cptb_C231_00827	tr|D9QAL5|D9QAL5_CORP2;Cptb_RLC_003_02017;Cptb_RLC_002_01927;Cptb_C231_00827	5;5;5;5	5;5;5;5	5;5;5;5	>tr|D9QAL5|D9QAL5_CORP2 Ribulose-phosphate 3-epimerase OS=Corynebacterium pseudotuberculosis (strain C231) GN=rpe PE=3 SV=1;>Cptb_RLC_003_02017 Ribulose-phosphate 3-epimerase [Corynebacterium pseudotuberculosis C231];>Cptb_RLC_002_01927 Ribulose-phosphate	4	5	5	5	4	3	4	4	3	4	4	3	4	27.7	27.7	27.7	24.537	224	224;224;224;224	4.67	2		6	11	14	15	0	17.7	1.1915	0.99391	22.364	42	0	Median	1.1776	0.91449	9.5723	23	0	Median	1.2183	1.009	11.267	11
Cptb_RLC_001_01714;tr|D9QAL4|D9QAL4_CORP2;Cptb_RLC_003_02018;Cptb_RLC_002_01928;Cptb_C231_00828	Cptb_RLC_001_01714;tr|D9QAL4|D9QAL4_CORP2;Cptb_RLC_003_02018;Cptb_RLC_002_01928;Cptb_C231_00828	2;2;2;2;2	2;2;2;2;2	2;2;2;2;2	>Cptb_RLC_001_01714 5-amino-6-(5-phosphoribosylamino)uracil reductase;>tr|D9QAL4|D9QAL4_CORP2 Riboflavin biosynthesis protein RibD OS=Corynebacterium pseudotuberculosis (strain C231) GN=ribD PE=3 SV=2;>Cptb_RLC_003_02018 Riboflavin biosynthesis protein rib	5	2	2	2	2	1	1	2	1	1	2	1	1	18.7	18.7	18.7	14.859	134	134;353;373;373;373	4.88				3	3	2	0	3.5969	0.39077	0.30002	56.909	3	0	Median	0.39077	0.30002	56.909	3	0	Median	NaN	NaN	NaN	1
tr|D9QAL3|D9QAL3_CORP2;Cptb_RLC_003_02019;Cptb_RLC_002_01929;Cptb_C231_00829	tr|D9QAL3|D9QAL3_CORP2;Cptb_RLC_003_02019;Cptb_RLC_002_01929;Cptb_C231_00829	3;3;3;3	3;3;3;3	3;3;3;3	>tr|D9QAL3|D9QAL3_CORP2 Riboflavin synthase alpha chain OS=Corynebacterium pseudotuberculosis (strain C231) GN=ribE PE=4 SV=1;>Cptb_RLC_003_02019 riboflavin synthase subunit alpha [Corynebacterium pseudotuberculosis C231];>Cptb_RLC_002_01929 riboflavin syn	4	3	3	3	3	3	3	3	3	3	3	3	3	18.3	18.3	18.3	22.783	213	213;213;213;213	4.54			7	12	6	10	0	31.879	1.1908	0.9382	43.575	19	0	Median	1.3027	1.012	53.074	10	0	Median	0.95285	0.79653	26.068	5
tr|D9QAL2|D9QAL2_CORP2;Cptb_RLC_003_02020;Cptb_RLC_002_01930;Cptb_C231_00830;Cptb_RLC_001_01421;Cptb_RLC_001_01420	tr|D9QAL2|D9QAL2_CORP2;Cptb_RLC_003_02020;Cptb_RLC_002_01930;Cptb_C231_00830;Cptb_RLC_001_01421	3;3;3;3;2;1	3;3;3;3;2;1	3;3;3;3;2;1	>tr|D9QAL2|D9QAL2_CORP2 Riboflavin biosynthesis protein RibBA OS=Corynebacterium pseudotuberculosis (strain C231) GN=ribA PE=3 SV=1;>Cptb_RLC_003_02020 Riboflavin biosynthesis protein ribBA [Corynebacterium pseudotuberculosis C231];>Cptb_RLC_002_01930 Ribo	6	3	3	3	3	2	1	3	2	1	3	2	1	9.3	9.3	9.3	48.733	451	451;451;451;451;304;146	3.3		3	5			2	0	32.03	1.8538	1.4616	26.676	5	0	Median	1.8664	1.4754	29.659	4	0	Median	1.7185	1.4249	2.1491	2
tr|D9QAL1|D9QAL1_CORP2;Cptb_RLC_003_02021;Cptb_RLC_002_01931;Cptb_C231_00831;Cptb_RLC_001_01869	tr|D9QAL1|D9QAL1_CORP2;Cptb_RLC_003_02021;Cptb_RLC_002_01931;Cptb_C231_00831;Cptb_RLC_001_01869	3;3;3;3;2	3;3;3;3;2	3;3;3;3;2	>tr|D9QAL1|D9QAL1_CORP2 6,7-dimethyl-8-ribityllumazine synthase OS=Corynebacterium pseudotuberculosis (strain C231) GN=ribH PE=3 SV=1;>Cptb_RLC_003_02021 6,7-dimethyl-8-ribityllumazine synthase [Corynebacterium pseudotuberculosis C231];>Cptb_RLC_002_01931	5	3	3	3	3	1	2	3	1	2	3	1	2	29.9	29.9	29.9	16.671	157	157;157;157;157;104	3.41		5	8	5	3	1	0	103.85	1.497	1.1635	12.503	19	0	Median	1.6461	1.2131	9.3174	9	0	Median	1.4764	1.2322	8.2478	4
Cptb_RLC_001_01768;tr|D9QAL0|D9QAL0_CORP2;Cptb_RLC_003_02022;Cptb_RLC_002_01932;Cptb_C231_00832	Cptb_RLC_001_01768;tr|D9QAL0|D9QAL0_CORP2;Cptb_RLC_003_02022;Cptb_RLC_002_01932;Cptb_C231_00832	2;2;2;2;2	2;2;2;2;2	2;2;2;2;2	>Cptb_RLC_001_01768 hypothetical protein;>tr|D9QAL0|D9QAL0_CORP2 Uncharacterized protein OS=Corynebacterium pseudotuberculosis (strain C231) GN=CpC231_1110 PE=4 SV=1;>Cptb_RLC_003_02022 hypothetical protein [Corynebacterium pseudotuberculosis C231];>Cptb_R	5	2	2	2	2	2	2	2	2	2	2	2	2	79.1	79.1	79.1	4.9596	43	43;188;188;188;188	3.19	2	2	8	8	1		0.0046118	1.3427	1.5583	1.1795	22.931	21	0	Median	1.6489	1.2777	12.557	10	0	Median	1.2556	1.09	12.794	4
tr|D9QAK9|D9QAK9_CORP2;Cptb_RLC_003_02023;Cptb_RLC_002_01933;Cptb_C231_00833	tr|D9QAK9|D9QAK9_CORP2;Cptb_RLC_003_02023;Cptb_RLC_002_01933;Cptb_C231_00833	1;1;1;1	1;1;1;1	1;1;1;1	>tr|D9QAK9|D9QAK9_CORP2 UvrABC system protein C OS=Corynebacterium pseudotuberculosis (strain C231) GN=uvrC PE=3 SV=1;>Cptb_RLC_003_02023 UvrABC system protein C [Corynebacterium pseudotuberculosis C231];>Cptb_RLC_002_01933 UvrABC system protein C [Coryneb	4	1	1	1	0	0	1	0	0	1	0	0	1	2.2	2.2	2.2	76.195	675	675;675;675;675	5					1		0	2.6871	NaN	NaN	NaN	1	0	Median	NaN	NaN	NaN	0	0	Median	NaN	NaN	NaN	0
tr|D9QAK7|D9QAK7_CORP2;Cptb_RLC_003_02025;Cptb_RLC_002_01935;Cptb_RLC_001_00247;Cptb_C231_00835	tr|D9QAK7|D9QAK7_CORP2;Cptb_RLC_003_02025;Cptb_RLC_002_01935;Cptb_RLC_001_00247;Cptb_C231_00835	7;7;7;7;7	7;7;7;7;7	7;7;7;7;7	>tr|D9QAK7|D9QAK7_CORP2 Putative gluconeogenesis factor OS=Corynebacterium pseudotuberculosis (strain C231) GN=CpC231_1107 PE=3 SV=2;>Cptb_RLC_003_02025 hypothetical protein [Corynebacterium pseudotuberculosis C231];>Cptb_RLC_002_01935 hypothetical protein	5	7	7	7	7	7	5	7	7	5	7	7	5	25.7	25.7	25.7	36.456	342	342;342;342;342;342	3.74	9	9	8	6	12	13	0	94.695	1.2691	0.99117	32.199	31	0	Median	1.1044	0.81433	34.316	17	0	Median	1.4158	1.1269	28.995	10
tr|D9QAK6|D9QAK6_CORP2;Cptb_RLC_003_02026;Cptb_RLC_002_01936;Cptb_RLC_001_00246;Cptb_C231_00836	tr|D9QAK6|D9QAK6_CORP2;Cptb_RLC_003_02026;Cptb_RLC_002_01936;Cptb_RLC_001_00246;Cptb_C231_00836	9;9;9;9;9	9;9;9;9;9	9;9;9;9;9	>tr|D9QAK6|D9QAK6_CORP2 Putative sporulation transcription regulator WhiA OS=Corynebacterium pseudotuberculosis (strain C231) GN=whiA PE=3 SV=1;>Cptb_RLC_003_02026 Sporulation transcription regulator whiA [Corynebacterium pseudotuberculosis C231];>Cptb_RLC	5	9	9	9	9	8	5	9	8	5	9	8	5	30.4	30.4	30.4	35.307	329	329;329;329;329;329	4.44		7	3	2	9	11	0	10.1	1.0769	0.85174	27.198	24	0	Median	1.147	0.92065	30.052	10	0	Median	0.88967	0.76621	27.14	9
tr|D9QAK5|D9QAK5_CORP2;Cptb_C231_00837;Cptb_RLC_001_00120	tr|D9QAK5|D9QAK5_CORP2;Cptb_C231_00837	18;18;1	1;1;0	1;1;0	>tr|D9QAK5|D9QAK5_CORP2 Glyceraldehyde-3-phosphate dehydrogenase OS=Corynebacterium pseudotuberculosis (strain C231) GN=gap PE=3 SV=1;>Cptb_C231_00837 glyceraldehyde-3-phosphate dehydrogenase [Corynebacterium pseudotuberculosis C231]	3	18	1	1	16	16	13	1	0	0	1	0	0	60.5	9	9	36.253	334	334;334;62	6						1	0	31.889	NaN	NaN	NaN	0	0	Median	NaN	NaN	NaN	0	0	Median	NaN	NaN	NaN	0
tr|D9QAK4|D9QAK4_CORP2;Cptb_RLC_003_02028;Cptb_RLC_002_01938;Cptb_C231_00838;Cptb_RLC_001_00122;Cptb_RLC_001_00121	tr|D9QAK4|D9QAK4_CORP2;Cptb_RLC_003_02028;Cptb_RLC_002_01938;Cptb_C231_00838;Cptb_RLC_001_00122	15;15;15;15;11;3	15;15;15;15;11;3	15;15;15;15;11;3	>tr|D9QAK4|D9QAK4_CORP2 Phosphoglycerate kinase OS=Corynebacterium pseudotuberculosis (strain C231) GN=pgk PE=3 SV=1;>Cptb_RLC_003_02028 phosphoglycerate kinase [Corynebacterium pseudotuberculosis C231];>Cptb_RLC_002_01938 phosphoglycerate kinase [Coryneba	6	15	15	15	15	14	11	15	14	11	15	14	11	42.3	42.3	42.3	42.566	404	404;417;417;417;353;70	4.01	12	25	28	35	36	40	0	215.4	1.4157	1.1249	18.49	156	0	Median	1.4207	1.1147	15.576	84	0	Median	1.3818	1.1861	13.968	37
tr|D9QAK3|D9QAK3_CORP2;Cptb_RLC_003_02029;Cptb_RLC_002_01939;Cptb_RLC_001_00123;Cptb_C231_00839	tr|D9QAK3|D9QAK3_CORP2;Cptb_RLC_003_02029;Cptb_RLC_002_01939;Cptb_RLC_001_00123;Cptb_C231_00839	15;15;15;15;15	15;15;15;15;15	15;15;15;15;15	>tr|D9QAK3|D9QAK3_CORP2 Triosephosphate isomerase OS=Corynebacterium pseudotuberculosis (strain C231) GN=tpiA PE=3 SV=1;>Cptb_RLC_003_02029 triosephosphate isomerase [Corynebacterium pseudotuberculosis C231];>Cptb_RLC_002_01939 triosephosphate isomerase [C	5	15	15	15	13	14	13	13	14	13	13	14	13	73	73	73	27.41	259	259;259;259;259;259	4.1	20	13	29	45	50	42	0	210.64	1.3898	1.1151	14.4	163	0	Median	1.3612	1.0783	10.866	81	0	Median	1.356	1.1581	15.473	44
tr|D9QAJ8|D9QAJ8_CORP2;Cptb_RLC_003_02034;Cptb_RLC_002_01944;Cptb_C231_00844;Cptb_RLC_001_00167;Cptb_RLC_001_00168	tr|D9QAJ8|D9QAJ8_CORP2;Cptb_RLC_003_02034;Cptb_RLC_002_01944;Cptb_C231_00844;Cptb_RLC_001_00167	10;10;10;10;8;1	10;10;10;10;8;1	10;10;10;10;8;1	>tr|D9QAJ8|D9QAJ8_CORP2 Glucose-6-phosphate 1-dehydrogenase OS=Corynebacterium pseudotuberculosis (strain C231) GN=zwf PE=3 SV=1;>Cptb_RLC_003_02034 glucose-6-phosphate 1-dehydrogenase [Corynebacterium pseudotuberculosis C231];>Cptb_RLC_002_01944 glucose-6	6	10	10	10	7	6	7	7	6	7	7	6	7	23.2	23.2	23.2	59.876	531	531;531;531;531;451;81	4.65	1	1	11	13	16	20	0	72.16	1.8634	1.4461	20.161	52	0	Median	1.8103	1.4277	15.425	29	0	Median	2.0479	1.7211	13.501	12
tr|D9QAJ7|D9QAJ7_CORP2;Cptb_RLC_003_02035;Cptb_RLC_002_01945;Cptb_RLC_001_00169;Cptb_C231_00845	tr|D9QAJ7|D9QAJ7_CORP2;Cptb_RLC_003_02035;Cptb_RLC_002_01945;Cptb_RLC_001_00169;Cptb_C231_00845	9;9;9;9;9	9;9;9;9;9	9;9;9;9;9	>tr|D9QAJ7|D9QAJ7_CORP2 Transaldolase OS=Corynebacterium pseudotuberculosis (strain C231) GN=tal PE=3 SV=1;>Cptb_RLC_003_02035 Transaldolase [Corynebacterium pseudotuberculosis C231];>Cptb_RLC_002_01945 Transaldolase [Corynebacterium pseudotuberculosis C23	5	9	9	9	8	8	7	8	8	7	8	8	7	28.6	28.6	28.6	38.485	360	360;360;360;360;360	3.83	7	22	33	25	23	26	0	124.67	1.2474	1.0068	18.513	121	0	Median	1.2838	1.0218	17.858	62	0	Median	1.1185	0.97448	16.05	29
Cptb_RLC_003_02036;Cptb_RLC_002_01946;Cptb_C231_00846	Cptb_RLC_003_02036;Cptb_RLC_002_01946;Cptb_C231_00846	23;23;23	1;1;1	1;1;1	>Cptb_RLC_003_02036 transketolase [Corynebacterium pseudotuberculosis C231];>Cptb_RLC_002_01946 transketolase [Corynebacterium pseudotuberculosis C231];>Cptb_C231_00846 transketolase [Corynebacterium pseudotuberculosis C231]	3	23	1	1	21	20	16	1	0	0	1	0	0	44.6	1.1	1.1	75.577	697	697;697;697	5					1		1	-2	NaN	NaN	NaN	1	0	Median	NaN	NaN	NaN	1	0	Median	NaN	NaN	NaN	0
tr|D9QAJ5|D9QAJ5_CORP2;Cptb_RLC_003_02037;Cptb_RLC_002_01947;Cptb_RLC_001_00894;Cptb_C231_00847	tr|D9QAJ5|D9QAJ5_CORP2;Cptb_RLC_003_02037;Cptb_RLC_002_01947;Cptb_RLC_001_00894;Cptb_C231_00847	1;1;1;1;1	1;1;1;1;1	1;1;1;1;1	>tr|D9QAJ5|D9QAJ5_CORP2 Protoheme IX farnesyltransferase OS=Corynebacterium pseudotuberculosis (strain C231) GN=ctaB PE=3 SV=1;>Cptb_RLC_003_02037 Protoheme IX farnesyltransferase [Corynebacterium pseudotuberculosis C231];>Cptb_RLC_002_01947 Protoheme IX f	5	1	1	1	1	1	1	1	1	1	1	1	1	3.2	3.2	3.2	34.608	310	310;310;310;310;310	5.8					1	4	0	3.2224	1.2929	1.1157	8.9981	5	0	Median	1.2843	1.0118	4.8001	2	0	Median	1.3069	1.1248	1.1427	2
tr|D9QAJ2|D9QAJ2_CORP2;Cptb_RLC_003_02040;Cptb_RLC_002_01950;Cptb_RLC_001_00154;Cptb_C231_00850	tr|D9QAJ2|D9QAJ2_CORP2;Cptb_RLC_003_02040;Cptb_RLC_002_01950;Cptb_RLC_001_00154;Cptb_C231_00850	2;2;2;2;2	2;2;2;2;2	2;2;2;2;2	>tr|D9QAJ2|D9QAJ2_CORP2 Nod factor export ATP-binding protein I OS=Corynebacterium pseudotuberculosis (strain C231) GN=nodI PE=3 SV=1;>Cptb_RLC_003_02040 Nod factor export ATP-binding protein I [Corynebacterium pseudotuberculosis C231];>Cptb_RLC_002_01950	5	2	2	2	2	2	2	2	2	2	2	2	2	7.9	7.9	7.9	34.319	318	318;318;318;318;318	4.89		1	1	1	1	5	0	5.9881	1.2953	1.0228	9.6836	8	0	Median	1.363	1.0819	3.4731	4	0	Median	1.0963	0.91878	15.547	2
tr|D9QAJ0|D9QAJ0_CORP2;Cptb_RLC_003_02042;Cptb_RLC_002_01952;Cptb_C231_00852	tr|D9QAJ0|D9QAJ0_CORP2;Cptb_RLC_003_02042;Cptb_RLC_002_01952;Cptb_C231_00852	3;3;3;3	3;3;3;3	3;3;3;3	>tr|D9QAJ0|D9QAJ0_CORP2 Iron-sulfur cluster biosynthesis transcriptional regulator SufR OS=Corynebacterium pseudotuberculosis (strain C231) GN=sufR PE=4 SV=1;>Cptb_RLC_003_02042 Iron-sulfur cluster biosynthesis transcriptional regulator SufR [Corynebacteri	4	3	3	3	3	2	3	3	2	3	3	2	3	16	16	16	27.169	257	257;283;283;283	4.06	3		2	5	4	4	0	37.631	1.526	1.1759	19.324	14	0	Median	1.6608	1.2709	11.152	8	0	Median	1.0032	0.84653	10.617	3
tr|D9QAI9|D9QAI9_CORP2;Cptb_RLC_003_02043;Cptb_RLC_002_01953;Cptb_RLC_001_00282;Cptb_C231_00853	tr|D9QAI9|D9QAI9_CORP2;Cptb_RLC_003_02043;Cptb_RLC_002_01953;Cptb_RLC_001_00282;Cptb_C231_00853	22;22;22;22;22	22;22;22;22;22	22;22;22;22;22	>tr|D9QAI9|D9QAI9_CORP2 FeS cluster assembly protein sufB OS=Corynebacterium pseudotuberculosis (strain C231) GN=sufB PE=4 SV=1;>Cptb_RLC_003_02043 FeS cluster assembly protein sufB [Corynebacterium pseudotuberculosis C231];>Cptb_RLC_002_01953 FeS cluster	5	22	22	22	18	17	15	18	17	15	18	17	15	49.4	49.4	49.4	54.176	484	484;484;484;484;484	4.24	3	23	32	37	41	45	0	242.77	0.95914	0.76917	28.809	138	0	Median	1.0447	0.81301	13.773	72	0	Median	0.85538	0.718	44.465	35
tr|D9QAI8|D9QAI8_CORP2;Cptb_RLC_003_02044;Cptb_RLC_002_01954;Cptb_RLC_001_00281;Cptb_C231_00854	tr|D9QAI8|D9QAI8_CORP2;Cptb_RLC_003_02044;Cptb_RLC_002_01954;Cptb_RLC_001_00281;Cptb_C231_00854	10;10;10;10;10	10;10;10;10;10	10;10;10;10;10	>tr|D9QAI8|D9QAI8_CORP2 FeS cluster assembly protein SufD OS=Corynebacterium pseudotuberculosis (strain C231) GN=sufD PE=4 SV=1;>Cptb_RLC_003_02044 FeS cluster assembly protein SufD [Corynebacterium pseudotuberculosis C231];>Cptb_RLC_002_01954 FeS cluster	5	10	10	10	9	8	7	9	8	7	9	8	7	33.6	33.6	33.6	43.061	393	393;393;393;393;393	3.63	4	15	17	10	17	8	0	57.086	1.0061	0.82519	22.125	65	0	Median	1.0831	0.83583	21.412	36	0	Median	0.97725	0.83923	16.574	14
tr|D9QAI6|D9QAI6_CORP2;Cptb_RLC_003_02046;Cptb_RLC_002_01956;Cptb_C231_00856;Cptb_RLC_001_01750	tr|D9QAI6|D9QAI6_CORP2;Cptb_RLC_003_02046;Cptb_RLC_002_01956;Cptb_C231_00856;Cptb_RLC_001_01750	10;10;10;10;5	10;10;10;10;5	10;10;10;10;5	>tr|D9QAI6|D9QAI6_CORP2 Cysteine desulfurase OS=Corynebacterium pseudotuberculosis (strain C231) GN=csdA PE=4 SV=1;>Cptb_RLC_003_02046 Cysteine desulfurase (SufS)-like protein [Corynebacterium pseudotuberculosis C231];>Cptb_RLC_002_01956 Cysteine desulfura	5	10	10	10	9	9	8	9	9	8	9	9	8	34.3	34.3	34.3	46.69	429	429;429;429;429;270	4.97			10	27	38	43	0	152.13	1.1975	0.94481	16.851	97	0	Median	1.2041	0.94632	16.283	50	0	Median	1.1997	1.0178	16.239	26
tr|D9QAI5|D9QAI5_CORP2;Cptb_RLC_003_02047;Cptb_RLC_002_01957;Cptb_C231_00857	tr|D9QAI5|D9QAI5_CORP2;Cptb_RLC_003_02047;Cptb_RLC_002_01957;Cptb_C231_00857	5;5;5;5	5;5;5;5	5;5;5;5	>tr|D9QAI5|D9QAI5_CORP2 NifU OS=Corynebacterium pseudotuberculosis (strain C231) GN=nifU PE=4 SV=1;>Cptb_RLC_003_02047 NifU family protein [Corynebacterium pseudotuberculosis C231];>Cptb_RLC_002_01957 NifU family protein [Corynebacterium pseudotuberculosis	4	5	5	5	4	5	4	4	5	4	4	5	4	50.3	50.3	50.3	16.284	149	149;149;149;149	4.41		4	8	7	8	12	0	52.303	0.97731	0.73282	19.551	34	0	Median	0.89991	0.70613	21.186	16	0	Median	0.98209	0.81971	20.94	8
tr|D9QAI2|D9QAI2_CORP2;Cptb_RLC_003_02050;Cptb_RLC_002_01960;Cptb_C231_00860;Cptb_RLC_003_00874;Cptb_RLC_002_01361;Cptb_RLC_001_00520;Cptb_C231_02003	tr|D9QAI2|D9QAI2_CORP2;Cptb_RLC_003_02050;Cptb_RLC_002_01960;Cptb_C231_00860	5;5;5;5;1;1;1;1	5;5;5;5;1;1;1;1	5;5;5;5;1;1;1;1	>tr|D9QAI2|D9QAI2_CORP2 Uncharacterized protein OS=Corynebacterium pseudotuberculosis (strain C231) GN=CpC231_1082 PE=4 SV=1;>Cptb_RLC_003_02050 hypothetical protein [Corynebacterium pseudotuberculosis C231];>Cptb_RLC_002_01960 hypothetical protein [Coryne	8	5	5	5	5	4	4	5	4	4	5	4	4	8.3	8.3	8.3	77.071	709	709;709;709;709;312;312;312;312	4.98			4	9	16	16	0	42.802	1.2298	0.97401	18.874	40	0	Median	1.2321	0.97263	13.028	21	0	Median	1.322	1.1203	6.8999	10
tr|D9QAI0|D9QAI0_CORP2;Cptb_RLC_003_02051;Cptb_RLC_002_01961;Cptb_RLC_001_00373;Cptb_C231_00861	tr|D9QAI0|D9QAI0_CORP2;Cptb_RLC_003_02051;Cptb_RLC_002_01961;Cptb_RLC_001_00373;Cptb_C231_00861	1;1;1;1;1	1;1;1;1;1	1;1;1;1;1	>tr|D9QAI0|D9QAI0_CORP2 Archaeal ATPase OS=Corynebacterium pseudotuberculosis (strain C231) GN=CpC231_1080 PE=4 SV=1;>Cptb_RLC_003_02051 ATPase [Corynebacterium pseudotuberculosis C231];>Cptb_RLC_002_01961 ATPase [Corynebacterium pseudotuberculosis C231];>	5	1	1	1	1	1	1	1	1	1	1	1	1	1.9	1.9	1.9	40.515	369	369;369;369;369;369	5.5					2	2	0	2.6341	1.2932	0.98491	16.365	2	0	Median	NaN	NaN	NaN	1	0	Median	NaN	NaN	NaN	0
tr|D9QAH8|D9QAH8_CORP2;Cptb_RLC_003_02053;Cptb_RLC_002_01963;Cptb_RLC_001_00214;Cptb_C231_00863	tr|D9QAH8|D9QAH8_CORP2;Cptb_RLC_003_02053;Cptb_RLC_002_01963;Cptb_RLC_001_00214;Cptb_C231_00863	19;19;19;19;19	19;19;19;19;19	19;19;19;19;19	>tr|D9QAH8|D9QAH8_CORP2 UPF0210 protein CpC231_1078 OS=Corynebacterium pseudotuberculosis (strain C231) GN=CpC231_1078 PE=3 SV=1;>Cptb_RLC_003_02053 hypothetical protein [Corynebacterium pseudotuberculosis C231];>Cptb_RLC_002_01963 hypothetical protein [Co	5	19	19	19	18	17	13	18	17	13	18	17	13	43.2	43.2	43.2	46.804	454	454;454;454;454;454	4.21	6	19	26	13	26	42	0	254.33	1.2301	0.97342	27.727	93	0	Median	1.197	0.92562	27.214	52	0	Median	1.2318	1.0309	18.489	22
tr|D9QAH7|D9QAH7_CORP2;Cptb_RLC_003_02054;Cptb_RLC_002_01964;Cptb_RLC_001_00213;Cptb_C231_00864	tr|D9QAH7|D9QAH7_CORP2;Cptb_RLC_003_02054;Cptb_RLC_002_01964;Cptb_RLC_001_00213;Cptb_C231_00864	2;2;2;2;2	2;2;2;2;2	2;2;2;2;2	>tr|D9QAH7|D9QAH7_CORP2 UPF0237 protein CpC231_1077 OS=Corynebacterium pseudotuberculosis (strain C231) GN=CpC231_1077 PE=3 SV=1;>Cptb_RLC_003_02054 ACT domain-containing protein [Corynebacterium pseudotuberculosis C231];>Cptb_RLC_002_01964 ACT domain-cont	5	2	2	2	2	1	1	2	1	1	2	1	1	22.5	22.5	22.5	9.6589	89	89;89;89;89;89	4.38	1	1	1		1	4	0	7.4096	1.2658	0.95442	10.58	7	0	Median	1.2121	0.95185	7.0443	4	0	Median	1.3087	1.1344	9.4627	3
tr|D9QAH5|D9QAH5_CORP2;Cptb_RLC_003_02056;Cptb_RLC_002_01966;Cptb_RLC_001_00211;Cptb_C231_00866	tr|D9QAH5|D9QAH5_CORP2;Cptb_RLC_003_02056;Cptb_RLC_002_01966;Cptb_RLC_001_00211;Cptb_C231_00866	2;2;2;2;2	2;2;2;2;2	2;2;2;2;2	>tr|D9QAH5|D9QAH5_CORP2 HTH-type transcriptional repressor AcnR OS=Corynebacterium pseudotuberculosis (strain C231) GN=acnR PE=4 SV=1;>Cptb_RLC_003_02056 HTH-type transcriptional repressor AcnR [Corynebacterium pseudotuberculosis C231];>Cptb_RLC_002_01966	5	2	2	2	1	1	1	1	1	1	1	1	1	19.8	19.8	19.8	21.945	192	192;192;192;192;192	5.33					2	1	0	5.7651	1.2864	1.0138	6.2784	2	1	Median	NaN	NaN	NaN	0	0	Median	NaN	NaN	NaN	1
Cptb_RLC_003_02057;Cptb_RLC_002_01967;Cptb_C231_00867;tr|D9QAH4|D9QAH4_CORP2;Cptb_RLC_001_00210	Cptb_RLC_003_02057;Cptb_RLC_002_01967;Cptb_C231_00867;tr|D9QAH4|D9QAH4_CORP2	25;25;25;25;12	25;25;25;25;12	25;25;25;25;12	>Cptb_RLC_003_02057 Aconitate hydratase [Corynebacterium pseudotuberculosis C231];>Cptb_RLC_002_01967 Aconitate hydratase [Corynebacterium pseudotuberculosis C231];>Cptb_C231_00867 Aconitate hydratase [Corynebacterium pseudotuberculosis C231];>tr|D9QAH4|D9	5	25	25	25	21	24	21	21	24	21	21	24	21	34.7	34.7	34.7	101.33	935	935;935;935;939;374	4.04	23	45	41	60	61	76	0	323.31	2.3274	1.7995	29.223	237	0	Median	2.0678	1.5856	14.263	125	0	Median	2.8681	2.4184	29.552	59
tr|D9QAH3|D9QAH3_CORP2;Cptb_RLC_003_02058;Cptb_RLC_002_01968;Cptb_C231_00868	tr|D9QAH3|D9QAH3_CORP2;Cptb_RLC_003_02058;Cptb_RLC_002_01968;Cptb_C231_00868	1;1;1;1	1;1;1;1	1;1;1;1	>tr|D9QAH3|D9QAH3_CORP2 1-deoxy-D-xylulose-5-phosphate synthase OS=Corynebacterium pseudotuberculosis (strain C231) GN=CpC231_1073 PE=4 SV=1;>Cptb_RLC_003_02058 1-deoxy-D-xylulose-5-phosphate synthase [Corynebacterium pseudotuberculosis C231];>Cptb_RLC_002	4	1	1	1	1	0	1	1	0	1	1	0	1	7.7	7.7	7.7	20.66	195	195;195;195;195	3.6			2	3			0	22.707	1.1379	0.87155	12.848	3	0	Median	1.0146	0.74088	8.8225	2	1	Median	NaN	NaN	NaN	0
tr|D9QAH1|D9QAH1_CORP2;Cptb_RLC_003_02059;Cptb_RLC_002_01969;Cptb_C231_00869;Cptb_RLC_001_00334	tr|D9QAH1|D9QAH1_CORP2;Cptb_RLC_003_02059;Cptb_RLC_002_01969;Cptb_C231_00869	19;19;19;19;1	19;19;19;19;1	19;19;19;19;1	>tr|D9QAH1|D9QAH1_CORP2 Invasion-associated protein p60 OS=Corynebacterium pseudotuberculosis (strain C231) GN=CpC231_1071 PE=4 SV=2;>Cptb_RLC_003_02059 Invasion-associated protein p60 [Corynebacterium pseudotuberculosis C231];>Cptb_RLC_002_01969 Invasion-	5	19	19	19	17	18	15	17	18	15	17	18	15	38.1	38.1	38.1	61.407	580	580;595;595;595;107	3.69	16	42	50	54	40	34	0	323.31	1.5634	1.2557	51.348	194	0	Median	1.9	1.4705	35.375	99	0	Median	1.4074	1.2227	20.525	52
tr|D9QAH0|D9QAH0_CORP2;Cptb_RLC_003_02060;Cptb_RLC_002_01970;Cptb_RLC_001_00335;Cptb_C231_00870	tr|D9QAH0|D9QAH0_CORP2;Cptb_RLC_003_02060;Cptb_RLC_002_01970;Cptb_RLC_001_00335;Cptb_C231_00870	1;1;1;1;1	1;1;1;1;1	1;1;1;1;1	>tr|D9QAH0|D9QAH0_CORP2 Ferrochelatase OS=Corynebacterium pseudotuberculosis (strain C231) GN=hemH PE=3 SV=1;>Cptb_RLC_003_02060 ferrochelatase [Corynebacterium pseudotuberculosis C231];>Cptb_RLC_002_01970 ferrochelatase [Corynebacterium pseudotuberculosis	5	1	1	1	1	1	1	1	1	1	1	1	1	4.8	4.8	4.8	41.741	376	376;376;376;376;376	1.71	5	8	1				0	68.853	1.5402	1.1862	22.959	13	0	Median	1.4688	1.0023	9.525	8	0	Median	1.5665	1.2671	4.9592	3
tr|D9QAG8|D9QAG8_CORP2;Cptb_RLC_003_02062;Cptb_RLC_002_01972;Cptb_RLC_001_00337;Cptb_C231_00872	tr|D9QAG8|D9QAG8_CORP2;Cptb_RLC_003_02062;Cptb_RLC_002_01972;Cptb_RLC_001_00337;Cptb_C231_00872	3;3;3;3;3	3;3;3;3;3	3;3;3;3;3	>tr|D9QAG8|D9QAG8_CORP2 Uncharacterized protein OS=Corynebacterium pseudotuberculosis (strain C231) GN=CpC231_1068 PE=4 SV=1;>Cptb_RLC_003_02062 hypothetical protein [Corynebacterium pseudotuberculosis C231];>Cptb_RLC_002_01972 hypothetical protein [Coryne	5	3	3	3	3	3	3	3	3	3	3	3	3	14.6	14.6	14.6	31.416	280	280;280;280;280;280	4.12	1	4	3		2	7	0	19.023	1.2617	0.98713	14.098	13	0	Median	1.2814	0.98857	12.817	8	0	Median	1.1823	0.99537	13.121	4
tr|D9QAG7|D9QAG7_CORP2;Cptb_RLC_003_02063;Cptb_RLC_002_01973;Cptb_RLC_001_00338;Cptb_C231_00873	tr|D9QAG7|D9QAG7_CORP2;Cptb_RLC_003_02063;Cptb_RLC_002_01973;Cptb_RLC_001_00338;Cptb_C231_00873	1;1;1;1;1	1;1;1;1;1	1;1;1;1;1	>tr|D9QAG7|D9QAG7_CORP2 NfeD-like protein OS=Corynebacterium pseudotuberculosis (strain C231) GN=CpC231_1067 PE=4 SV=1;>Cptb_RLC_003_02063 NfeD-like protein [Corynebacterium pseudotuberculosis C231];>Cptb_RLC_002_01973 NfeD-like protein [Corynebacterium ps	5	1	1	1	1	1	1	1	1	1	1	1	1	14.8	14.8	14.8	14.871	142	142;142;142;142;142	4.73			2	4	5	4	0	23.284	1.1808	0.89491	9.5417	9	0	Median	1.1604	0.88374	6.1901	6	0	Median	1.1268	0.96401	22.434	4
Cptb_RLC_001_01583;tr|D9QAG6|D9QAG6_CORP2;Cptb_RLC_003_02064;Cptb_RLC_002_01974;Cptb_C231_00874	Cptb_RLC_001_01583;tr|D9QAG6|D9QAG6_CORP2;Cptb_RLC_003_02064;Cptb_RLC_002_01974;Cptb_C231_00874	11;11;11;11;11	11;11;11;11;11	11;11;11;11;11	>Cptb_RLC_001_01583 Modulator of FtsH protease HflK;>tr|D9QAG6|D9QAG6_CORP2 SPFH domain, band 7 integral membrane protein OS=Corynebacterium pseudotuberculosis (strain C231) GN=CpC231_1066 PE=4 SV=1;>Cptb_RLC_003_02064 hypothetical protein [Corynebacterium	5	11	11	11	11	9	10	11	9	10	11	9	10	37.4	37.4	37.4	43.354	396	396;403;403;403;403	3.93	5	17	22	20	20	22	0	127.09	2.2926	1.9855	57.73	77	0	Median	1.2697	0.94813	19.903	33	0	Median	2.7534	2.3175	25.567	24
Cptb_C231_00875;tr|D9QAG5|D9QAG5_CORP2;Cptb_RLC_003_02065;Cptb_RLC_002_01975	Cptb_C231_00875;tr|D9QAG5|D9QAG5_CORP2;Cptb_RLC_003_02065;Cptb_RLC_002_01975	3;3;3;3	3;3;3;3	3;3;3;3	>Cptb_C231_00875 DNA-binding protein [Corynebacterium pseudotuberculosis C231];>tr|D9QAG5|D9QAG5_CORP2 DNA-binding protein OS=Corynebacterium pseudotuberculosis (strain C231) GN=CpC231_1065 PE=4 SV=1;>Cptb_RLC_003_02065 DNA-binding protein [Corynebacterium	4	3	3	3	3	3	2	3	3	2	3	3	2	23.3	23.3	23.3	16.992	159	159;190;190;190	5.26				5	7	11	0	55.249	1.5014	1.1956	20.138	19	0	Median	1.416	1.072	19.788	10	0	Median	1.5013	1.2966	16.296	4
tr|D9QAG1|D9QAG1_CORP2;Cptb_RLC_003_02069;Cptb_RLC_002_01979;Cptb_C231_00881;Cptb_RLC_001_00453;Cptb_RLC_001_00452	tr|D9QAG1|D9QAG1_CORP2;Cptb_RLC_003_02069;Cptb_RLC_002_01979;Cptb_C231_00881;Cptb_RLC_001_00453	12;12;12;12;6;5	12;12;12;12;6;5	12;12;12;12;6;5	>tr|D9QAG1|D9QAG1_CORP2 Arginine/ornithine transport system ATPase OS=Corynebacterium pseudotuberculosis (strain C231) GN=CpC231_1061 PE=4 SV=1;>Cptb_RLC_003_02069 arginine/ornithine transport system ATPase [Corynebacterium pseudotuberculosis C231];>Cptb_R	6	12	12	12	10	10	10	10	10	10	10	10	10	35.9	35.9	35.9	39.855	365	365;367;367;367;146;224	4.03	2	16	9	6	5	22	0	48.068	1.0918	0.83888	39.323	48	0	Median	0.85741	0.65675	14.614	24	0	Median	1.5425	1.286	18.314	10
tr|D9QAF6|D9QAF6_CORP2;Cptb_RLC_003_02075;Cptb_RLC_002_01985;Cptb_C231_00888;Cptb_RLC_001_01565	tr|D9QAF6|D9QAF6_CORP2;Cptb_RLC_003_02075;Cptb_RLC_002_01985;Cptb_C231_00888	11;11;11;11;4	11;11;11;11;4	11;11;11;11;4	>tr|D9QAF6|D9QAF6_CORP2 Dihydroxyacetone kinase family protein OS=Corynebacterium pseudotuberculosis (strain C231) GN=dhaL PE=4 SV=1;>Cptb_RLC_003_02075 Dihydroxyacetone kinase family protein [Corynebacterium pseudotuberculosis C231];>Cptb_RLC_002_01985 Di	5	11	11	11	11	9	7	11	9	7	11	9	7	63.3	63.3	63.3	22.035	215	215;215;215;215;85	2.88	27	39	32	16	9	14	0	229.56	1.3603	1.0686	24.766	102	0	Median	1.2743	0.97831	14.726	54	0	Median	1.6914	1.4667	26.319	26
tr|D9QAF5|D9QAF5_CORP2;Cptb_RLC_003_02076;Cptb_RLC_002_01986;Cptb_RLC_001_01564;Cptb_C231_00889	tr|D9QAF5|D9QAF5_CORP2;Cptb_RLC_003_02076;Cptb_RLC_002_01986;Cptb_RLC_001_01564;Cptb_C231_00889	6;6;6;6;6	6;6;6;6;6	6;6;6;6;6	>tr|D9QAF5|D9QAF5_CORP2 Fructose-specific phosphotransferase enzyme IIA component OS=Corynebacterium pseudotuberculosis (strain C231) GN=levD PE=4 SV=1;>Cptb_RLC_003_02076 Fructose-specific phosphotransferase enzyme IIA component [Corynebacterium pseudotub	5	6	6	6	4	6	5	4	6	5	4	6	5	28.4	28.4	28.4	23.654	229	229;229;229;229;229	3.98	2	4	10	8	9	7	0	64.256	1.7028	1.365	33.662	30	0	Median	1.2887	1.025	11.43	14	0	Median	2.399	2.0392	12.343	8
tr|D9QC18|D9QC18_CORP2;Cptb_RLC_003_00195;Cptb_RLC_002_00230;Cptb_C231_00895	tr|D9QC18|D9QC18_CORP2;Cptb_RLC_003_00195;Cptb_RLC_002_00230;Cptb_C231_00895	4;4;4;4	4;4;4;4	4;4;4;4	>tr|D9QC18|D9QC18_CORP2 Peptidase, S8A (Subtilisin) family protein OS=Corynebacterium pseudotuberculosis (strain C231) GN=CpC231_1632 PE=3 SV=1;>Cptb_RLC_003_00195 Peptidase, S8A (subtilisin) family protein [Corynebacterium pseudotuberculosis C231];>Cptb_R	4	4	4	4	2	2	3	2	2	3	2	2	3	8.2	8.2	8.2	64.54	608	608;608;608;608	2.89	2	3	2			2	0	8.9781	1.278	0.95517	38.357	6	0	Median	1.1072	0.83229	22.835	3	0	Median	1.8771	1.561	26.249	2
tr|D9QC21|D9QC21_CORP2;Cptb_RLC_003_00197;Cptb_RLC_002_00232;Cptb_RLC_001_00495;Cptb_C231_00899	tr|D9QC21|D9QC21_CORP2;Cptb_RLC_003_00197;Cptb_RLC_002_00232;Cptb_RLC_001_00495;Cptb_C231_00899	11;11;11;11;11	11;11;11;11;11	11;11;11;11;11	>tr|D9QC21|D9QC21_CORP2 Short chain dehydrogenase OS=Corynebacterium pseudotuberculosis (strain C231) GN=CpC231_1635 PE=3 SV=1;>Cptb_RLC_003_00197 short-chain dehydrogenase [Corynebacterium pseudotuberculosis C231];>Cptb_RLC_002_00232 short-chain dehydroge	5	11	11	11	11	8	6	11	8	6	11	8	6	55.8	55.8	55.8	28.535	267	267;267;267;267;267	3.99	4	13	16	5	11	21	0	72.989	0.97564	0.77954	15.97	60	0	Median	1.0012	0.77944	17.364	35	0	Median	0.9346	0.79321	15.723	12
Cptb_RLC_003_00198;Cptb_RLC_002_00233;Cptb_C231_00900;tr|D9QC22|D9QC22_CORP2;Cptb_RLC_001_00784	Cptb_RLC_003_00198;Cptb_RLC_002_00233;Cptb_C231_00900;tr|D9QC22|D9QC22_CORP2;Cptb_RLC_001_00784	5;5;5;5;4	5;5;5;5;4	5;5;5;5;4	>Cptb_RLC_003_00198 oligoribonuclease [Corynebacterium pseudotuberculosis C231];>Cptb_RLC_002_00233 oligoribonuclease [Corynebacterium pseudotuberculosis C231];>Cptb_C231_00900 oligoribonuclease [Corynebacterium pseudotuberculosis C231];>tr|D9QC22|D9QC22_C	5	5	5	5	5	3	3	5	3	3	5	3	3	31.1	31.1	31.1	23.471	209	209;209;209;219;86	5.2	1	1		1	9	13	0	23.041	1.4316	1.0669	21.689	24	0	Median	1.5118	1.0562	21.801	9	0	Median	1.2207	1.0465	16.935	7
Cptb_RLC_001_00787;tr|D9QC23|D9QC23_CORP2;Cptb_RLC_003_00200;Cptb_C231_00902	Cptb_RLC_001_00787;tr|D9QC23|D9QC23_CORP2;Cptb_RLC_003_00200;Cptb_C231_00902	7;7;7;7	7;7;7;7	1;1;1;1	>Cptb_RLC_001_00787 4-hydroxy-tetrahydrodipicolinate synthase;>tr|D9QC23|D9QC23_CORP2 Dihydrodipicolinate synthase OS=Corynebacterium pseudotuberculosis (strain C231) GN=dapA1 PE=3 SV=1;>Cptb_RLC_003_00200 Dihydrodipicolinate synthase [Corynebacterium pseu	4	7	7	1	5	5	6	5	5	6	0	0	1	37.5	37.5	4.5	24.541	224	224;275;275;275	5.28			2	4	9	17	0	38.02	0.99394	0.78412	18.851	26	0	Median	1.004	0.78209	20.611	10	0	Median	0.87966	0.74841	15.685	8
tr|D9QC24|D9QC24_CORP2;Cptb_RLC_003_00201;Cptb_RLC_002_00848;Cptb_RLC_001_00788;Cptb_C231_00903	tr|D9QC24|D9QC24_CORP2;Cptb_RLC_003_00201;Cptb_RLC_002_00848;Cptb_RLC_001_00788;Cptb_C231_00903	2;2;2;2;2	2;2;2;2;2	2;2;2;2;2	>tr|D9QC24|D9QC24_CORP2 L,D-transpeptidase YkuD OS=Corynebacterium pseudotuberculosis (strain C231) GN=ykuD PE=4 SV=1;>Cptb_RLC_003_00201 L,D-transpeptidase YkuD [Corynebacterium pseudotuberculosis C231];>Cptb_RLC_002_00848 L,D-transpeptidase YkuD [Coryneb	5	2	2	2	1	1	2	1	1	2	1	1	2	12.9	12.9	12.9	42.466	396	396;396;396;396;396	5.4					3	2	0	22.591	2.8462	2.1289	81.736	5	3	Linear	NaN	NaN	NaN	1	0	Median	NaN	NaN	NaN	1
tr|D9QC25|D9QC25_CORP2;Cptb_RLC_003_00203;Cptb_RLC_002_00846;Cptb_RLC_001_00944;Cptb_C231_00905	tr|D9QC25|D9QC25_CORP2;Cptb_RLC_003_00203;Cptb_RLC_002_00846;Cptb_RLC_001_00944;Cptb_C231_00905	12;12;12;12;12	12;12;12;12;12	12;12;12;12;12	>tr|D9QC25|D9QC25_CORP2 Oxidoreductase OS=Corynebacterium pseudotuberculosis (strain C231) GN=CpC231_1639 PE=4 SV=1;>Cptb_RLC_003_00203 Oxidoreductase [Corynebacterium pseudotuberculosis C231];>Cptb_RLC_002_00846 Oxidoreductase [Corynebacterium pseudotuber	5	12	12	12	11	12	11	11	12	11	11	12	11	47.9	47.9	47.9	35.629	332	332;332;332;332;332	4.23	7	26	31	40	47	52	0	266.71	0.89319	0.73492	25.528	150	0	Median	1.0333	0.79505	22.017	83	0	Median	0.81582	0.67052	26.401	36
tr|D9QC27|D9QC27_CORP2;Cptb_RLC_003_00205;Cptb_RLC_002_00844;Cptb_C231_00907	tr|D9QC27|D9QC27_CORP2;Cptb_RLC_003_00205;Cptb_RLC_002_00844;Cptb_C231_00907	5;5;5;5	5;5;5;5	5;5;5;5	>tr|D9QC27|D9QC27_CORP2 Antibiotic biosynthesis monooxygenase OS=Corynebacterium pseudotuberculosis (strain C231) GN=CpC231_1641 PE=4 SV=1;>Cptb_RLC_003_00205 antibiotic biosynthesis monooxygenase [Corynebacterium pseudotuberculosis C231];>Cptb_RLC_002_008	4	5	5	5	5	4	4	5	4	4	5	4	4	44.8	44.8	44.8	12.891	116	116;116;116;116	5		1	4	9	15	20	0	21.175	1.1932	0.96617	30.851	36	0	Median	1.3139	1.0463	20.803	23	0	Median	1.1734	1.011	25.46	6
Cptb_RLC_001_01269;tr|D9QC29|D9QC29_CORP2;Cptb_RLC_003_00207;Cptb_RLC_002_00842;Cptb_C231_00909	Cptb_RLC_001_01269;tr|D9QC29|D9QC29_CORP2;Cptb_RLC_003_00207;Cptb_RLC_002_00842;Cptb_C231_00909	3;3;3;3;3	3;3;3;3;3	3;3;3;3;3	>Cptb_RLC_001_01269 Putative peroxiredoxin/MT2597;>tr|D9QC29|D9QC29_CORP2 Bacterioferritin comigratory protein OS=Corynebacterium pseudotuberculosis (strain C231) GN=bcp PE=4 SV=1;>Cptb_RLC_003_00207 Bacterioferritin comigratory protein [Corynebacterium ps	5	3	3	3	3	2	2	3	2	2	3	2	2	32.3	32.3	32.3	13.668	124	124;159;159;159;159	4.12		6		1	4	5	0	60.038	1.2545	0.96458	13.336	13	11	Median	1.2573	0.98295	9.4417	8	7	Median	1.2297	1.0495	14.156	2
tr|D9QC30|D9QC30_CORP2;Cptb_RLC_003_00208;Cptb_RLC_002_00841;Cptb_RLC_001_01268;Cptb_C231_00910	tr|D9QC30|D9QC30_CORP2;Cptb_RLC_003_00208;Cptb_RLC_002_00841;Cptb_RLC_001_01268;Cptb_C231_00910	1;1;1;1;1	1;1;1;1;1	1;1;1;1;1	>tr|D9QC30|D9QC30_CORP2 HTH-type transcriptional regulator EthR OS=Corynebacterium pseudotuberculosis (strain C231) GN=ethR PE=4 SV=1;>Cptb_RLC_003_00208 HTH-type transcriptional regulator EthR [Corynebacterium pseudotuberculosis C231];>Cptb_RLC_002_00841	5	1	1	1	1	1	1	1	1	1	1	1	1	4.1	4.1	4.1	24.649	217	217;217;217;217;217	4.43			1	2	4		0	4.0544	1.3053	1.0604	7.7964	6	0	Median	1.4302	1.1007	5.4478	3	0	Median	NaN	NaN	NaN	1
tr|D9QC32|D9QC32_CORP2;Cptb_RLC_003_00210;Cptb_C231_00912;Cptb_RLC_002_00839	tr|D9QC32|D9QC32_CORP2;Cptb_RLC_003_00210;Cptb_C231_00912;Cptb_RLC_002_00839	64;64;64;38	64;64;64;38	64;64;64;38	>tr|D9QC32|D9QC32_CORP2 Fatty acid synthase OS=Corynebacterium pseudotuberculosis (strain C231) GN=fas PE=4 SV=1;>Cptb_RLC_003_00210 Fatty acid synthase [Corynebacterium pseudotuberculosis C231];>Cptb_C231_00912 Fatty acid synthase [Corynebacterium pseudot	4	64	64	64	62	56	50	62	56	50	62	56	50	29.5	29.5	29.5	322.13	3032	3032;3032;3032;2004	4.17	35	112	156	152	167	230	0	323.31	1.4959	1.1786	21.176	685	0	Median	1.5527	1.2117	20.997	370	0	Median	1.3811	1.1759	20.473	163
Cptb_RLC_003_00211;Cptb_RLC_002_00267;Cptb_RLC_001_01377;Cptb_C231_00913;tr|D9QC33|D9QC33_CORP2	Cptb_RLC_003_00211;Cptb_RLC_002_00267;Cptb_RLC_001_01377;Cptb_C231_00913;tr|D9QC33|D9QC33_CORP2	3;3;3;3;3	3;3;3;3;3	3;3;3;3;3	>Cptb_RLC_003_00211 hypothetical protein [Corynebacterium pseudotuberculosis C231];>Cptb_RLC_002_00267 hypothetical protein [Corynebacterium pseudotuberculosis C231];>Cptb_RLC_001_01377 hypothetical protein;>Cptb_C231_00913 hypothetical protein [Corynebact	5	3	3	3	1	2	2	1	2	2	1	2	2	52.4	52.4	52.4	8.9737	82	82;82;82;82;101	2.83		3	2		1		0	23.793	1.1809	1.0022	33.656	6	0	Median	NaN	NaN	NaN	1	0	Median	1.685	1.3754	19.79	2
tr|D9QC35|D9QC35_CORP2;Cptb_RLC_003_00213;Cptb_RLC_002_00269;Cptb_RLC_001_00407;Cptb_C231_00915	tr|D9QC35|D9QC35_CORP2;Cptb_RLC_003_00213;Cptb_RLC_002_00269;Cptb_RLC_001_00407;Cptb_C231_00915	2;2;2;2;2	2;2;2;2;2	2;2;2;2;2	>tr|D9QC35|D9QC35_CORP2 Two component transcriptional regulator OS=Corynebacterium pseudotuberculosis (strain C231) GN=tcsR5 PE=4 SV=1;>Cptb_RLC_003_00213 Two component transcriptional regulator [Corynebacterium pseudotuberculosis C231];>Cptb_RLC_002_00269	5	2	2	2	2	2	2	2	2	2	2	2	2	11.1	11.1	11.1	23.101	208	208;208;208;208;208	3.84	2	1	9	10	6	3	0	18.268	1.0192	0.82747	14.368	13	0	Median	0.97386	0.78158	4.0471	6	0	Median	1.0207	0.88058	2.8393	3
tr|D9QC41|D9QC41_CORP2;Cptb_RLC_003_00220;Cptb_RLC_002_00276;Cptb_RLC_001_00730;Cptb_C231_00922	tr|D9QC41|D9QC41_CORP2;Cptb_RLC_003_00220;Cptb_RLC_002_00276;Cptb_RLC_001_00730;Cptb_C231_00922	1;1;1;1;1	1;1;1;1;1	1;1;1;1;1	>tr|D9QC41|D9QC41_CORP2 Uncharacterized protein OS=Corynebacterium pseudotuberculosis (strain C231) GN=CpC231_1655 PE=4 SV=1;>Cptb_RLC_003_00220 hypothetical protein [Corynebacterium pseudotuberculosis C231];>Cptb_RLC_002_00276 hypothetical protein [Coryne	5	1	1	1	1	1	1	1	1	1	1	1	1	5.9	5.9	5.9	13.755	119	119;119;119;119;119	1.75	5	5	2				0	6.2803	1.326	0.93244	30.016	8	0	Median	1.2618	0.89345	5.4822	4	0	Median	0.62252	0.48242	50.96	3
tr|D9QC42|D9QC42_CORP2;Cptb_RLC_003_00221;Cptb_RLC_002_00277;Cptb_RLC_001_00729;Cptb_C231_00923	tr|D9QC42|D9QC42_CORP2;Cptb_RLC_003_00221;Cptb_RLC_002_00277;Cptb_RLC_001_00729;Cptb_C231_00923	6;6;6;6;6	6;6;6;6;6	6;6;6;6;6	>tr|D9QC42|D9QC42_CORP2 Non-canonical purine NTP pyrophosphatase OS=Corynebacterium pseudotuberculosis (strain C231) GN=CpC231_1656 PE=3 SV=1;>Cptb_RLC_003_00221 Deoxyribonucleotide triphosphate pyrophosphatase [Corynebacterium pseudotuberculosis C231];>Cp	5	6	6	6	5	4	4	5	4	4	5	4	4	22.2	22.2	22.2	22.191	207	207;207;207;207;207	4.48		4	1	8	15	5	0	31.294	1.1169	0.87076	18.112	28	0	Median	1.1507	0.89224	14.95	16	0	Median	0.94386	0.77928	22.358	8
Cptb_RLC_003_00222;Cptb_RLC_002_00278;tr|D9QC43|D9QC43_CORP2;Cptb_C231_00924;Cptb_RLC_001_00728	Cptb_RLC_003_00222;Cptb_RLC_002_00278;tr|D9QC43|D9QC43_CORP2;Cptb_C231_00924;Cptb_RLC_001_00728	6;6;6;6;3	6;6;6;6;3	6;6;6;6;3	>Cptb_RLC_003_00222 Ribonuclease PH [Corynebacterium pseudotuberculosis C231];>Cptb_RLC_002_00278 Ribonuclease PH [Corynebacterium pseudotuberculosis C231];>tr|D9QC43|D9QC43_CORP2 Ribonuclease PH OS=Corynebacterium pseudotuberculosis (strain C231) GN=rph P	5	6	6	6	4	4	5	4	4	5	4	4	5	41	41	41	26.167	244	244;244;247;247;84	4.97			3	8	14	13	0	60.529	1.2721	0.99688	11.732	35	0	Median	1.2514	0.9543	8.3141	18	0	Median	1.2961	1.0957	8.2061	8
Cptb_RLC_003_00223;Cptb_RLC_002_00279;Cptb_C231_00925;tr|D9QC44|D9QC44_CORP2	Cptb_RLC_003_00223;Cptb_RLC_002_00279;Cptb_C231_00925;tr|D9QC44|D9QC44_CORP2	2;2;2;2	2;2;2;2	2;2;2;2	>Cptb_RLC_003_00223 Metal-dependent hydrolase [Corynebacterium pseudotuberculosis C231];>Cptb_RLC_002_00279 Metal-dependent hydrolase [Corynebacterium pseudotuberculosis C231];>Cptb_C231_00925 Metal-dependent hydrolase [Corynebacterium pseudotuberculosis C	4	2	2	2	2	1	1	2	1	1	2	1	1	9.8	9.8	9.8	27.644	255	255;255;255;265	5.75					1	3	0	6.0992	1.3164	1.751	68.775	4	3	Linear	0.90348	0.70819	111.27	2	1	Median	NaN	NaN	NaN	1
Cptb_RLC_001_00305;tr|D9QC45|D9QC45_CORP2;Cptb_RLC_003_00224;Cptb_RLC_002_00280;Cptb_C231_00926	Cptb_RLC_001_00305;tr|D9QC45|D9QC45_CORP2;Cptb_RLC_003_00224;Cptb_RLC_002_00280;Cptb_C231_00926	3;3;3;3;3	3;3;3;3;3	3;3;3;3;3	>Cptb_RLC_001_00305 Glutamate racemase;>tr|D9QC45|D9QC45_CORP2 Glutamate racemase OS=Corynebacterium pseudotuberculosis (strain C231) GN=murI PE=3 SV=1;>Cptb_RLC_003_00224 glutamate racemase [Corynebacterium pseudotuberculosis C231];>Cptb_RLC_002_00280 glu	5	3	3	3	2	1	1	2	1	1	2	1	1	18.8	18.8	18.8	22.603	213	213;297;297;297;297	3.78		1	4	2		2	0	3.8269	1.2631	0.97504	33.058	8	0	Median	1.2652	0.99101	35.696	7	0	Median	NaN	NaN	NaN	0
tr|D9QC47|D9QC47_CORP2;Cptb_RLC_003_00226;Cptb_RLC_002_00282;Cptb_RLC_001_00302;Cptb_C231_00928	tr|D9QC47|D9QC47_CORP2;Cptb_RLC_003_00226;Cptb_RLC_002_00282;Cptb_RLC_001_00302;Cptb_C231_00928	3;3;3;3;3	3;3;3;3;3	3;3;3;3;3	>tr|D9QC47|D9QC47_CORP2 Uncharacterized protein OS=Corynebacterium pseudotuberculosis (strain C231) GN=CpC231_1661 PE=4 SV=1;>Cptb_RLC_003_00226 hypothetical protein [Corynebacterium pseudotuberculosis C231];>Cptb_RLC_002_00282 hypothetical protein [Coryne	5	3	3	3	3	1	0	3	1	0	3	1	0	24.7	24.7	24.7	19.738	178	178;178;178;178;178	5.29				2	1	4	0	4.2634	0.87242	0.67326	15.67	4	0	Median	0.89549	0.71917	16.241	3	0	Median	NaN	NaN	NaN	1
tr|D9QC48|D9QC48_CORP2;Cptb_RLC_003_00227;Cptb_RLC_002_00283;Cptb_RLC_001_00301;Cptb_C231_00929	tr|D9QC48|D9QC48_CORP2;Cptb_RLC_003_00227;Cptb_RLC_002_00283;Cptb_RLC_001_00301;Cptb_C231_00929	3;3;3;3;3	3;3;3;3;3	3;3;3;3;3	>tr|D9QC48|D9QC48_CORP2 ATP-dependent Clp protease adapter protein ClpS OS=Corynebacterium pseudotuberculosis (strain C231) GN=clpS PE=3 SV=1;>Cptb_RLC_003_00227 ATP-dependent Clp protease adaptor protein ClpS [Corynebacterium pseudotuberculosis C231];>Cpt	5	3	3	3	1	3	1	1	3	1	1	3	1	23	23	23	13.895	126	126;126;126;126;126	4.12		1	3	7	5	1	0	9.0339	1.0634	0.80523	19.987	16	0	Median	1.0423	0.77754	12.312	10	0	Median	1.091	0.93373	16.935	5
tr|D9QC49|D9QC49_CORP2;Cptb_RLC_003_00228;Cptb_RLC_002_00284;Cptb_C231_00930;Cptb_RLC_001_02052	tr|D9QC49|D9QC49_CORP2;Cptb_RLC_003_00228;Cptb_RLC_002_00284;Cptb_C231_00930;Cptb_RLC_001_02052	6;6;6;6;3	6;6;6;6;3	6;6;6;6;3	>tr|D9QC49|D9QC49_CORP2 Nicotinate phosphoribosyltransferase OS=Corynebacterium pseudotuberculosis (strain C231) GN=pncB PE=3 SV=1;>Cptb_RLC_003_00228 Nicotinate phosphoribosyl transferase [Corynebacterium pseudotuberculosis C231];>Cptb_RLC_002_00284 Nicot	5	6	6	6	6	4	4	6	4	4	6	4	4	18.6	18.6	18.6	48.502	452	452;452;452;452;172	4.23	1	7	15	16	19	15	0	152.52	1.5358	1.2593	15.961	58	0	Median	1.6739	1.3247	12.69	31	0	Median	1.4183	1.1931	6.1114	17
tr|D9QC51|D9QC51_CORP2;Cptb_RLC_003_00230;Cptb_RLC_002_00286;Cptb_RLC_001_00745;Cptb_C231_00932	tr|D9QC51|D9QC51_CORP2;Cptb_RLC_003_00230;Cptb_RLC_002_00286;Cptb_RLC_001_00745;Cptb_C231_00932	1;1;1;1;1	1;1;1;1;1	1;1;1;1;1	>tr|D9QC51|D9QC51_CORP2 Ribosomal-protein-alanine acetyltransferase OS=Corynebacterium pseudotuberculosis (strain C231) GN=CpC231_1665 PE=4 SV=1;>Cptb_RLC_003_00230 Ribosomal-protein-alanine acetyltransferase [Corynebacterium pseudotuberculosis C231];>Cptb	5	1	1	1	1	0	0	1	0	0	1	0	0	6.7	6.7	6.7	18.458	165	165;165;165;165;165	5					1		0	2.5846	NaN	NaN	NaN	1	0	Median	NaN	NaN	NaN	1	0	Median	NaN	NaN	NaN	0
tr|D9QC52|D9QC52_CORP2;Cptb_RLC_003_00231;Cptb_RLC_002_00287;Cptb_RLC_001_00746;Cptb_C231_00933	tr|D9QC52|D9QC52_CORP2;Cptb_RLC_003_00231;Cptb_RLC_002_00287;Cptb_RLC_001_00746;Cptb_C231_00933	3;3;3;3;3	3;3;3;3;3	3;3;3;3;3	>tr|D9QC52|D9QC52_CORP2 Phosphoserine phosphatase OS=Corynebacterium pseudotuberculosis (strain C231) GN=serB PE=4 SV=1;>Cptb_RLC_003_00231 phosphoserine phosphatase [Corynebacterium pseudotuberculosis C231];>Cptb_RLC_002_00287 phosphoserine phosphatase [C	5	3	3	3	2	3	2	2	3	2	2	3	2	8.4	8.4	8.4	46.061	427	427;427;427;427;427	3.81		4	6	4	4	3	0	17.84	1.2682	0.99725	16.028	19	0	Median	1.1305	0.86792	14.638	11	0	Median	1.1857	0.97937	17.791	5
Cptb_RLC_001_01856;tr|F9Y379|F9Y379_CORP2;Cptb_RLC_003_00234;Cptb_RLC_002_00290;Cptb_C231_00936	Cptb_RLC_001_01856;tr|F9Y379|F9Y379_CORP2;Cptb_RLC_003_00234;Cptb_RLC_002_00290;Cptb_C231_00936	6;6;6;6;6	6;6;6;6;6	6;6;6;6;6	>Cptb_RLC_001_01856 hypothetical protein;>tr|F9Y379|F9Y379_CORP2 Uncharacterized protein OS=Corynebacterium pseudotuberculosis (strain C231) GN=CpC231_1669a PE=4 SV=1;>Cptb_RLC_003_00234 hypothetical proteina [Corynebacterium pseudotuberculosis C231];>Cptb	5	6	6	6	6	5	6	6	5	6	6	5	6	37.1	37.1	37.1	22.302	202	202;211;211;211;211	3.95	5	13	32	31	27	20	0	323.31	1.8155	1.4639	31.677	89	0	Median	2.0573	1.568	14.471	44	0	Median	1.761	1.5045	16.773	22
tr|D9QC56|D9QC56_CORP2;Cptb_RLC_003_00235;Cptb_RLC_002_00291;Cptb_C231_00937;Cptb_RLC_001_01772	tr|D9QC56|D9QC56_CORP2;Cptb_RLC_003_00235;Cptb_RLC_002_00291;Cptb_C231_00937;Cptb_RLC_001_01772	2;2;2;2;1	2;2;2;2;1	2;2;2;2;1	>tr|D9QC56|D9QC56_CORP2 Cytochrome C oxidase polypeptide I OS=Corynebacterium pseudotuberculosis (strain C231) GN=ctaD PE=3 SV=1;>Cptb_RLC_003_00235 Cytochrome C oxidase polypeptide I [Corynebacterium pseudotuberculosis C231];>Cptb_RLC_002_00291 Cytochrome	5	2	2	2	1	2	1	1	2	1	1	2	1	5.4	5.4	5.4	64.206	573	573;573;573;573;265	3.75		5	8	7	5	3	0	32.271	1.6865	1.3319	27.879	24	0	Median	1.2569	0.96373	9.3253	10	0	Median	1.9109	1.6762	12.137	7
Cptb_RLC_003_00238;Cptb_RLC_002_00294;Cptb_C231_00940;tr|D9QC60|D9QC60_CORP2	Cptb_RLC_003_00238;Cptb_RLC_002_00294;Cptb_C231_00940;tr|D9QC60|D9QC60_CORP2	13;13;13;13	13;13;13;13	13;13;13;13	>Cptb_RLC_003_00238 Ferritin-like protein [Corynebacterium pseudotuberculosis C231];>Cptb_RLC_002_00294 Ferritin-like protein [Corynebacterium pseudotuberculosis C231];>Cptb_C231_00940 Ferritin-like protein [Corynebacterium pseudotuberculosis C231];>tr|D9Q	4	13	13	13	13	13	11	13	13	11	13	13	11	62.7	62.7	62.7	18.221	161	161;161;161;173	4.1	10	25	44	58	51	48	0	304.93	1.462	1.1436	26.349	192	0	Median	1.2567	0.98478	15.779	97	0	Median	1.6712	1.4216	17.623	49
tr|D9QC61|D9QC61_CORP2;Cptb_RLC_003_00239;Cptb_RLC_002_00295;Cptb_C231_00941;Cptb_RLC_001_01357	tr|D9QC61|D9QC61_CORP2;Cptb_RLC_003_00239;Cptb_RLC_002_00295;Cptb_C231_00941;Cptb_RLC_001_01357	16;16;16;16;8	16;16;16;16;8	16;16;16;16;8	>tr|D9QC61|D9QC61_CORP2 Ribonucleoside-diphosphate reductase OS=Corynebacterium pseudotuberculosis (strain C231) GN=nrdE PE=3 SV=1;>Cptb_RLC_003_00239 ribonucleoside-diphosphate reductase subunit alpha [Corynebacterium pseudotuberculosis C231];>Cptb_RLC_00	5	16	16	16	14	14	11	14	14	11	14	14	11	24.3	24.3	24.3	81.084	719	719;719;719;719;480	4.28	6	18	29	19	31	47	0	179.58	1.148	0.93205	15.093	114	0	Median	1.137	0.90023	10.919	62	0	Median	1.1081	0.95628	13.109	29
tr|D9QC65|D9QC65_CORP2;Cptb_RLC_003_00243;Cptb_RLC_002_00299;Cptb_C231_00945;Cptb_RLC_001_00735	tr|D9QC65|D9QC65_CORP2;Cptb_RLC_003_00243;Cptb_RLC_002_00299;Cptb_C231_00945;Cptb_RLC_001_00735	8;8;8;8;5	8;8;8;8;5	8;8;8;8;5	>tr|D9QC65|D9QC65_CORP2 NH(3)-dependent NAD(+) synthetase OS=Corynebacterium pseudotuberculosis (strain C231) GN=nadE PE=3 SV=1;>Cptb_RLC_003_00243 NH(3)-dependent NAD(+) synthetase [Corynebacterium pseudotuberculosis C231];>Cptb_RLC_002_00299 NH(3)-depend	5	8	8	8	5	4	6	5	4	6	5	4	6	38.4	38.4	38.4	30.06	276	276;276;276;276;228	3.98	1	11	7	9	7	12	0	31.862	1.119	0.91142	16.47	36	0	Median	1.0896	0.857	14.94	19	0	Median	1.1447	0.96563	16.76	8
tr|D9QC66|D9QC66_CORP2;Cptb_RLC_003_00244;Cptb_RLC_002_00300;Cptb_RLC_001_00736;Cptb_C231_00946	tr|D9QC66|D9QC66_CORP2;Cptb_RLC_003_00244;Cptb_RLC_002_00300;Cptb_RLC_001_00736;Cptb_C231_00946	3;3;3;3;3	3;3;3;3;3	3;3;3;3;3	>tr|D9QC66|D9QC66_CORP2 Uncharacterized protein OS=Corynebacterium pseudotuberculosis (strain C231) GN=CpC231_1680 PE=4 SV=1;>Cptb_RLC_003_00244 hypothetical protein [Corynebacterium pseudotuberculosis C231];>Cptb_RLC_002_00300 hypothetical protein [Coryne	5	3	3	3	2	2	2	2	2	2	2	2	2	18.8	18.8	18.8	16.498	144	144;144;144;144;144	3.84		4	4	5	3	3	0	6.4561	1.5214	1.2085	32.263	13	0	Median	1.5578	1.2234	8.8522	8	0	Median	0.82267	0.72365	37.526	3
tr|D9QC68|D9QC68_CORP2;Cptb_RLC_003_00246;Cptb_RLC_002_00302;Cptb_RLC_001_00738;Cptb_C231_00948	tr|D9QC68|D9QC68_CORP2;Cptb_RLC_003_00246;Cptb_RLC_002_00302;Cptb_RLC_001_00738;Cptb_C231_00948	2;2;2;2;2	2;2;2;2;2	2;2;2;2;2	>tr|D9QC68|D9QC68_CORP2 HTH-type transcriptional regulator CmtR OS=Corynebacterium pseudotuberculosis (strain C231) GN=cmtR PE=4 SV=1;>Cptb_RLC_003_00246 HTH-type transcriptional regulator CmtR [Corynebacterium pseudotuberculosis C231];>Cptb_RLC_002_00302	5	2	2	2	2	1	1	2	1	1	2	1	1	24.2	24.2	24.2	14.656	132	132;132;132;132;132	2.5		3		1			0	9.1064	1.9578	1.6131	18.739	4	0	Median	1.8458	1.4096	13.906	2	0	Median	NaN	NaN	NaN	1
Cptb_RLC_003_00253;Cptb_RLC_002_00309;Cptb_C231_00957	Cptb_RLC_003_00253;Cptb_RLC_002_00309;Cptb_C231_00957	17;17;17	17;17;17	17;17;17	>Cptb_RLC_003_00253 hypothetical protein;>Cptb_RLC_002_00309 hypothetical protein;>Cptb_C231_00957 hypothetical protein	3	17	17	17	15	15	15	15	15	15	15	15	15	62.7	62.7	62.7	26.542	244	244;244;244	3.88	24	29	70	74	66	48	0	271.64	1.151	0.91426	24.182	224	0	Median	1.2479	0.96931	28.125	111	0	Median	0.94207	0.81752	16.312	56
Cptb_RLC_003_00254;Cptb_RLC_002_00310;Cptb_RLC_001_00322;Cptb_C231_00958	Cptb_RLC_003_00254;Cptb_RLC_002_00310;Cptb_RLC_001_00322;Cptb_C231_00958	2;2;2;2	2;2;2;2	2;2;2;2	>Cptb_RLC_003_00254 Methylamine utilisation protein MauE;>Cptb_RLC_002_00310 Methylamine utilisation protein MauE;>Cptb_RLC_001_00322 Methylamine utilisation protein MauE;>Cptb_C231_00958 Methylamine utilisation protein MauE	4	2	2	2	1	1	1	1	1	1	1	1	1	23.5	23.5	23.5	17.09	153	153;153;153;153	4.89				2	6	1	0	22.494	0.96114	0.6981	27.73	9	0	Median	0.94651	0.69718	11.678	6	0	Median	NaN	NaN	NaN	1
Cptb_RLC_003_00255;Cptb_RLC_002_00311;Cptb_RLC_001_00321;Cptb_C231_00959	Cptb_RLC_003_00255;Cptb_RLC_002_00311;Cptb_RLC_001_00321;Cptb_C231_00959	9;9;9;9	9;9;9;9	9;9;9;9	>Cptb_RLC_003_00255 phosphoglucosamine mutase [Corynebacterium pseudotuberculosis C231];>Cptb_RLC_002_00311 phosphoglucosamine mutase [Corynebacterium pseudotuberculosis C231];>Cptb_RLC_001_00321 Phosphoglucomutase;>Cptb_C231_00959 phosphoglucosamine mutas	4	9	9	9	9	9	6	9	9	6	9	9	6	21.5	21.5	21.5	58.926	545	545;545;545;545	4.49	5	5	4	15	16	23	0	86.004	1.1088	0.8654	18.075	41	0	Median	1.1465	0.90904	17.891	20	0	Median	0.98993	0.82544	22.183	11
Cptb_RLC_003_00258;Cptb_RLC_002_00314;Cptb_C231_00962;Cptb_RLC_001_02014;Cptb_RLC_001_00318	Cptb_RLC_003_00258;Cptb_RLC_002_00314;Cptb_C231_00962	28;28;28;9;6	28;28;28;9;6	28;28;28;9;6	>Cptb_RLC_003_00258 Macrolide export ATP-binding/permease protein macB [Corynebacterium pseudotuberculosis C231];>Cptb_RLC_002_00314 Macrolide export ATP-binding/permease protein macB [Corynebacterium pseudotuberculosis C231];>Cptb_C231_00962 Macrolide exp	5	28	28	28	22	21	22	22	21	22	22	21	22	37.1	37.1	37.1	89.85	866	866;866;866;169;241	4.01	12	26	52	78	56	44	0	323.31	1.4717	1.1775	22.184	186	0	Median	1.4907	1.1616	20.692	90	0	Median	1.3603	1.1592	16.737	48
Cptb_RLC_001_01070;Cptb_RLC_003_00259;Cptb_RLC_002_00315;Cptb_C231_00963	Cptb_RLC_001_01070;Cptb_RLC_003_00259;Cptb_RLC_002_00315;Cptb_C231_00963	4;4;4;4	4;4;4;4	4;4;4;4	>Cptb_RLC_001_01070 Bacitracin export ATP-binding protein BceA;>Cptb_RLC_003_00259 ABC transporter ATP-binding protein [Corynebacterium pseudotuberculosis C231];>Cptb_RLC_002_00315 ABC transporter ATP-binding protein [Corynebacterium pseudotuberculosis C23	4	4	4	4	4	4	4	4	4	4	4	4	4	24.2	24.2	24.2	23.466	215	215;249;249;249	4.19	3	8	17	34	31	16	0	123.62	1.4304	1.1311	13.316	72	0	Median	1.5248	1.154	13.097	36	0	Median	1.3239	1.1027	13.733	18
tr|D9QB20|D9QB20_CORP2;Cptb_RLC_003_01860;Cptb_RLC_002_01030;Cptb_RLC_001_00449;Cptb_C231_00968	tr|D9QB20|D9QB20_CORP2;Cptb_RLC_003_01860;Cptb_RLC_002_01030;Cptb_RLC_001_00449;Cptb_C231_00968	1;1;1;1;1	1;1;1;1;1	1;1;1;1;1	>tr|D9QB20|D9QB20_CORP2 Calcineurin-like phosphoesterase OS=Corynebacterium pseudotuberculosis (strain C231) GN=CpC231_1272 PE=4 SV=1;>Cptb_RLC_003_01860 Calcineurin-like phosphoesterase [Corynebacterium pseudotuberculosis C231];>Cptb_RLC_002_01030 Calcine	5	1	1	1	1	1	1	1	1	1	1	1	1	4.8	4.8	4.8	33.024	291	291;291;291;291;291	5.29				1	3	3	0	7.344	1.4772	1.1013	15.514	7	0	Median	1.3113	1.048	11.6	5	0	Median	NaN	NaN	NaN	1
tr|D9QB18|D9QB18_CORP2;Cptb_RLC_003_01862;Cptb_RLC_002_01028;Cptb_C231_00971	tr|D9QB18|D9QB18_CORP2;Cptb_RLC_003_01862;Cptb_RLC_002_01028;Cptb_C231_00971	3;3;3;3	3;3;3;3	3;3;3;3	>tr|D9QB18|D9QB18_CORP2 tRNA pseudouridine synthase B OS=Corynebacterium pseudotuberculosis (strain C231) GN=truB PE=3 SV=1;>Cptb_RLC_003_01862 tRNA pseudouridine synthase B [Corynebacterium pseudotuberculosis C231];>Cptb_RLC_002_01028 tRNA pseudouridine s	4	3	3	3	2	2	1	2	2	1	2	2	1	13.5	13.5	13.5	32.427	303	303;303;303;303	5.25				1	4	3	0	6.393	1.4073	1.0786	19.847	3	0	Median	1.568	1.1899	28.594	4	3	Median	1.3854	1.1928	23.084	2
tr|D9QB17|D9QB17_CORP2;Cptb_RLC_003_01863;Cptb_RLC_002_01027;Cptb_C231_00972;Cptb_RLC_001_00314	tr|D9QB17|D9QB17_CORP2;Cptb_RLC_003_01863;Cptb_RLC_002_01027;Cptb_C231_00972;Cptb_RLC_001_00314	4;4;4;4;3	4;4;4;4;3	4;4;4;4;3	>tr|D9QB17|D9QB17_CORP2 Riboflavin biosynthesis protein OS=Corynebacterium pseudotuberculosis (strain C231) GN=ribF PE=3 SV=1;>Cptb_RLC_003_01863 Riboflavin biosynthesis protein ribF [Corynebacterium pseudotuberculosis C231];>Cptb_RLC_002_01027 Riboflavin	5	4	4	4	4	2	2	4	2	2	4	2	2	12	12	12	36.321	332	332;332;332;332;206	4.5			4	7	4	5	0	8.8057	1.3852	1.0438	18.026	9	0	Median	1.4764	1.1449	12.491	6	0	Median	1.1475	0.99723	0.49655	2
tr|D9QB16|D9QB16_CORP2;Cptb_RLC_003_01864;Cptb_RLC_002_01026;Cptb_C231_00973;Cptb_RLC_001_00315;Cptb_RLC_001_00316	tr|D9QB16|D9QB16_CORP2;Cptb_RLC_003_01864;Cptb_RLC_002_01026;Cptb_C231_00973;Cptb_RLC_001_00315	6;6;6;6;4;2	6;6;6;6;4;2	6;6;6;6;4;2	>tr|D9QB16|D9QB16_CORP2 Pyrimidine-specific ribonucleoside hydrolase rihA OS=Corynebacterium pseudotuberculosis (strain C231) GN=rihA PE=4 SV=1;>Cptb_RLC_003_01864 Pyrimidine-specific ribonucleoside hydrolase rihA [Corynebacterium pseudotuberculosis C231];	6	6	6	6	5	5	4	5	5	4	5	5	4	27.4	27.4	27.4	34.095	321	321;321;321;321;130;191	3.69	14	9		5	9	17	0	88.132	1.123	0.88053	20.686	42	0	Median	1.1272	0.87679	15.611	21	0	Median	1.0631	0.88628	28.426	11
tr|D9QB12|D9QB12_CORP2;Cptb_RLC_003_01867;Cptb_RLC_002_01023;Cptb_RLC_001_00670;Cptb_C231_00977	tr|D9QB12|D9QB12_CORP2;Cptb_RLC_003_01867;Cptb_RLC_002_01023;Cptb_RLC_001_00670;Cptb_C231_00977	5;5;5;5;5	5;5;5;5;5	5;5;5;5;5	>tr|D9QB12|D9QB12_CORP2 4-hydroxy-tetrahydrodipicolinate reductase OS=Corynebacterium pseudotuberculosis (strain C231) GN=dapB PE=3 SV=1;>Cptb_RLC_003_01867 Dihydrodipicolinate reductase [Corynebacterium pseudotuberculosis C231];>Cptb_RLC_002_01023 Dihydro	5	5	5	5	5	4	4	5	4	4	5	4	4	27	27	27	26.219	248	248;248;248;248;248	3.51	3	7	12	5	3	7	0	70.11	1.3702	1.0856	33.965	31	0	Median	1.6008	1.2303	34.066	13	0	Median	1.2692	1.0534	37.006	9
tr|D9QB10|D9QB10_CORP2;Cptb_RLC_003_01869;Cptb_RLC_002_01021;Cptb_C231_00979;Cptb_RLC_001_00672	tr|D9QB10|D9QB10_CORP2;Cptb_RLC_003_01869;Cptb_RLC_002_01021;Cptb_C231_00979;Cptb_RLC_001_00672	8;8;8;8;8	8;8;8;8;8	8;8;8;8;8	>tr|D9QB10|D9QB10_CORP2 4-hydroxy-tetrahydrodipicolinate synthase OS=Corynebacterium pseudotuberculosis (strain C231) GN=dapA PE=3 SV=1;>Cptb_RLC_003_01869 Dihydrodipicolinate synthase [Corynebacterium pseudotuberculosis C231];>Cptb_RLC_002_01021 Dihydrodi	5	8	8	8	8	8	8	8	8	8	8	8	8	31.2	31.2	31.2	31.584	301	301;332;332;332;363	4.1	10	27	34	38	44	47	0	220.57	1.1384	0.90912	13.169	144	0	Median	1.2034	0.94665	11.193	81	0	Median	1.0756	0.91068	14.154	35
tr|D9QB04|D9QB04_CORP2;Cptb_RLC_003_01874;Cptb_RLC_002_01016;Cptb_RLC_001_00341;Cptb_C231_00988	tr|D9QB04|D9QB04_CORP2;Cptb_RLC_003_01874;Cptb_RLC_002_01016;Cptb_RLC_001_00341;Cptb_C231_00988	2;2;2;2;2	2;2;2;2;2	2;2;2;2;2	>tr|D9QB04|D9QB04_CORP2 YCII-related domain protein OS=Corynebacterium pseudotuberculosis (strain C231) GN=CpC231_1256 PE=4 SV=1;>Cptb_RLC_003_01874 YCII-related domain protein [Corynebacterium pseudotuberculosis C231];>Cptb_RLC_002_01016 YCII-related doma	5	2	2	2	2	2	0	2	2	0	2	2	0	40.2	40.2	40.2	10.599	97	97;97;97;97;97	6						5	0	19.946	1.2117	0.92828	4.4159	3	0	Median	1.217	0.94917	3.1474	2	0	Median	1.1634	0.97909	13.731	2
tr|D9QB02|D9QB02_CORP2;Cptb_RLC_003_01875;Cptb_RLC_002_01015;Cptb_C231_00989	tr|D9QB02|D9QB02_CORP2;Cptb_RLC_003_01875;Cptb_RLC_002_01015;Cptb_C231_00989	1;1;1;1	1;1;1;1	1;1;1;1	>tr|D9QB02|D9QB02_CORP2 Phosphatidylglycerophosphate synthase OS=Corynebacterium pseudotuberculosis (strain C231) GN=pgsA1 PE=3 SV=1;>Cptb_RLC_003_01875 phosphatidylglycerophosphate synthase [Corynebacterium pseudotuberculosis C231];>Cptb_RLC_002_01015 pho	4	1	1	1	1	1	1	1	1	1	1	1	1	4.1	4.1	4.1	21.757	197	197;197;197;197	5.25				2	2	4	0.003867	1.5889	1.6337	1.38	21.2	8	0	Median	1.2937	1.03	7.3829	3	0	Median	1.6886	1.4421	8.8282	3
tr|D9QAZ9|D9QAZ9_CORP2;Cptb_RLC_003_01878;Cptb_RLC_002_01012;Cptb_C231_00992	tr|D9QAZ9|D9QAZ9_CORP2;Cptb_RLC_003_01878;Cptb_RLC_002_01012;Cptb_C231_00992	21;21;21;21	21;21;21;21	21;21;21;21	>tr|D9QAZ9|D9QAZ9_CORP2 Phage shock protein A (IM30) OS=Corynebacterium pseudotuberculosis (strain C231) GN=pspA PE=4 SV=1;>Cptb_RLC_003_01878 Phage shock protein A (IM30) [Corynebacterium pseudotuberculosis C231];>Cptb_RLC_002_01012 Phage shock protein A	4	21	21	21	19	19	16	19	19	16	19	19	16	81.4	81.4	81.4	30.947	280	280;280;280;280	3.92	29	43	49	59	65	66	0	323.31	1.3341	1.0607	18.502	254	0	Median	1.4136	1.099	15.778	136	0	Median	1.1911	1.0212	17.764	62
Cptb_RLC_002_01008;tr|D9QAZ5|D9QAZ5_CORP2;Cptb_RLC_003_01882;Cptb_RLC_001_00362;Cptb_C231_00996	Cptb_RLC_002_01008;tr|D9QAZ5|D9QAZ5_CORP2;Cptb_RLC_003_01882;Cptb_RLC_001_00362;Cptb_C231_00996	1;1;1;1;1	1;1;1;1;1	1;1;1;1;1	>Cptb_RLC_002_01008 hypothetical protein [Corynebacterium pseudotuberculosis C231];>tr|D9QAZ5|D9QAZ5_CORP2 Uncharacterized protein OS=Corynebacterium pseudotuberculosis (strain C231) GN=CpC231_1247 PE=4 SV=1;>Cptb_RLC_003_01882 hypothetical protein [Coryne	5	1	1	1	0	1	1	0	1	1	0	1	1	14.5	14.5	14.5	6.9818	62	62;70;70;70;70	3			2				0.0067873	0.80338	1.3275	1.1081	32.087	2	0	Median	NaN	NaN	NaN	0	0	Median	NaN	NaN	NaN	1
tr|D9QAZ1|D9QAZ1_CORP2;Cptb_RLC_003_01886;Cptb_RLC_002_01004;Cptb_RLC_001_00638;Cptb_C231_01000	tr|D9QAZ1|D9QAZ1_CORP2;Cptb_RLC_003_01886;Cptb_RLC_002_01004;Cptb_RLC_001_00638;Cptb_C231_01000	2;2;2;2;2	2;2;2;2;2	2;2;2;2;2	>tr|D9QAZ1|D9QAZ1_CORP2 Uncharacterized protein OS=Corynebacterium pseudotuberculosis (strain C231) GN=CpC231_1243 PE=4 SV=1;>Cptb_RLC_003_01886 hypothetical protein [Corynebacterium pseudotuberculosis C231];>Cptb_RLC_002_01004 hypothetical protein [Coryne	5	2	2	2	2	1	1	2	1	1	2	1	1	10.3	10.3	10.3	24.767	223	223;223;223;223;223	2.4		4		1			0.0023456	2.2179	1.2972	0.98788	66.668	4	0	Median	1.2315	0.84744	63.064	3	1	Median	NaN	NaN	NaN	1
tr|D9QAZ0|D9QAZ0_CORP2;Cptb_RLC_003_01888;Cptb_RLC_002_01002;Cptb_C231_01002	tr|D9QAZ0|D9QAZ0_CORP2;Cptb_RLC_003_01888;Cptb_RLC_002_01002;Cptb_C231_01002	22;22;22;22	22;22;22;22	22;22;22;22	>tr|D9QAZ0|D9QAZ0_CORP2 Uncharacterized protein OS=Corynebacterium pseudotuberculosis (strain C231) GN=CpC231_1241 PE=4 SV=1;>Cptb_RLC_003_01888 hypothetical protein [Corynebacterium pseudotuberculosis C231];>Cptb_RLC_002_01002 hypothetical protein [Coryne	4	22	22	22	20	21	15	20	21	15	20	21	15	45.8	45.8	45.8	50.292	450	450;450;450;450	4.34	4	16	35	49	49	49	0	189.25	1.2419	0.9895	21.59	168	0	Median	1.2634	0.98951	14.508	87	0	Median	1.1587	0.97141	28.414	45
tr|D9QAY9|D9QAY9_CORP2;Cptb_RLC_003_01889;Cptb_RLC_002_01001;Cptb_RLC_001_00604;Cptb_C231_01003	tr|D9QAY9|D9QAY9_CORP2;Cptb_RLC_003_01889;Cptb_RLC_002_01001;Cptb_RLC_001_00604;Cptb_C231_01003	4;4;4;4;4	4;4;4;4;4	4;4;4;4;4	>tr|D9QAY9|D9QAY9_CORP2 Uncharacterized protein OS=Corynebacterium pseudotuberculosis (strain C231) GN=CpC231_1240 PE=4 SV=1;>Cptb_RLC_003_01889 hypothetical protein [Corynebacterium pseudotuberculosis C231];>Cptb_RLC_002_01001 hypothetical protein [Coryne	5	4	4	4	1	3	1	1	3	1	1	3	1	17.5	17.5	17.5	25.324	234	234;243;243;243;243	6						6	0.003876	1.8049	1.206	1.0014	43.345	3	0	Median	NaN	NaN	NaN	1	0	Median	1.2472	1.0169	2.1746	2
tr|D9QAY8|D9QAY8_CORP2;Cptb_RLC_003_01890;Cptb_RLC_002_01000;Cptb_RLC_001_00605;Cptb_C231_01004	tr|D9QAY8|D9QAY8_CORP2;Cptb_RLC_003_01890;Cptb_RLC_002_01000;Cptb_RLC_001_00605;Cptb_C231_01004	3;3;3;3;3	3;3;3;3;3	3;3;3;3;3	>tr|D9QAY8|D9QAY8_CORP2 tRNA dimethylallyltransferase OS=Corynebacterium pseudotuberculosis (strain C231) GN=miaA PE=3 SV=1;>Cptb_RLC_003_01890 tRNA dimethylallyltransferase [Corynebacterium pseudotuberculosis C231];>Cptb_RLC_002_01000 tRNA dimethylallyltr	5	3	3	3	3	3	3	3	3	3	3	3	3	12.4	12.4	12.4	36.051	323	323;344;344;344;344	4.62			4	2	6	4	0.0038521	1.4339	1.2111	0.9558	31.771	16	0	Median	1.2578	0.99459	9.7642	6	0	Median	1.1363	0.95494	18.642	5
Cptb_RLC_001_02093;tr|D9QAY6|D9QAY6_CORP2;Cptb_RLC_003_01892;Cptb_RLC_002_00998;Cptb_C231_01006	Cptb_RLC_001_02093;tr|D9QAY6|D9QAY6_CORP2;Cptb_RLC_003_01892;Cptb_RLC_002_00998;Cptb_C231_01006	1;1;1;1;1	1;1;1;1;1	1;1;1;1;1	>Cptb_RLC_001_02093 hypothetical protein;>tr|D9QAY6|D9QAY6_CORP2 Uncharacterized protein OS=Corynebacterium pseudotuberculosis (strain C231) GN=CpC231_1237 PE=4 SV=1;>Cptb_RLC_003_01892 hypothetical protein [Corynebacterium pseudotuberculosis C231];>Cptb_R	5	1	1	1	1	1	0	1	1	0	1	1	0	10.6	10.6	10.6	9.8179	85	85;174;174;174;174	4.67				2	4		0.0045837	1.1293	1.0808	0.88135	29.867	6	0	Median	1.0014	0.77092	35.935	4	0	Median	1.0814	0.92215	2.4891	2
Cptb_RLC_001_00710;tr|D9QAY5|D9QAY5_CORP2;Cptb_RLC_003_01893;Cptb_RLC_002_00997;Cptb_C231_01007	Cptb_RLC_001_00710;tr|D9QAY5|D9QAY5_CORP2;Cptb_RLC_003_01893;Cptb_RLC_002_00997;Cptb_C231_01007	1;1;1;1;1	1;1;1;1;1	1;1;1;1;1	>Cptb_RLC_001_00710 hypothetical protein;>tr|D9QAY5|D9QAY5_CORP2 Uncharacterized protein OS=Corynebacterium pseudotuberculosis (strain C231) GN=CpC231_1236 PE=4 SV=1;>Cptb_RLC_003_01893 hypothetical protein [Corynebacterium pseudotuberculosis C231];>Cptb_R	5	1	1	1	1	0	1	1	0	1	1	0	1	25.4	25.4	25.4	12.455	126	126;252;252;252;252	3		1	3	1			0	19.094	1.4558	1.1718	11.082	4	0	Median	1.3985	1.0678	1.1338	2	0	Median	NaN	NaN	NaN	0
tr|D9QAY0|D9QAY0_CORP2;Cptb_RLC_003_01898;Cptb_RLC_002_00992;Cptb_RLC_001_00800;Cptb_C231_01013	tr|D9QAY0|D9QAY0_CORP2;Cptb_RLC_003_01898;Cptb_RLC_002_00992;Cptb_RLC_001_00800;Cptb_C231_01013	5;5;5;5;5	5;5;5;5;5	5;5;5;5;5	>tr|D9QAY0|D9QAY0_CORP2 Phosphocarrier protein HPr OS=Corynebacterium pseudotuberculosis (strain C231) GN=ptsH PE=4 SV=1;>Cptb_RLC_003_01898 phosphocarrier protein HPr [Corynebacterium pseudotuberculosis C231];>Cptb_RLC_002_00992 phosphocarrier protein HPr	5	5	5	5	5	5	5	5	5	5	5	5	5	46.6	46.6	46.6	9.095	88	88;88;88;88;88	3.78	35	41	31	33	104	27	0	118.55	0.81741	0.62494	43.988	130	0	Median	0.79339	0.60804	49.578	68	0	Median	1.1625	0.96268	20.472	33
tr|D9QAX8|D9QAX8_CORP2;Cptb_C231_01014;Cptb_RLC_003_01899;Cptb_RLC_002_00991;Cptb_RLC_001_00801	tr|D9QAX8|D9QAX8_CORP2;Cptb_C231_01014;Cptb_RLC_003_01899;Cptb_RLC_002_00991;Cptb_RLC_001_00801	3;3;3;3;2	3;3;3;3;2	3;3;3;3;2	>tr|D9QAX8|D9QAX8_CORP2 PTS system fructose-specific EIIABC component OS=Corynebacterium pseudotuberculosis (strain C231) GN=ptsF PE=4 SV=1;>Cptb_C231_01014 PTS system fructose-specific transporter subunit IIABC [Corynebacterium pseudotuberculosis C231];>C	5	3	3	3	2	2	2	2	2	2	2	2	2	6	6	6	67.909	649	649;649;682;682;596	4.82			2	2	3	4	0	3.2056	6.0728	5.2886	91.514	7	0	Median	1.1652	0.92774	91.345	3	0	Median	6.7334	5.8247	13.654	2
tr|D9QAX7|D9QAX7_CORP2;Cptb_RLC_003_01900;Cptb_RLC_002_00990;Cptb_RLC_001_01295;Cptb_C231_01015	tr|D9QAX7|D9QAX7_CORP2;Cptb_RLC_003_01900;Cptb_RLC_002_00990;Cptb_RLC_001_01295;Cptb_C231_01015	7;7;7;7;7	7;7;7;7;7	7;7;7;7;7	>tr|D9QAX7|D9QAX7_CORP2 1-phosphofructokinase OS=Corynebacterium pseudotuberculosis (strain C231) GN=fruK PE=3 SV=1;>Cptb_RLC_003_01900 1-phosphofructokinase [Corynebacterium pseudotuberculosis C231];>Cptb_RLC_002_00990 1-phosphofructokinase [Corynebacteri	5	7	7	7	7	6	5	7	6	5	7	6	5	26.7	26.7	26.7	33.616	326	326;326;326;326;326	2.86	11	10	8	7	5	3	0	55.052	0.89377	0.69743	21.091	35	0	Median	0.79329	0.62435	17.518	19	0	Median	0.89508	0.71054	13.237	8
tr|D9QAX5|D9QAX5_CORP2;Cptb_RLC_003_01902;Cptb_RLC_002_00988;Cptb_C231_01017	tr|D9QAX5|D9QAX5_CORP2;Cptb_RLC_003_01902;Cptb_RLC_002_00988;Cptb_C231_01017	18;18;18;18	18;18;18;18	18;18;18;18	>tr|D9QAX5|D9QAX5_CORP2 Phosphoenolpyruvate-protein phosphotransferase OS=Corynebacterium pseudotuberculosis (strain C231) GN=ptsI PE=3 SV=1;>Cptb_RLC_003_01902 phosphoenolpyruvate-protein phosphotransferase [Corynebacterium pseudotuberculosis C231];>Cptb_	4	18	18	18	15	14	13	15	14	13	15	14	13	39.3	39.3	39.3	60.01	567	567;567;567;567	4.18	7	37	32	43	53	58	0	294.85	1.3341	1.0509	22.575	150	0	Median	1.274	0.96205	21.189	70	0	Median	1.2786	1.0582	15.547	42
Cptb_RLC_003_01906;Cptb_C231_01021;tr|D9QAX1|D9QAX1_CORP2;Cptb_RLC_002_00984;Cptb_RLC_001_00069	Cptb_RLC_003_01906;Cptb_C231_01021;tr|D9QAX1|D9QAX1_CORP2;Cptb_RLC_002_00984;Cptb_RLC_001_00069	2;2;2;2;2	2;2;2;2;2	2;2;2;2;2	>Cptb_RLC_003_01906 NrdR family transcriptional regulator [Corynebacterium pseudotuberculosis C231];>Cptb_C231_01021 NrdR family transcriptional regulator [Corynebacterium pseudotuberculosis C231];>tr|D9QAX1|D9QAX1_CORP2 Transcriptional repressor NrdR OS=C	5	2	2	2	2	1	1	2	1	1	2	1	1	15.7	15.7	15.7	15.435	134	134;134;151;151;151	4.38	1			2	4	1	0	13.159	1.3152	1.0136	17.425	8	0	Median	1.2667	0.96237	11.942	5	0	Median	1.4844	1.2229	3.1137	2
Cptb_RLC_001_00070;tr|D9QAX0|D9QAX0_CORP2;Cptb_RLC_003_01907;Cptb_RLC_002_00983;Cptb_C231_01022	Cptb_RLC_001_00070;tr|D9QAX0|D9QAX0_CORP2;Cptb_RLC_003_01907;Cptb_RLC_002_00983;Cptb_C231_01022	6;6;6;6;6	6;6;6;6;6	6;6;6;6;6	>Cptb_RLC_001_00070 ATP-dependent RNA helicase HrpB;>tr|D9QAX0|D9QAX0_CORP2 ATP-dependent RNA helicase hrpA OS=Corynebacterium pseudotuberculosis (strain C231) GN=hrpA PE=4 SV=1;>Cptb_RLC_003_01907 ATP-dependent RNA helicase hrpA [Corynebacterium pseudotub	5	6	6	6	2	1	3	2	1	3	2	1	3	5.8	5.8	5.8	146.19	1304	1304;1332;1332;1332;1332	4.5			2	1	1	2	0	7.9092	1.6333	1.2249	38.075	4	0	Median	1.3347	0.96975	42.073	2	0	Median	NaN	NaN	NaN	1
tr|D9QAW8|D9QAW8_CORP2;Cptb_RLC_003_01909;Cptb_RLC_002_00981;Cptb_C231_01024;Cptb_RLC_001_01970	tr|D9QAW8|D9QAW8_CORP2;Cptb_RLC_003_01909;Cptb_RLC_002_00981;Cptb_C231_01024	5;5;5;5;1	5;5;5;5;1	5;5;5;5;1	>tr|D9QAW8|D9QAW8_CORP2 Transcriptional activator protein lysR OS=Corynebacterium pseudotuberculosis (strain C231) GN=lysR1 PE=4 SV=1;>Cptb_RLC_003_01909 Transcriptional activator protein lysR [Corynebacterium pseudotuberculosis C231];>Cptb_RLC_002_00981 T	5	5	5	5	5	3	3	5	3	3	5	3	3	18.2	18.2	18.2	33.836	313	313;313;313;313;114	5.36				5	4	13	0	23.081	1.1103	0.89487	53.113	14	0	Median	1.2288	0.96021	57.285	8	0	Median	0.79046	0.659	47.272	4
tr|D9QAW7|D9QAW7_CORP2;Cptb_RLC_003_01910;Cptb_RLC_002_00980;Cptb_RLC_001_00927;Cptb_C231_01025	tr|D9QAW7|D9QAW7_CORP2;Cptb_RLC_003_01910;Cptb_RLC_002_00980;Cptb_RLC_001_00927;Cptb_C231_01025	15;15;15;15;15	15;15;15;15;15	15;15;15;15;15	>tr|D9QAW7|D9QAW7_CORP2 Alkyl hydroperoxide reductase subunit C OS=Corynebacterium pseudotuberculosis (strain C231) GN=ahpC PE=4 SV=1;>Cptb_RLC_003_01910 Alkyl hydroperoxide reductase subunit C [Corynebacterium pseudotuberculosis C231];>Cptb_RLC_002_00980	5	15	15	15	15	13	12	15	13	12	15	13	12	84.8	84.8	84.8	22.409	198	198;198;198;198;198	4.6	15	17	16	27	38	89	0	323.31	1.2566	0.99688	23.418	128	0	Median	1.1573	0.91121	17.157	66	0	Median	1.4844	1.2606	20.107	34
Cptb_RLC_003_01912;Cptb_RLC_002_00978;Cptb_C231_01027;tr|D9QAW5|D9QAW5_CORP2	Cptb_RLC_003_01912;Cptb_RLC_002_00978;Cptb_C231_01027;tr|D9QAW5|D9QAW5_CORP2	5;5;5;5	5;5;5;5	5;5;5;5	>Cptb_RLC_003_01912 hypothetical protein [Corynebacterium pseudotuberculosis C231];>Cptb_RLC_002_00978 hypothetical protein [Corynebacterium pseudotuberculosis C231];>Cptb_C231_01027 hypothetical protein [Corynebacterium pseudotuberculosis C231];>tr|D9QAW5	4	5	5	5	2	1	3	2	1	3	2	1	3	6.1	6.1	6.1	93.915	841	841;841;841;846	4.86			2	1		4	0	4.142	1.0721	0.85192	12.405	6	0	Median	1.0076	0.76263	8.1636	3	0	Median	NaN	NaN	NaN	1
Cptb_RLC_001_01214;tr|D9QAW4|D9QAW4_CORP2;Cptb_RLC_003_01913;Cptb_RLC_002_00977;Cptb_C231_01028	Cptb_RLC_001_01214;tr|D9QAW4|D9QAW4_CORP2;Cptb_RLC_003_01913;Cptb_RLC_002_00977;Cptb_C231_01028	2;2;2;2;2	2;2;2;2;2	2;2;2;2;2	>Cptb_RLC_001_01214 PAC2 family protein;>tr|D9QAW4|D9QAW4_CORP2 Proteasome assembly chaperones 2 (PAC2) OS=Corynebacterium pseudotuberculosis (strain C231) GN=pac2 PE=4 SV=1;>Cptb_RLC_003_01913 Proteasome assembly chaperones 2 (PAC2) [Corynebacterium pseud	5	2	2	2	2	2	2	2	2	2	2	2	2	10	10	10	30.955	280	280;337;337;337;337	3.54		5	8	8	4	1	0	26.926	1.1521	0.92164	20.659	20	0	Median	1.2226	0.95149	9.2999	9	0	Median	1.1521	0.98433	5.5479	4
tr|D9QAW2|D9QAW2_CORP2;Cptb_RLC_003_01915;Cptb_RLC_002_00975;Cptb_RLC_001_00762;Cptb_C231_01030	tr|D9QAW2|D9QAW2_CORP2;Cptb_RLC_003_01915;Cptb_RLC_002_00975;Cptb_RLC_001_00762;Cptb_C231_01030	10;10;10;10;10	10;10;10;10;10	10;10;10;10;10	>tr|D9QAW2|D9QAW2_CORP2 UDP-glucose 4-epimerase OS=Corynebacterium pseudotuberculosis (strain C231) GN=galE PE=3 SV=1;>Cptb_RLC_003_01915 UDP-glucose 4-epimerase [Corynebacterium pseudotuberculosis C231];>Cptb_RLC_002_00975 UDP-glucose 4-epimerase [Coryneb	5	10	10	10	9	9	8	9	9	8	9	9	8	37.3	37.3	37.3	34.955	327	327;327;327;327;327	4.03		18	23	27	20	21	0	54.249	1.1295	0.90878	24.397	87	0	Median	1.1651	0.92335	24.395	45	0	Median	1.0496	0.90346	23.506	23
tr|D9QAW0|D9QAW0_CORP2;Cptb_RLC_003_01917;Cptb_RLC_002_00973;Cptb_C231_01032;Cptb_RLC_001_00764	tr|D9QAW0|D9QAW0_CORP2;Cptb_RLC_003_01917;Cptb_RLC_002_00973;Cptb_C231_01032	8;8;8;8;2	7;7;7;7;2	7;7;7;7;2	>tr|D9QAW0|D9QAW0_CORP2 RNA polymerase sigma factor OS=Corynebacterium pseudotuberculosis (strain C231) GN=sigB PE=3 SV=1;>Cptb_RLC_003_01917 RNA polymerase sigma factor sigB [Corynebacterium pseudotuberculosis C231];>Cptb_RLC_002_00973 RNA polymerase sigm	5	8	7	7	7	5	6	6	4	5	6	4	5	28.6	26.4	26.4	37.26	329	329;329;329;329;104	4.07	1	4	16	18	13	9	0	112.88	1.3101	1.0412	22.861	36	0	Median	1.6518	1.3213	10.984	19	0	Median	1.0354	0.89067	10.649	9
tr|D9QAV5|D9QAV5_CORP2;Cptb_RLC_003_01921;Cptb_RLC_002_00969;Cptb_C231_01037;Cptb_RLC_001_01220	tr|D9QAV5|D9QAV5_CORP2;Cptb_RLC_003_01921;Cptb_RLC_002_00969;Cptb_C231_01037	5;5;5;5;1	5;5;5;5;1	5;5;5;5;1	>tr|D9QAV5|D9QAV5_CORP2 Type III restriction endonuclease, res subunit OS=Corynebacterium pseudotuberculosis (strain C231) GN=CpC231_1206 PE=4 SV=1;>Cptb_RLC_003_01921 Type III restriction endonuclease, res subunit [Corynebacterium pseudotuberculosis C231]	5	5	5	5	3	5	3	3	5	3	3	5	3	10.9	10.9	10.9	62.479	569	569;569;569;569;104	4.83		3	3			12	0	33.914	1.3191	0.98975	23.607	4	0	Median	1.2343	0.92664	27.433	5	3	Median	1.5435	1.2794	61.085	4
tr|D9QAV3|D9QAV3_CORP2;Cptb_RLC_003_01923;Cptb_RLC_002_00967;Cptb_C231_01039;Cptb_RLC_001_01683	tr|D9QAV3|D9QAV3_CORP2;Cptb_RLC_003_01923;Cptb_RLC_002_00967;Cptb_C231_01039;Cptb_RLC_001_01683	18;18;18;18;12	18;18;18;18;12	17;17;17;17;11	>tr|D9QAV3|D9QAV3_CORP2 RNA polymerase sigma factor SigA OS=Corynebacterium pseudotuberculosis (strain C231) GN=sigA PE=3 SV=1;>Cptb_RLC_003_01923 RNA polymerase sigma factor rpoD [Corynebacterium pseudotuberculosis C231];>Cptb_RLC_002_00967 RNA polymerase	5	18	18	17	17	16	16	17	16	16	16	15	15	38.1	38.1	36.8	57.077	517	517;517;517;517;307	4.16	7	16	35	47	43	37	0	298.47	1.2843	1.0284	17.679	140	0	Median	1.3057	1.0331	12.151	68	0	Median	1.2238	1.0318	23.739	36
Cptb_RLC_003_01924;Cptb_RLC_002_00966;Cptb_C231_01040;tr|D9QAV2|D9QAV2_CORP2	Cptb_RLC_003_01924;Cptb_RLC_002_00966;Cptb_C231_01040;tr|D9QAV2|D9QAV2_CORP2	8;8;8;8	8;8;8;8	5;5;5;5	>Cptb_RLC_003_01924 Polyphosphate glucokinase [Corynebacterium pseudotuberculosis C231];>Cptb_RLC_002_00966 Polyphosphate glucokinase [Corynebacterium pseudotuberculosis C231];>Cptb_C231_01040 Polyphosphate glucokinase [Corynebacterium pseudotuberculosis C	4	8	8	5	8	7	7	8	7	7	5	4	4	38.8	38.8	19.2	26.604	250	250;250;250;258	4.32	2	12	13	32	31	24	0	75.035	1.1204	0.89231	19.025	92	0	Median	1.1333	0.87815	11.315	45	0	Median	1.0249	0.88392	14.387	24
tr|D9QAV1|D9QAV1_CORP2;Cptb_RLC_003_01927;Cptb_RLC_002_00963;Cptb_RLC_001_00689;Cptb_C231_01043	tr|D9QAV1|D9QAV1_CORP2;Cptb_RLC_003_01927;Cptb_RLC_002_00963;Cptb_RLC_001_00689;Cptb_C231_01043	8;8;8;8;8	8;8;8;8;8	8;8;8;8;8	>tr|D9QAV1|D9QAV1_CORP2 Uncharacterized protein OS=Corynebacterium pseudotuberculosis (strain C231) GN=CpC231_1201 PE=4 SV=1;>Cptb_RLC_003_01927 hypothetical protein [Corynebacterium pseudotuberculosis C231];>Cptb_RLC_002_00963 hypothetical protein [Coryne	5	8	8	8	7	4	7	7	4	7	7	4	7	58.8	58.8	58.8	10.952	97	97;97;97;97;97	5.05	1	5	4	5	27	36	0	94.267	1.2945	1.0371	23.318	75	0	Median	1.4463	1.1339	17.191	38	0	Median	1.2539	1.08	14.653	18
tr|D9QAV0|D9QAV0_CORP2;Cptb_RLC_003_01928;Cptb_RLC_002_00962;Cptb_RLC_001_00690;Cptb_C231_01044	tr|D9QAV0|D9QAV0_CORP2;Cptb_RLC_003_01928;Cptb_RLC_002_00962;Cptb_RLC_001_00690;Cptb_C231_01044	1;1;1;1;1	1;1;1;1;1	1;1;1;1;1	>tr|D9QAV0|D9QAV0_CORP2 Uncharacterized protein OS=Corynebacterium pseudotuberculosis (strain C231) GN=CpC231_1200 PE=4 SV=1;>Cptb_RLC_003_01928 hypothetical protein [Corynebacterium pseudotuberculosis C231];>Cptb_RLC_002_00962 hypothetical protein [Coryne	5	1	1	1	1	1	1	1	1	1	1	1	1	6.1	6.1	6.1	18.572	165	165;165;165;165;165	6						4	0	6.3641	1.5349	1.247	5.2162	3	0	Median	1.5715	1.2616	1.6508	2	0	Median	NaN	NaN	NaN	1
tr|D9QAU8|D9QAU8_CORP2;Cptb_RLC_003_01930;Cptb_RLC_002_00960;Cptb_RLC_001_00692;Cptb_C231_01046	tr|D9QAU8|D9QAU8_CORP2;Cptb_RLC_003_01930;Cptb_RLC_002_00960;Cptb_RLC_001_00692;Cptb_C231_01046	4;4;4;4;4	4;4;4;4;4	4;4;4;4;4	>tr|D9QAU8|D9QAU8_CORP2 Uncharacterized protein OS=Corynebacterium pseudotuberculosis (strain C231) GN=CpC231_1198 PE=4 SV=1;>Cptb_RLC_003_01930 hypothetical protein [Corynebacterium pseudotuberculosis C231];>Cptb_RLC_002_00960 hypothetical protein [Coryne	5	4	4	4	4	4	4	4	4	4	4	4	4	20.2	20.2	20.2	28.533	267	267;267;267;267;267	2.7	16	26	16	14	1	6	0	79.588	1.2936	0.9973	11.113	63	0	Median	1.2784	0.95743	8.7397	33	0	Median	1.2554	1.0402	9.0497	15
tr|D9QAU5|D9QAU5_CORP2;Cptb_RLC_003_01933;Cptb_RLC_002_00957;Cptb_C231_01049	tr|D9QAU5|D9QAU5_CORP2;Cptb_RLC_003_01933;Cptb_RLC_002_00957;Cptb_C231_01049	10;10;10;10	10;10;10;10	10;10;10;10	>tr|D9QAU5|D9QAU5_CORP2 1-deoxy-D-xylulose-5-phosphate synthase OS=Corynebacterium pseudotuberculosis (strain C231) GN=dxs PE=3 SV=1;>Cptb_RLC_003_01933 1-deoxy-D-xylulose-5-phosphate synthase [Corynebacterium pseudotuberculosis C231];>Cptb_RLC_002_00957 1	4	10	10	10	10	8	4	10	8	4	10	8	4	18	18	18	68.37	640	640;640;640;640	5		4	4	5	8	25	0	34.701	1.1538	0.90708	21.512	36	0	Median	1.0333	0.78523	15.207	17	0	Median	1.2161	1.0595	23.663	14
tr|D9QAU4|D9QAU4_CORP2;Cptb_RLC_003_01934;Cptb_RLC_002_00956;Cptb_C231_01050	tr|D9QAU4|D9QAU4_CORP2;Cptb_RLC_003_01934;Cptb_RLC_002_00956;Cptb_C231_01050	1;1;1;1	1;1;1;1	1;1;1;1	>tr|D9QAU4|D9QAU4_CORP2 Ribonuclease D OS=Corynebacterium pseudotuberculosis (strain C231) GN=rnd PE=4 SV=1;>Cptb_RLC_003_01934 Ribonuclease D [Corynebacterium pseudotuberculosis C231];>Cptb_RLC_002_00956 Ribonuclease D [Corynebacterium pseudotuberculosis	4	1	1	1	1	1	1	1	1	1	1	1	1	4.5	4.5	4.5	45.312	401	401;401;401;401	4.5				2	2		0	2.574	2.496	2.0489	57.874	4	2	Median	NaN	NaN	NaN	1	0	Median	3.2128	2.6892	26.649	2
Cptb_RLC_003_01936;Cptb_RLC_002_00954;Cptb_RLC_001_00005;Cptb_C231_01052;tr|D9QAU2|D9QAU2_CORP2	Cptb_RLC_003_01936;Cptb_RLC_002_00954;Cptb_RLC_001_00005;Cptb_C231_01052;tr|D9QAU2|D9QAU2_CORP2	10;10;10;10;10	10;10;10;10;10	10;10;10;10;10	>Cptb_RLC_003_01936 chlorite dismutase [Corynebacterium pseudotuberculosis C231];>Cptb_RLC_002_00954 chlorite dismutase [Corynebacterium pseudotuberculosis C231];>Cptb_RLC_001_00005 putative heme peroxidase;>Cptb_C231_01052 chlorite dismutase [Corynebacter	5	10	10	10	10	7	8	10	7	8	10	7	8	36.9	36.9	36.9	28.916	249	249;249;249;249;259	4.59	4	5	15	16	23	36	0	46.548	1.3375	1.0382	24.346	67	0	Median	1.1554	0.91778	13.294	31	0	Median	1.5515	1.3296	24.131	18
tr|D9QAU1|D9QAU1_CORP2;Cptb_RLC_003_01937;Cptb_RLC_002_00953;Cptb_RLC_001_00006;Cptb_C231_01053	tr|D9QAU1|D9QAU1_CORP2;Cptb_RLC_003_01937;Cptb_RLC_002_00953;Cptb_RLC_001_00006;Cptb_C231_01053	2;2;2;2;2	2;2;2;2;2	2;2;2;2;2	>tr|D9QAU1|D9QAU1_CORP2 Peptide methionine sulfoxide reductase msrB OS=Corynebacterium pseudotuberculosis (strain C231) GN=msrB PE=4 SV=1;>Cptb_RLC_003_01937 Peptide methionine sulfoxide reductase msrB [Corynebacterium pseudotuberculosis C231];>Cptb_RLC_00	5	2	2	2	2	1	1	2	1	1	2	1	1	14	14	14	15.351	136	136;136;136;136;136	3.4			3	2			0.0089552	0.69024	1.1289	0.90811	14.183	5	0	Median	1.1883	0.90811	18.143	3	0	Median	NaN	NaN	NaN	1
tr|D9QEI1|D9QEI1_CORP2;Cptb_RLC_003_01147;Cptb_RLC_002_01622;Cptb_RLC_001_01022;Cptb_C231_01057	tr|D9QEI1|D9QEI1_CORP2;Cptb_RLC_003_01147;Cptb_RLC_002_01622;Cptb_RLC_001_01022;Cptb_C231_01057	9;9;9;9;9	9;9;9;9;9	9;9;9;9;9	>tr|D9QEI1|D9QEI1_CORP2 Abhydrolase domain-containing protein 5 OS=Corynebacterium pseudotuberculosis (strain C231) GN=CpC231_0414 PE=4 SV=1;>Cptb_RLC_003_01147 Abhydrolase domain-containing protein 5 [Corynebacterium pseudotuberculosis C231];>Cptb_RLC_002	5	9	9	9	8	8	7	8	8	7	8	8	7	37.9	37.9	37.9	29.83	280	280;280;280;280;280	4.53	4	7	10	17	22	31	0	179.36	1.6935	1.3306	19.941	81	0	Median	1.6124	1.2497	14.616	37	0	Median	1.895	1.6118	18.57	24
tr|D9QEH7|D9QEH7_CORP2;Cptb_RLC_003_01151;Cptb_RLC_002_01618;Cptb_RLC_001_00561;Cptb_C231_01061	tr|D9QEH7|D9QEH7_CORP2;Cptb_RLC_003_01151;Cptb_RLC_002_01618;Cptb_RLC_001_00561;Cptb_C231_01061	12;12;12;12;12	12;12;12;12;12	12;12;12;12;12	>tr|D9QEH7|D9QEH7_CORP2 Phosphoglucosamine mutase OS=Corynebacterium pseudotuberculosis (strain C231) GN=glmM PE=3 SV=1;>Cptb_RLC_003_01151 phosphoglucosamine mutase [Corynebacterium pseudotuberculosis C231];>Cptb_RLC_002_01618 phosphoglucosamine mutase [C	5	12	12	12	10	7	11	10	7	11	10	7	11	27.5	27.5	27.5	46.409	447	447;447;447;447;447	4.18		10	15	23	7	21	0	51.781	1.1879	0.9388	19.129	62	0	Median	1.3072	0.98999	11.866	35	0	Median	0.98305	0.8433	12.324	14
Cptb_RLC_001_00560;tr|D9QEH6|D9QEH6_CORP2;Cptb_RLC_003_01152;Cptb_RLC_002_01617;Cptb_C231_01062	Cptb_RLC_001_00560;tr|D9QEH6|D9QEH6_CORP2;Cptb_RLC_003_01152;Cptb_RLC_002_01617;Cptb_C231_01062	5;5;5;5;5	5;5;5;5;5	5;5;5;5;5	>Cptb_RLC_001_00560 30S ribosomal protein S9;>tr|D9QEH6|D9QEH6_CORP2 30S ribosomal protein S9 OS=Corynebacterium pseudotuberculosis (strain C231) GN=rpsI PE=3 SV=1;>Cptb_RLC_003_01152 30S ribosomal protein S9 [Corynebacterium pseudotuberculosis C231];>Cptb	5	5	5	5	5	5	5	5	5	5	5	5	5	57.3	57.3	57.3	12.038	110	110;177;177;177;177	4.57	1	3	10	23	24	21	0	100.69	1.3877	1.092	27.387	61	0	Median	1.4613	1.1275	31.174	32	0	Median	1.1977	1.0112	9.6962	13
tr|D9QEH5|D9QEH5_CORP2;Cptb_RLC_003_01153;Cptb_RLC_002_01616;Cptb_C231_01063	tr|D9QEH5|D9QEH5_CORP2;Cptb_RLC_003_01153;Cptb_RLC_002_01616;Cptb_C231_01063	4;4;4;4	4;4;4;4	4;4;4;4	>tr|D9QEH5|D9QEH5_CORP2 50S ribosomal protein L13 OS=Corynebacterium pseudotuberculosis (strain C231) GN=rplM PE=3 SV=1;>Cptb_RLC_003_01153 50S ribosomal protein L13 [Corynebacterium pseudotuberculosis C231];>Cptb_RLC_002_01616 50S ribosomal protein L13 [C	4	4	4	4	2	2	3	2	2	3	2	2	3	23.1	23.1	23.1	16.57	147	147;147;147;147	4.83		1	2	2		7	0	4.005	1.493	1.1297	57.814	8	0	Median	1.5884	1.2066	7.0011	4	0	Median	1.072	0.9163	12.48	2
tr|D9QEG5|D9QEG5_CORP2;Cptb_RLC_003_01163;Cptb_RLC_002_01606;Cptb_C231_01074;Cptb_RLC_001_02086	tr|D9QEG5|D9QEG5_CORP2;Cptb_RLC_003_01163;Cptb_RLC_002_01606;Cptb_C231_01074;Cptb_RLC_001_02086	4;4;4;4;2	4;4;4;4;2	4;4;4;4;2	>tr|D9QEG5|D9QEG5_CORP2 tRNA pseudouridine synthase A OS=Corynebacterium pseudotuberculosis (strain C231) GN=truA PE=3 SV=1;>Cptb_RLC_003_01163 tRNA pseudouridine synthase A [Corynebacterium pseudotuberculosis C231];>Cptb_RLC_002_01606 tRNA pseudouridine s	5	4	4	4	3	1	3	3	1	3	3	1	3	12.7	12.7	12.7	32.139	291	291;291;291;291;125	2.25	5	3	2	1		1	0	7.5307	1.3478	1.065	21.305	12	0	Median	1.1436	0.84994	19.502	6	0	Median	1.4501	1.195	7.9107	2
tr|D9QEG4|D9QEG4_CORP2;Cptb_RLC_003_01164;Cptb_RLC_002_01605;Cptb_C231_01075	tr|D9QEG4|D9QEG4_CORP2;Cptb_RLC_003_01164;Cptb_RLC_002_01605;Cptb_C231_01075	6;6;6;6	6;6;6;6	6;6;6;6	>tr|D9QEG4|D9QEG4_CORP2 50S ribosomal protein L17 OS=Corynebacterium pseudotuberculosis (strain C231) GN=rplQ PE=3 SV=1;>Cptb_RLC_003_01164 50S ribosomal protein L17 [Corynebacterium pseudotuberculosis C231];>Cptb_RLC_002_01605 50S ribosomal protein L17 [C	4	6	6	6	6	6	4	6	6	4	6	6	4	46.6	46.6	46.6	17.44	161	161;161;161;161	2.9	12	29	17	11	5	8	0	295.14	1.3215	1.0106	25.873	69	0	Median	1.3871	1.0688	21.407	36	0	Median	0.93902	0.82761	19.166	17
tr|D9QEG1|D9QEG1_CORP2;Cptb_RLC_003_01167;Cptb_RLC_002_01602;Cptb_RLC_001_00330;Cptb_C231_01079	tr|D9QEG1|D9QEG1_CORP2;Cptb_RLC_003_01167;Cptb_RLC_002_01602;Cptb_RLC_001_00330;Cptb_C231_01079	2;2;2;2;2	2;2;2;2;2	2;2;2;2;2	>tr|D9QEG1|D9QEG1_CORP2 30S ribosomal protein S11 OS=Corynebacterium pseudotuberculosis (strain C231) GN=rpsK PE=3 SV=1;>Cptb_RLC_003_01167 30S ribosomal protein S11 [Corynebacterium pseudotuberculosis C231];>Cptb_RLC_002_01602 30S ribosomal protein S11 [C	5	2	2	2	2	1	1	2	1	1	2	1	1	18.7	18.7	18.7	14.342	134	134;134;134;134;134	4.95				5	10	4	0	22.986	1.3814	1.0989	12.929	14	0	Median	1.4052	1.1055	16.426	8	0	Median	1.2777	1.1028	5.8755	3
tr|D9QEG0|D9QEG0_CORP2;Cptb_RLC_003_01168;Cptb_RLC_002_01601;Cptb_RLC_001_00331;Cptb_C231_01080	tr|D9QEG0|D9QEG0_CORP2;Cptb_RLC_003_01168;Cptb_RLC_002_01601;Cptb_RLC_001_00331;Cptb_C231_01080	9;9;9;9;9	9;9;9;9;9	9;9;9;9;9	>tr|D9QEG0|D9QEG0_CORP2 30S ribosomal protein S13 OS=Corynebacterium pseudotuberculosis (strain C231) GN=rpsM PE=3 SV=1;>Cptb_RLC_003_01168 30S ribosomal protein S13 [Corynebacterium pseudotuberculosis C231];>Cptb_RLC_002_01601 30S ribosomal protein S13 [C	5	9	9	9	7	6	7	7	6	7	7	6	7	56.6	56.6	56.6	13.776	122	122;142;142;142;142	3.8	3	13	12	6	8	14	0	81.481	1.3482	1.0539	30.69	38	0	Median	1.3811	1.1089	29.447	21	0	Median	1.1864	1.0167	24.491	8
tr|D9QEF8|D9QEF8_CORP2;Cptb_RLC_003_01170;Cptb_RLC_002_01599;Cptb_C231_01082	tr|D9QEF8|D9QEF8_CORP2;Cptb_RLC_003_01170;Cptb_RLC_002_01599;Cptb_C231_01082	5;5;5;5	5;5;5;5	5;5;5;5	>tr|D9QEF8|D9QEF8_CORP2 L,D-transpeptidase catalytic domain, region YkuD OS=Corynebacterium pseudotuberculosis (strain C231) GN=CpC231_0391 PE=4 SV=2;>Cptb_RLC_003_01170 L,D-transpeptidase catalytic domain, region YkuD [Corynebacterium pseudotuberculosis C	4	5	5	5	5	4	4	5	4	4	5	4	4	32.5	32.5	32.5	26.332	246	246;246;246;246	3.63	16	24	19	22	24	22	0	163.19	1.7641	1.3574	60.702	104	0	Median	1.9613	1.5202	14.953	61	0	Median	0.77448	0.66434	22.16	24
tr|D9QEF7|D9QEF7_CORP2;Cptb_RLC_003_01171;Cptb_RLC_002_01598;Cptb_C231_01083;Cptb_RLC_001_01017	tr|D9QEF7|D9QEF7_CORP2;Cptb_RLC_003_01171;Cptb_RLC_002_01598;Cptb_C231_01083;Cptb_RLC_001_01017	23;23;23;23;21	23;23;23;23;21	23;23;23;23;21	>tr|D9QEF7|D9QEF7_CORP2 Neuraminidase (Sialidase) OS=Corynebacterium pseudotuberculosis (strain C231) GN=nanH PE=4 SV=1;>Cptb_RLC_003_01171 neuraminidase [Corynebacterium pseudotuberculosis C231];>Cptb_RLC_002_01598 neuraminidase [Corynebacterium pseudotub	5	23	23	23	21	17	17	21	17	17	21	17	17	41.8	41.8	41.8	74.682	694	694;694;694;694;586	4.28	13	5	38	51	66	40	0	265.13	1.4533	1.1692	44.194	133	0	Median	1.7668	1.3811	26.87	71	0	Median	1.3064	1.1262	20.429	31
tr|D9QEF6|D9QEF6_CORP2;Cptb_RLC_003_01174;Cptb_RLC_002_01595;Cptb_C231_01086;Cptb_RLC_001_01211	tr|D9QEF6|D9QEF6_CORP2;Cptb_RLC_003_01174;Cptb_RLC_002_01595;Cptb_C231_01086	9;9;9;9;1	9;9;9;9;1	9;9;9;9;1	>tr|D9QEF6|D9QEF6_CORP2 Adenylate kinase OS=Corynebacterium pseudotuberculosis (strain C231) GN=adk PE=3 SV=1;>Cptb_RLC_003_01174 adenylate kinase [Corynebacterium pseudotuberculosis C231];>Cptb_RLC_002_01595 adenylate kinase [Corynebacterium pseudotubercu	5	9	9	9	8	7	8	8	7	8	8	7	8	60.8	60.8	60.8	19.769	181	181;181;181;181;92	3.89	9	13	20	20	16	23	0	115.41	1.1159	0.89017	29.491	89	0	Median	1.1628	0.91715	12.781	47	0	Median	0.98107	0.85509	51.021	21
tr|D9QEF5|D9QEF5_CORP2;Cptb_RLC_003_01175;Cptb_RLC_002_01594;Cptb_C231_01087	tr|D9QEF5|D9QEF5_CORP2;Cptb_RLC_003_01175;Cptb_RLC_002_01594;Cptb_C231_01087	1;1;1;1	1;1;1;1	1;1;1;1	>tr|D9QEF5|D9QEF5_CORP2 Protein translocase subunit SecY OS=Corynebacterium pseudotuberculosis (strain C231) GN=secY PE=3 SV=1;>Cptb_RLC_003_01175 Preprotein translocase subunit secY [Corynebacterium pseudotuberculosis C231];>Cptb_RLC_002_01594 Preprotein	4	1	1	1	1	0	0	1	0	0	1	0	0	2.7	2.7	2.7	47.793	440	440;440;440;440	6						1	0.0053111	0.91947	NaN	NaN	NaN	0	0	Median	NaN	NaN	NaN	0	0	Median	NaN	NaN	NaN	0
tr|D9QEE8|D9QEE8_CORP2;Cptb_RLC_003_01184;Cptb_RLC_002_01585;Cptb_RLC_001_00998;Cptb_C231_01096	tr|D9QEE8|D9QEE8_CORP2;Cptb_RLC_003_01184;Cptb_RLC_002_01585;Cptb_RLC_001_00998;Cptb_C231_01096	2;2;2;2;2	2;2;2;2;2	2;2;2;2;2	>tr|D9QEE8|D9QEE8_CORP2 Uncharacterized protein OS=Corynebacterium pseudotuberculosis (strain C231) GN=CpC231_0379 PE=4 SV=1;>Cptb_RLC_003_01184 hypothetical protein [Corynebacterium pseudotuberculosis C231];>Cptb_RLC_002_01585 hypothetical protein [Coryne	5	2	2	2	2	1	0	2	1	0	2	1	0	14.6	14.6	14.6	16.761	151	151;151;151;151;151	3.89			3	4	2		0	2.992	1.6713	1.322	18.787	6	0	Median	1.6816	1.3366	7.2553	5	0	Median	1.0681	0.88798	6.7149	2
tr|D9QEE7|D9QEE7_CORP2;Cptb_RLC_003_01185;Cptb_RLC_002_01584;Cptb_RLC_001_01955;Cptb_C231_01097	tr|D9QEE7|D9QEE7_CORP2;Cptb_RLC_003_01185;Cptb_RLC_002_01584;Cptb_RLC_001_01955;Cptb_C231_01097	9;9;9;9;9	9;9;9;9;9	9;9;9;9;9	>tr|D9QEE7|D9QEE7_CORP2 50S ribosomal protein L15 OS=Corynebacterium pseudotuberculosis (strain C231) GN=rplO PE=3 SV=1;>Cptb_RLC_003_01185 50S ribosomal protein L15 [Corynebacterium pseudotuberculosis C231];>Cptb_RLC_002_01584 50S ribosomal protein L15 [C	5	9	9	9	7	7	7	7	7	7	7	7	7	66.2	66.2	66.2	15.464	148	148;148;148;148;148	4.1	7	11	12	19	18	23	0	68.821	1.407	1.0953	13.057	62	0	Median	1.4472	1.1129	9.0081	32	0	Median	1.1498	0.99779	13.489	16
tr|D9QEE6|D9QEE6_CORP2;Cptb_RLC_003_01186;Cptb_RLC_002_01583;Cptb_C231_01098	tr|D9QEE6|D9QEE6_CORP2;Cptb_RLC_003_01186;Cptb_RLC_002_01583;Cptb_C231_01098	4;4;4;4	4;4;4;4	4;4;4;4	>tr|D9QEE6|D9QEE6_CORP2 50S ribosomal protein L30 OS=Corynebacterium pseudotuberculosis (strain C231) GN=rpmD PE=3 SV=1;>Cptb_RLC_003_01186 50S ribosomal protein L30 [Corynebacterium pseudotuberculosis C231];>Cptb_RLC_002_01583 50S ribosomal protein L30 [C	4	4	4	4	4	4	4	4	4	4	4	4	4	67.2	67.2	67.2	6.6678	61	61;61;61;61	4.13	1	5	11	9	8	11	0	24.18	1.3308	1.061	24.759	44	0	Median	1.5248	1.1729	23.376	21	0	Median	1.2474	1.0591	9.5408	12
tr|D9QEE5|D9QEE5_CORP2;Cptb_RLC_003_01187;Cptb_RLC_002_01582;Cptb_C231_01099	tr|D9QEE5|D9QEE5_CORP2;Cptb_RLC_003_01187;Cptb_RLC_002_01582;Cptb_C231_01099	5;5;5;5	5;5;5;5	5;5;5;5	>tr|D9QEE5|D9QEE5_CORP2 30S ribosomal protein S5 OS=Corynebacterium pseudotuberculosis (strain C231) GN=rpsE PE=3 SV=1;>Cptb_RLC_003_01187 30S ribosomal protein S5 [Corynebacterium pseudotuberculosis C231];>Cptb_RLC_002_01582 30S ribosomal protein S5 [Cory	4	5	5	5	5	5	4	5	5	4	5	5	4	24.5	24.5	24.5	22.31	208	208;208;208;208	3.68	9	4	5	7	5	11	0	106.97	1.3853	1.1114	15.416	20	0	Median	1.4667	1.12	11.096	10	0	Median	1.261	1.0619	15.243	6
tr|D9QEE4|D9QEE4_CORP2;Cptb_RLC_003_01188;Cptb_RLC_002_01581;Cptb_C231_01100	tr|D9QEE4|D9QEE4_CORP2;Cptb_RLC_003_01188;Cptb_RLC_002_01581;Cptb_C231_01100	2;2;2;2	2;2;2;2	2;2;2;2	>tr|D9QEE4|D9QEE4_CORP2 50S ribosomal protein L18 OS=Corynebacterium pseudotuberculosis (strain C231) GN=rplR PE=3 SV=1;>Cptb_RLC_003_01188 50S ribosomal protein L18 [Corynebacterium pseudotuberculosis C231];>Cptb_RLC_002_01581 50S ribosomal protein L18 [C	4	2	2	2	1	1	2	1	1	2	1	1	2	13.3	13.3	13.3	14.806	135	135;135;135;135	4.62	1		1	3	4	4	0	24.487	1.4219	1.1176	5.0101	12	0	Median	1.4219	1.1194	2.3583	6	0	Median	1.2252	1.0276	6.1701	3
tr|D9QEE3|D9QEE3_CORP2;Cptb_RLC_003_01189;Cptb_RLC_002_01580;Cptb_C231_01101	tr|D9QEE3|D9QEE3_CORP2;Cptb_RLC_003_01189;Cptb_RLC_002_01580;Cptb_C231_01101	10;10;10;10	10;10;10;10	10;10;10;10	>tr|D9QEE3|D9QEE3_CORP2 50S ribosomal protein L6 OS=Corynebacterium pseudotuberculosis (strain C231) GN=rplF PE=3 SV=1;>Cptb_RLC_003_01189 50S ribosomal protein L6 [Corynebacterium pseudotuberculosis C231];>Cptb_RLC_002_01580 50S ribosomal protein L6 [Cory	4	10	10	10	10	9	8	10	9	8	10	9	8	41.6	41.6	41.6	19.408	178	178;178;178;178	3.89	12	20	32	41	41	24	0	141.19	1.3929	1.0988	17.962	123	0	Median	1.4388	1.1261	12.306	64	0	Median	1.1653	0.99484	15.668	28
tr|D9QEE2|D9QEE2_CORP2;Cptb_RLC_003_01190;Cptb_RLC_002_01579;Cptb_RLC_001_00413;Cptb_C231_01102	tr|D9QEE2|D9QEE2_CORP2;Cptb_RLC_003_01190;Cptb_RLC_002_01579;Cptb_RLC_001_00413;Cptb_C231_01102	8;8;8;8;8	8;8;8;8;8	8;8;8;8;8	>tr|D9QEE2|D9QEE2_CORP2 30S ribosomal protein S8 OS=Corynebacterium pseudotuberculosis (strain C231) GN=rpsH PE=3 SV=1;>Cptb_RLC_003_01190 30S ribosomal protein S8 [Corynebacterium pseudotuberculosis C231];>Cptb_RLC_002_01579 30S ribosomal protein S8 [Cory	5	8	8	8	8	8	8	8	8	8	8	8	8	58.3	58.3	58.3	14.436	132	132;132;132;132;132	4.55	9	7	13	20	25	48	0	45.375	1.4232	1.1151	20.26	91	0	Median	1.4535	1.1353	18.788	51	0	Median	1.2736	1.067	22.335	19
tr|D9QEE1|D9QEE1_CORP2;Cptb_RLC_003_01191;Cptb_RLC_002_01578;Cptb_RLC_001_00412;Cptb_C231_01103	tr|D9QEE1|D9QEE1_CORP2;Cptb_RLC_003_01191;Cptb_RLC_002_01578;Cptb_RLC_001_00412;Cptb_C231_01103	9;9;9;9;9	9;9;9;9;9	9;9;9;9;9	>tr|D9QEE1|D9QEE1_CORP2 PAP2 superfamily protein OS=Corynebacterium pseudotuberculosis (strain C231) GN=CpC231_0372 PE=4 SV=1;>Cptb_RLC_003_01191 PAP2 superfamily protein [Corynebacterium pseudotuberculosis C231];>Cptb_RLC_002_01578 PAP2 superfamily protei	5	9	9	9	9	7	7	9	7	7	9	7	7	30.5	30.5	30.5	44.31	410	410;410;410;410;410	3.8	2	12	10	17	10	9	0	45.803	1.2793	1.0448	32.078	43	0	Median	1.375	1.0597	18.231	24	0	Median	1.2677	1.0509	14.453	11
tr|D9QEE0|D9QEE0_CORP2;Cptb_RLC_003_01192;Cptb_RLC_002_01577;Cptb_RLC_001_00411;Cptb_C231_01104	tr|D9QEE0|D9QEE0_CORP2;Cptb_RLC_003_01192;Cptb_RLC_002_01577;Cptb_RLC_001_00411;Cptb_C231_01104	7;7;7;7;7	7;7;7;7;7	7;7;7;7;7	>tr|D9QEE0|D9QEE0_CORP2 L-asparaginase OS=Corynebacterium pseudotuberculosis (strain C231) GN=ansA PE=4 SV=1;>Cptb_RLC_003_01192 L-asparaginase [Corynebacterium pseudotuberculosis C231];>Cptb_RLC_002_01577 L-asparaginase [Corynebacterium pseudotuberculosis	5	7	7	7	6	6	6	6	6	6	6	6	6	25.4	25.4	25.4	36.994	358	358;358;358;358;358	4.2		6	18	18	19	13	0	121.25	1.3959	1.115	29.638	46	0	Median	1.2101	0.96347	27.36	24	0	Median	1.5349	1.3	22.83	11
tr|D9QED8|D9QED8_CORP2;Cptb_RLC_003_01194;Cptb_RLC_002_01575;Cptb_C231_01106	tr|D9QED8|D9QED8_CORP2;Cptb_RLC_003_01194;Cptb_RLC_002_01575;Cptb_C231_01106	1;1;1;1	1;1;1;1	1;1;1;1	>tr|D9QED8|D9QED8_CORP2 Serine transporter OS=Corynebacterium pseudotuberculosis (strain C231) GN=sdaC PE=4 SV=1;>Cptb_RLC_003_01194 Serine transporter [Corynebacterium pseudotuberculosis C231];>Cptb_RLC_002_01575 Serine transporter [Corynebacterium pseudo	4	1	1	1	0	1	1	0	1	1	0	1	1	6.7	6.7	6.7	48.566	447	447;447;447;447	2		2					0	54.302	9.609	7.9025	8.1056	2	2	Median	NaN	NaN	NaN	0	0	Median	NaN	NaN	NaN	1
tr|D9QED7|D9QED7_CORP2;Cptb_RLC_003_01195;Cptb_RLC_002_01574;Cptb_C231_01107	tr|D9QED7|D9QED7_CORP2;Cptb_RLC_003_01195;Cptb_RLC_002_01574;Cptb_C231_01107	8;8;8;8	8;8;8;8	8;8;8;8	>tr|D9QED7|D9QED7_CORP2 50S ribosomal protein L5 OS=Corynebacterium pseudotuberculosis (strain C231) GN=rplE PE=3 SV=1;>Cptb_RLC_003_01195 50S ribosomal protein L5 [Corynebacterium pseudotuberculosis C231];>Cptb_RLC_002_01574 50S ribosomal protein L5 [Cory	4	8	8	8	8	7	7	8	7	7	8	7	7	49.7	49.7	49.7	21.362	187	187;187;187;187	3.85	18	23	16	18	22	37	0	240.91	1.4541	1.1478	15.484	108	0	Median	1.4547	1.1237	14.998	59	0	Median	1.3374	1.1763	12.518	26
tr|D9QED6|D9QED6_CORP2;Cptb_RLC_003_01196;Cptb_RLC_002_01573;Cptb_RLC_001_01488;Cptb_C231_01108	tr|D9QED6|D9QED6_CORP2;Cptb_RLC_003_01196;Cptb_RLC_002_01573;Cptb_RLC_001_01488;Cptb_C231_01108	5;5;5;5;5	5;5;5;5;5	5;5;5;5;5	>tr|D9QED6|D9QED6_CORP2 50S ribosomal protein L24 OS=Corynebacterium pseudotuberculosis (strain C231) GN=rplX PE=3 SV=1;>Cptb_RLC_003_01196 50S ribosomal protein L24 [Corynebacterium pseudotuberculosis C231];>Cptb_RLC_002_01573 50S ribosomal protein L24 [C	5	5	5	5	5	5	5	5	5	5	5	5	5	61.5	61.5	61.5	11.26	104	104;104;104;104;104	3.92	6	13	29	31	33	15	0	217.51	1.4532	1.1438	18.203	111	0	Median	1.4725	1.1498	17.84	55	0	Median	1.3049	1.1124	16.499	28
tr|D9QED5|D9QED5_CORP2;Cptb_RLC_003_01197;Cptb_RLC_002_01572;Cptb_RLC_001_01489;Cptb_C231_01109	tr|D9QED5|D9QED5_CORP2;Cptb_RLC_003_01197;Cptb_RLC_002_01572;Cptb_RLC_001_01489;Cptb_C231_01109	7;7;7;7;7	7;7;7;7;7	7;7;7;7;7	>tr|D9QED5|D9QED5_CORP2 50S ribosomal protein L14 OS=Corynebacterium pseudotuberculosis (strain C231) GN=rplN PE=3 SV=1;>Cptb_RLC_003_01197 50S ribosomal protein L14 [Corynebacterium pseudotuberculosis C231];>Cptb_RLC_002_01572 50S ribosomal protein L14 [C	5	7	7	7	7	7	6	7	7	6	7	7	6	43.4	43.4	43.4	13.361	122	122;122;122;122;122	3.94	9	14	15	34	23	20	0	62.17	1.41	1.1122	15.182	80	0	Median	1.4701	1.131	14.586	41	0	Median	1.3438	1.1468	11.853	20
tr|D9QED0|D9QED0_CORP2;Cptb_RLC_003_01201;Cptb_RLC_002_01568;Cptb_RLC_001_00139;Cptb_C231_01113	tr|D9QED0|D9QED0_CORP2;Cptb_RLC_003_01201;Cptb_RLC_002_01568;Cptb_RLC_001_00139;Cptb_C231_01113	10;10;10;10;10	10;10;10;10;10	10;10;10;10;10	>tr|D9QED0|D9QED0_CORP2 Oligopeptide transport ATP-binding protein OS=Corynebacterium pseudotuberculosis (strain C231) GN=oppDF1 PE=3 SV=1;>Cptb_RLC_003_01201 Oligopeptide transport ATP-binding protein [Corynebacterium pseudotuberculosis C231];>Cptb_RLC_00	5	10	10	10	5	10	6	5	10	6	5	10	6	22.3	22.3	22.3	75.003	690	690;690;690;690;690	4.48		4	11	9	15	15	0	159.85	2.1294	1.7018	56.986	38	0	Median	1.0439	0.80734	8.8541	18	0	Median	2.663	2.2768	9.905	11
tr|D9QEC9|D9QEC9_CORP2;Cptb_RLC_003_01202;Cptb_RLC_002_01567;Cptb_RLC_001_00140;Cptb_C231_01114	tr|D9QEC9|D9QEC9_CORP2;Cptb_RLC_003_01202;Cptb_RLC_002_01567;Cptb_RLC_001_00140;Cptb_C231_01114	31;31;31;31;31	31;31;31;31;31	31;31;31;31;31	>tr|D9QEC9|D9QEC9_CORP2 Oligopeptide-binding protein oppA OS=Corynebacterium pseudotuberculosis (strain C231) GN=oppA1 PE=4 SV=1;>Cptb_RLC_003_01202 oligopeptide-binding protein OppA [Corynebacterium pseudotuberculosis C231];>Cptb_RLC_002_01567 oligopeptid	5	31	31	31	25	30	28	25	30	28	25	30	28	50.9	50.9	50.9	61.537	558	558;558;558;558;558	3.97	16	54	70	82	78	68	0	323.31	1.5555	1.3035	47.492	263	0	Median	0.93611	0.73162	19.34	120	0	Median	1.9146	1.606	23.376	76
tr|D9QEC8|D9QEC8_CORP2;Cptb_RLC_003_01203;Cptb_RLC_002_01566;Cptb_C231_01115	tr|D9QEC8|D9QEC8_CORP2;Cptb_RLC_003_01203;Cptb_RLC_002_01566;Cptb_C231_01115	8;8;8;8	8;8;8;8	8;8;8;8	>tr|D9QEC8|D9QEC8_CORP2 30S ribosomal protein S17 OS=Corynebacterium pseudotuberculosis (strain C231) GN=rpsQ PE=3 SV=1;>Cptb_RLC_003_01203 30S ribosomal protein S17 [Corynebacterium pseudotuberculosis C231];>Cptb_RLC_002_01566 30S ribosomal protein S17 [C	4	8	8	8	8	8	8	8	8	8	8	8	8	57.6	57.6	57.6	10.505	92	92;92;92;92	4.23	9	5	31	33	41	31	0	119.21	1.4084	1.1071	22.335	107	0	Median	1.4284	1.1255	12.059	56	0	Median	1.1671	1.0112	26.401	25
tr|D9QEC7|D9QEC7_CORP2;Cptb_RLC_003_01204;Cptb_RLC_002_01565;Cptb_RLC_001_01818;Cptb_C231_01116	tr|D9QEC7|D9QEC7_CORP2;Cptb_RLC_003_01204;Cptb_RLC_002_01565;Cptb_RLC_001_01818;Cptb_C231_01116	5;5;5;5;5	5;5;5;5;5	5;5;5;5;5	>tr|D9QEC7|D9QEC7_CORP2 50S ribosomal protein L29 OS=Corynebacterium pseudotuberculosis (strain C231) GN=rpmC PE=3 SV=1;>Cptb_RLC_003_01204 50S ribosomal protein L29 [Corynebacterium pseudotuberculosis C231];>Cptb_RLC_002_01565 50S ribosomal protein L29 [C	5	5	5	5	5	5	4	5	5	4	5	5	4	44.7	44.7	44.7	8.6777	76	76;76;76;76;76	3.71	6	8	8	8	8	10	0	37.086	1.3674	1.0694	17.807	43	0	Median	1.4662	1.1084	17.605	23	0	Median	1.2261	1.046	17.83	11
tr|D9QEC6|D9QEC6_CORP2;Cptb_RLC_003_01205;Cptb_RLC_002_01564;Cptb_RLC_001_01817;Cptb_C231_01117	tr|D9QEC6|D9QEC6_CORP2;Cptb_RLC_003_01205;Cptb_RLC_002_01564;Cptb_RLC_001_01817;Cptb_C231_01117	4;4;4;4;4	4;4;4;4;4	4;4;4;4;4	>tr|D9QEC6|D9QEC6_CORP2 50S ribosomal protein L16 OS=Corynebacterium pseudotuberculosis (strain C231) GN=rplP PE=3 SV=1;>Cptb_RLC_003_01205 50S ribosomal protein L16 [Corynebacterium pseudotuberculosis C231];>Cptb_RLC_002_01564 50S ribosomal protein L16 [C	5	4	4	4	4	2	1	4	2	1	4	2	1	32.6	32.6	32.6	15.759	138	138;138;138;138;138	5.11				1	6	2	0	2.5666	1.3658	1.0923	13.225	6	0	Median	1.3704	1.1011	2.6241	3	0	Median	1.0511	0.9083	2.2244	2
tr|D9QEC5|D9QEC5_CORP2;Cptb_RLC_003_01206;Cptb_RLC_002_01563;Cptb_C231_01118	tr|D9QEC5|D9QEC5_CORP2;Cptb_RLC_003_01206;Cptb_RLC_002_01563;Cptb_C231_01118	9;9;9;9	9;9;9;9	9;9;9;9	>tr|D9QEC5|D9QEC5_CORP2 30S ribosomal protein S3 OS=Corynebacterium pseudotuberculosis (strain C231) GN=rpsC PE=3 SV=1;>Cptb_RLC_003_01206 30S ribosomal protein S3 [Corynebacterium pseudotuberculosis C231];>Cptb_RLC_002_01563 30S ribosomal protein S3 [Cory	4	9	9	9	8	8	7	8	8	7	8	8	7	39.1	39.1	39.1	28.395	248	248;248;248;248	4.55	9	2	8	20	27	33	0	133.66	1.3064	1.0409	15.959	76	0	Median	1.3687	1.0685	11.28	38	0	Median	1.1923	1.0308	9.7995	19
tr|D9QEC4|D9QEC4_CORP2;Cptb_RLC_003_01207;Cptb_RLC_002_01562;Cptb_C231_01119	tr|D9QEC4|D9QEC4_CORP2;Cptb_RLC_003_01207;Cptb_RLC_002_01562;Cptb_C231_01119	8;8;8;8	8;8;8;8	8;8;8;8	>tr|D9QEC4|D9QEC4_CORP2 50S ribosomal protein L22 OS=Corynebacterium pseudotuberculosis (strain C231) GN=rplV PE=3 SV=1;>Cptb_RLC_003_01207 50S ribosomal protein L22 [Corynebacterium pseudotuberculosis C231];>Cptb_RLC_002_01562 50S ribosomal protein L22 [C	4	8	8	8	8	8	7	8	8	7	8	8	7	61.7	61.7	61.7	13.018	120	120;120;120;120	4.73	10	6	1	7	25	42	0	156.65	1.3934	1.081	18.856	63	0	Median	1.3989	1.0933	19.173	40	0	Median	1.2414	0.97312	18.819	11
tr|D9QEC3|D9QEC3_CORP2;Cptb_RLC_003_01208;Cptb_RLC_002_01561;Cptb_RLC_001_02007;Cptb_C231_01120	tr|D9QEC3|D9QEC3_CORP2;Cptb_RLC_003_01208;Cptb_RLC_002_01561;Cptb_RLC_001_02007;Cptb_C231_01120	7;7;7;7;7	7;7;7;7;7	7;7;7;7;7	>tr|D9QEC3|D9QEC3_CORP2 30S ribosomal protein S19 OS=Corynebacterium pseudotuberculosis (strain C231) GN=rpsS PE=3 SV=1;>Cptb_RLC_003_01208 30S ribosomal protein S19 [Corynebacterium pseudotuberculosis C231];>Cptb_RLC_002_01561 30S ribosomal protein S19 [C	5	7	7	7	6	6	4	6	6	4	6	6	4	67.4	67.4	67.4	10.447	92	92;92;92;92;92	4.45		10	5	1	2	20	0	30.063	1.4704	1.1696	24.856	27	0	Median	1.4753	1.1712	10.064	15	0	Median	1.3004	1.143	19.415	7
tr|D9QEC2|D9QEC2_CORP2;Cptb_RLC_003_01209;Cptb_RLC_002_01560;Cptb_C231_01121	tr|D9QEC2|D9QEC2_CORP2;Cptb_RLC_003_01209;Cptb_RLC_002_01560;Cptb_C231_01121	10;10;10;10	10;10;10;10	10;10;10;10	>tr|D9QEC2|D9QEC2_CORP2 50S ribosomal protein L2 OS=Corynebacterium pseudotuberculosis (strain C231) GN=rplB PE=3 SV=1;>Cptb_RLC_003_01209 50S ribosomal protein L2 [Corynebacterium pseudotuberculosis C231];>Cptb_RLC_002_01560 50S ribosomal protein L2 [Cory	4	10	10	10	10	8	9	10	8	9	10	8	9	41.8	41.8	41.8	30.985	280	280;280;280;280	3.68	18	26	23	26	30	26	0	161.02	1.5626	1.2049	13.851	97	0	Median	1.5775	1.192	15.003	53	0	Median	1.3525	1.1457	10.564	21
tr|D9QEC0|D9QEC0_CORP2;Cptb_RLC_003_01211;Cptb_RLC_002_01558;Cptb_C231_01123	tr|D9QEC0|D9QEC0_CORP2;Cptb_RLC_003_01211;Cptb_RLC_002_01558;Cptb_C231_01123	10;10;10;10	10;10;10;10	10;10;10;10	>tr|D9QEC0|D9QEC0_CORP2 50S ribosomal protein L4 OS=Corynebacterium pseudotuberculosis (strain C231) GN=rplD PE=3 SV=1;>Cptb_RLC_003_01211 50S ribosomal protein L4 [Corynebacterium pseudotuberculosis C231];>Cptb_RLC_002_01558 50S ribosomal protein L4 [Cory	4	10	10	10	10	10	9	10	10	9	10	10	9	53	53	53	23.776	217	217;217;217;217	4.86	2	9	8	15	33	50	0	135.16	1.1078	0.89354	14.125	60	0	Median	1.2384	0.9599	12.658	32	0	Median	1.0132	0.86377	9.5505	16
tr|D9QEB8|D9QEB8_CORP2;Cptb_RLC_003_01213;Cptb_RLC_002_01556;Cptb_C231_01125	tr|D9QEB8|D9QEB8_CORP2;Cptb_RLC_003_01213;Cptb_RLC_002_01556;Cptb_C231_01125	7;7;7;7	7;7;7;7	7;7;7;7	>tr|D9QEB8|D9QEB8_CORP2 30S ribosomal protein S10 OS=Corynebacterium pseudotuberculosis (strain C231) GN=rpsJ PE=3 SV=1;>Cptb_RLC_003_01213 30S ribosomal protein S10 [Corynebacterium pseudotuberculosis C231];>Cptb_RLC_002_01556 30S ribosomal protein S10 [C	4	7	7	7	6	7	5	6	7	5	6	7	5	54.5	54.5	54.5	11.47	101	101;101;101;101	3.63	20	25	38	39	35	23	0	64.236	1.4667	1.1674	20.958	131	0	Median	1.5067	1.1823	21.041	68	0	Median	1.1835	1.0091	16.209	32
tr|D9QEB7|D9QEB7_CORP2;Cptb_RLC_003_01214;Cptb_RLC_002_01555;Cptb_RLC_001_00596;Cptb_C231_01126	tr|D9QEB7|D9QEB7_CORP2;Cptb_RLC_003_01214;Cptb_RLC_002_01555;Cptb_RLC_001_00596;Cptb_C231_01126	6;6;6;6;6	6;6;6;6;6	6;6;6;6;6	>tr|D9QEB7|D9QEB7_CORP2 Uncharacterized protein OS=Corynebacterium pseudotuberculosis (strain C231) GN=CpC231_0348 PE=4 SV=1;>Cptb_RLC_003_01214 hypothetical protein [Corynebacterium pseudotuberculosis C231];>Cptb_RLC_002_01555 hypothetical protein [Coryne	5	6	6	6	4	5	5	4	5	5	4	5	5	51.6	51.6	51.6	16.31	155	155;155;155;155;155	2.71	22	78	31	21	13	8	0	265.81	1.2174	0.9613	20.267	107	0	Median	1.2683	0.98589	18.949	56	0	Median	1.0563	0.89253	7.8245	25
tr|D9QEB4|D9QEB4_CORP2;Cptb_RLC_003_01217;Cptb_RLC_002_01552;Cptb_RLC_001_00599;Cptb_C231_01129	tr|D9QEB4|D9QEB4_CORP2;Cptb_RLC_003_01217;Cptb_RLC_002_01552;Cptb_RLC_001_00599;Cptb_C231_01129	2;2;2;2;2	2;2;2;2;2	2;2;2;2;2	>tr|D9QEB4|D9QEB4_CORP2 Uncharacterized protein OS=Corynebacterium pseudotuberculosis (strain C231) GN=CpC231_0345 PE=4 SV=1;>Cptb_RLC_003_01217 hypothetical protein [Corynebacterium pseudotuberculosis C231];>Cptb_RLC_002_01552 hypothetical protein [Coryne	5	2	2	2	2	2	2	2	2	2	2	2	2	7.2	7.2	7.2	16.571	153	153;153;153;153;153	2.47	1	7	6	1			0	3.3734	1.0908	0.86495	195.11	7	0	Median	1.0908	0.86495	121.91	5	0	Median	6.7674	5.8633	276.77	2
tr|D9QEB3|D9QEB3_CORP2;Cptb_RLC_003_01218;Cptb_RLC_002_01551;Cptb_RLC_001_00600;Cptb_C231_01130	tr|D9QEB3|D9QEB3_CORP2;Cptb_RLC_003_01218;Cptb_RLC_002_01551;Cptb_RLC_001_00600;Cptb_C231_01130	5;5;5;5;5	5;5;5;5;5	5;5;5;5;5	>tr|D9QEB3|D9QEB3_CORP2 Uncharacterized protein OS=Corynebacterium pseudotuberculosis (strain C231) GN=CpC231_0344 PE=4 SV=1;>Cptb_RLC_003_01218 hypothetical protein [Corynebacterium pseudotuberculosis C231];>Cptb_RLC_002_01551 hypothetical protein [Coryne	5	5	5	5	5	4	4	5	4	4	5	4	4	20.8	20.8	20.8	20.04	183	183;183;183;183;183	4.02	3	6	6	13	10	9	0	36.771	1.0991	0.87353	15.858	45	0	Median	1.1381	0.88107	17.408	31	0	Median	0.91884	0.8146	9.7136	7
tr|D9QEA8|D9QEA8_CORP2;Cptb_RLC_003_01223;Cptb_RLC_002_01546;Cptb_RLC_001_02018;Cptb_C231_01135	tr|D9QEA8|D9QEA8_CORP2;Cptb_RLC_003_01223;Cptb_RLC_002_01546;Cptb_RLC_001_02018;Cptb_C231_01135	10;10;10;10;10	10;10;10;10;10	10;10;10;10;10	>tr|D9QEA8|D9QEA8_CORP2 30S ribosomal protein S7 OS=Corynebacterium pseudotuberculosis (strain C231) GN=rpsG PE=3 SV=1;>Cptb_RLC_003_01223 30S ribosomal protein S7 [Corynebacterium pseudotuberculosis C231];>Cptb_RLC_002_01546 30S ribosomal protein S7 [Cory	5	10	10	10	9	10	10	9	10	10	9	10	10	58.7	58.7	58.7	17.407	155	155;155;155;155;155	4.02	12	28	32	44	41	44	0	147.84	1.3951	1.0887	21.531	163	0	Median	1.4274	1.1091	22.927	82	0	Median	1.1561	0.98957	15.534	39
Cptb_RLC_003_01224;Cptb_RLC_002_01545;Cptb_C231_01136;tr|D9QEA7|D9QEA7_CORP2	Cptb_RLC_003_01224;Cptb_RLC_002_01545;Cptb_C231_01136;tr|D9QEA7|D9QEA7_CORP2	4;4;4;4	4;4;4;4	4;4;4;4	>Cptb_RLC_003_01224 30S ribosomal protein S12 [Corynebacterium pseudotuberculosis C231];>Cptb_RLC_002_01545 30S ribosomal protein S12 [Corynebacterium pseudotuberculosis C231];>Cptb_C231_01136 30S ribosomal protein S12 [Corynebacterium pseudotuberculosis C	4	4	4	4	3	3	4	3	3	4	3	3	4	21.1	21.1	21.1	13.646	123	123;123;123;128	3.56	1	4	5	2	4	2	0	9.4473	1.4827	1.1567	28.596	10	0	Median	1.3641	1.0231	16.242	3	0	Median	1.036	0.88011	37.184	3
Cptb_RLC_003_01225;Cptb_RLC_002_01544;Cptb_RLC_001_01914;Cptb_C231_01137;tr|D9QEA6|D9QEA6_CORP2	Cptb_RLC_003_01225;Cptb_RLC_002_01544;Cptb_RLC_001_01914;Cptb_C231_01137;tr|D9QEA6|D9QEA6_CORP2	3;3;3;3;3	3;3;3;3;3	3;3;3;3;3	>Cptb_RLC_003_01225 hypothetical protein [Corynebacterium pseudotuberculosis C231];>Cptb_RLC_002_01544 hypothetical protein [Corynebacterium pseudotuberculosis C231];>Cptb_RLC_001_01914 hypothetical protein;>Cptb_C231_01137 hypothetical protein [Corynebact	5	3	3	3	2	1	2	2	1	2	2	1	2	28.3	28.3	28.3	13.684	127	127;127;127;127;146	3.5		4	7	6	1	2	0	17.597	1.3993	1.1146	32.715	12	0	Median	1.5663	1.2051	13.889	7	0	Median	1.2571	1.101	9.2981	3
tr|D9QE99|D9QE99_CORP2;Cptb_RLC_003_01234;Cptb_RLC_002_01535;Cptb_RLC_001_00950;Cptb_C231_01146	tr|D9QE99|D9QE99_CORP2;Cptb_RLC_003_01234;Cptb_RLC_002_01535;Cptb_RLC_001_00950;Cptb_C231_01146	3;3;3;3;3	3;3;3;3;3	3;3;3;3;3	>tr|D9QE99|D9QE99_CORP2 Response regulator OS=Corynebacterium pseudotuberculosis (strain C231) GN=cstA PE=4 SV=1;>Cptb_RLC_003_01234 Response regulator [Corynebacterium pseudotuberculosis C231];>Cptb_RLC_002_01535 Response regulator [Corynebacterium pseudo	5	3	3	3	2	1	2	2	1	2	2	1	2	15.8	15.8	15.8	25.601	234	234;234;234;234;234	2.8		4				1	0	5.8691	1.1077	0.87398	26.017	5	3	Median	0.99111	0.73236	35.581	2	0	Median	NaN	NaN	NaN	1
Cptb_RLC_003_01236;Cptb_RLC_002_01533;Cptb_C231_01148;tr|D9QE97|D9QE97_CORP2	Cptb_RLC_003_01236;Cptb_RLC_002_01533;Cptb_C231_01148;tr|D9QE97|D9QE97_CORP2	50;50;50;50	50;50;50;50	50;50;50;50	>Cptb_RLC_003_01236 DNA-directed RNA polymerase subunit beta [Corynebacterium pseudotuberculosis C231];>Cptb_RLC_002_01533 DNA-directed RNA polymerase subunit beta [Corynebacterium pseudotuberculosis C231];>Cptb_C231_01148 DNA-directed RNA polymerase subun	4	50	50	50	47	49	41	47	49	41	47	49	41	39.4	39.4	39.4	147.83	1336	1336;1336;1336;1350	4.26	29	59	98	124	137	161	0	323.31	1.2777	1.0089	17.504	469	0	Median	1.342	1.0582	16.967	233	0	Median	1.0746	0.92725	14.791	127
Cptb_C231_01151	Cptb_C231_01151	9	1	1	>Cptb_C231_01151 DNA-directed RNA polymerase subunit beta [Corynebacterium pseudotuberculosis C231]	1	9	1	1	8	8	7	0	1	0	0	1	0	20.3	2.1	2.1	52.693	468	468	3			1				0.0045593	0.92892	NaN	NaN	NaN	1	0	Median	NaN	NaN	NaN	0	0	Median	NaN	NaN	NaN	1
tr|D9QE95|D9QE95_CORP2;Cptb_RLC_003_01238;Cptb_RLC_002_01531;Cptb_C231_01152;Cptb_RLC_001_01623	tr|D9QE95|D9QE95_CORP2;Cptb_RLC_003_01238;Cptb_RLC_002_01531;Cptb_C231_01152	7;7;7;7;2	7;7;7;7;2	7;7;7;7;2	>tr|D9QE95|D9QE95_CORP2 Uncharacterized protein OS=Corynebacterium pseudotuberculosis (strain C231) GN=CpC231_0325 PE=4 SV=1;>Cptb_RLC_003_01238 hypothetical protein [Corynebacterium pseudotuberculosis C231];>Cptb_RLC_002_01531 hypothetical protein [Coryne	5	7	7	7	6	7	3	6	7	3	6	7	3	24.3	24.3	24.3	34.589	313	313;330;330;330;113	3.5	2	8	11	7	1	7	0	37.198	1.2412	0.99903	43.194	29	0	Median	1.3219	1.0093	29.403	15	0	Median	1.177	0.99903	38.596	9
tr|D9QE94|D9QE94_CORP2;Cptb_RLC_003_01239;Cptb_RLC_002_01530;Cptb_C231_01153;Cptb_RLC_001_01129	tr|D9QE94|D9QE94_CORP2;Cptb_RLC_003_01239;Cptb_RLC_002_01530;Cptb_C231_01153;Cptb_RLC_001_01129	5;5;5;5;4	5;5;5;5;4	5;5;5;5;4	>tr|D9QE94|D9QE94_CORP2 Uncharacterized protein OS=Corynebacterium pseudotuberculosis (strain C231) GN=CpC231_0324 PE=4 SV=1;>Cptb_RLC_003_01239 hypothetical protein [Corynebacterium pseudotuberculosis C231];>Cptb_RLC_002_01530 hypothetical protein [Coryne	5	5	5	5	4	3	3	4	3	3	4	3	3	10.6	10.6	10.6	70.862	653	653;653;653;653;442	4		3	6			6	0	8.0793	1.6997	1.3623	22.914	13	0	Median	1.8008	1.3253	15.529	8	0	Median	2.795	2.4568	22.17	4
tr|D9QE91|D9QE91_CORP2;Cptb_RLC_003_01242;Cptb_RLC_002_01527;Cptb_C231_01157	tr|D9QE91|D9QE91_CORP2;Cptb_RLC_003_01242;Cptb_RLC_002_01527;Cptb_C231_01157	2;2;2;2	2;2;2;2	2;2;2;2	>tr|D9QE91|D9QE91_CORP2 Uncharacterized protein OS=Corynebacterium pseudotuberculosis (strain C231) GN=CpC231_0321 PE=4 SV=1;>Cptb_RLC_003_01242 hypothetical protein [Corynebacterium pseudotuberculosis C231];>Cptb_RLC_002_01527 hypothetical protein [Coryne	4	2	2	2	1	1	1	1	1	1	1	1	1	7.3	7.3	7.3	37.037	344	344;344;344;344	6						3	0.0096439	0.63958	5.729	4.2406	94.59	3	2	Plateau	NaN	NaN	NaN	1	1	Median	NaN	NaN	NaN	1
tr|D9QE90|D9QE90_CORP2;Cptb_RLC_003_01243;Cptb_RLC_002_01526;Cptb_C231_01158;Cptb_RLC_001_01712	tr|D9QE90|D9QE90_CORP2;Cptb_RLC_003_01243;Cptb_RLC_002_01526;Cptb_C231_01158;Cptb_RLC_001_01712	4;4;4;4;3	4;4;4;4;3	4;4;4;4;3	>tr|D9QE90|D9QE90_CORP2 ABC-type metal ion transport system, periplasmic component/surface adhesin OS=Corynebacterium pseudotuberculosis (strain C231) GN=CpC231_0320 PE=3 SV=1;>Cptb_RLC_003_01243 metal ion ABC transporter substrate-binding protein [Coryneb	5	4	4	4	1	3	2	1	3	2	1	3	2	8.7	8.7	8.7	57.775	541	541;541;541;541;186	3.85			5	5	3		0	26.241	3.0649	2.5566	53.756	7	0	Median	1.1774	0.84098	42.701	4	3	Median	3.0649	2.5566	42.876	3
tr|D9QE89|D9QE89_CORP2;Cptb_RLC_003_01244;Cptb_RLC_002_01525;Cptb_RLC_001_01579;Cptb_C231_01159	tr|D9QE89|D9QE89_CORP2;Cptb_RLC_003_01244;Cptb_RLC_002_01525;Cptb_RLC_001_01579;Cptb_C231_01159	1;1;1;1;1	1;1;1;1;1	1;1;1;1;1	>tr|D9QE89|D9QE89_CORP2 Uncharacterized protein OS=Corynebacterium pseudotuberculosis (strain C231) GN=CpC231_0319 PE=4 SV=1;>Cptb_RLC_003_01244 hypothetical protein [Corynebacterium pseudotuberculosis C231];>Cptb_RLC_002_01525 hypothetical protein [Coryne	5	1	1	1	1	1	1	1	1	1	1	1	1	4.1	4.1	4.1	33.26	317	317;317;317;317;317	5.4				1	4	5	0	12.983	1.8733	1.4204	29.068	6	0	Median	1.7116	1.2663	18.293	3	0	Median	2.8968	2.4602	6.9985	3
tr|D9QE88|D9QE88_CORP2;Cptb_RLC_003_01245;Cptb_RLC_002_01524;Cptb_C231_01160	tr|D9QE88|D9QE88_CORP2;Cptb_RLC_003_01245;Cptb_RLC_002_01524;Cptb_C231_01160	13;13;13;13	13;13;13;13	13;13;13;13	>tr|D9QE88|D9QE88_CORP2 50S ribosomal protein L7/L12 OS=Corynebacterium pseudotuberculosis (strain C231) GN=rplL PE=3 SV=1;>Cptb_RLC_003_01245 50S ribosomal protein L7/L12 [Corynebacterium pseudotuberculosis C231];>Cptb_RLC_002_01524 50S ribosomal protein	4	13	13	13	13	12	10	13	12	10	13	12	10	64.6	64.6	64.6	13.329	127	127;127;127;127	3.75	23	44	93	208	77	27	0	152.55	1.2445	0.98725	26.043	173	0	Median	1.2774	1.0063	19.024	94	0	Median	1.0459	0.90381	18.621	39
tr|D9QE87|D9QE87_CORP2;Cptb_RLC_003_01246;Cptb_RLC_002_01523;Cptb_C231_01161	tr|D9QE87|D9QE87_CORP2;Cptb_RLC_003_01246;Cptb_RLC_002_01523;Cptb_C231_01161	12;12;12;12	12;12;12;12	12;12;12;12	>tr|D9QE87|D9QE87_CORP2 50S ribosomal protein L10 OS=Corynebacterium pseudotuberculosis (strain C231) GN=rplJ PE=3 SV=1;>Cptb_RLC_003_01246 50S ribosomal protein L10 [Corynebacterium pseudotuberculosis C231];>Cptb_RLC_002_01523 50S ribosomal protein L10 [C	4	12	12	12	11	10	9	11	10	9	11	10	9	69.6	69.6	69.6	17.912	171	171;202;202;202	4.6	2	7	17	42	49	42	0	323.31	1.3367	1.0589	20.399	137	0	Median	1.4016	1.1043	16.948	69	0	Median	1.1917	1.0133	21.797	38
Cptb_C231_01162;tr|D9QE86|D9QE86_CORP2;Cptb_RLC_003_01247;Cptb_RLC_002_01522;Cptb_RLC_001_01608	Cptb_C231_01162;tr|D9QE86|D9QE86_CORP2;Cptb_RLC_003_01247;Cptb_RLC_002_01522;Cptb_RLC_001_01608	4;4;4;4;3	4;4;4;4;3	4;4;4;4;3	>Cptb_C231_01162 N-ethylmaleimide reductase [Corynebacterium pseudotuberculosis C231];>tr|D9QE86|D9QE86_CORP2 N-ethylmaleimide reductase OS=Corynebacterium pseudotuberculosis (strain C231) GN=nemA PE=4 SV=1;>Cptb_RLC_003_01247 N-ethylmaleimide reductase [C	5	4	4	4	4	2	1	4	2	1	4	2	1	10.3	10.3	10.3	37.532	349	349;357;357;357;202	4.27		3	4	6	9	4	0	10.115	0.99634	0.78092	24.828	7	0	Median	1.0428	0.80504	18.063	6	0	Median	0.80396	0.70047	25.633	4
tr|D9QE84|D9QE84_CORP2;Cptb_RLC_003_01251;Cptb_RLC_002_01518;Cptb_RLC_001_01808;Cptb_C231_01166	tr|D9QE84|D9QE84_CORP2;Cptb_RLC_003_01251;Cptb_RLC_002_01518;Cptb_RLC_001_01808;Cptb_C231_01166	9;9;9;9;9	9;9;9;9;9	9;9;9;9;9	>tr|D9QE84|D9QE84_CORP2 50S ribosomal protein L1 OS=Corynebacterium pseudotuberculosis (strain C231) GN=rplA PE=3 SV=1;>Cptb_RLC_003_01251 50S ribosomal protein L1 [Corynebacterium pseudotuberculosis C231];>Cptb_RLC_002_01518 50S ribosomal protein L1 [Cory	5	9	9	9	9	8	8	9	8	8	9	8	8	38.6	38.6	38.6	24.726	236	236;236;236;236;236	3.71	20	20	14	30	20	28	0	230.71	1.4644	1.1428	22.709	81	0	Median	1.5023	1.1485	16.598	46	0	Median	1.1992	1.0177	12.722	19
tr|D9QE83|D9QE83_CORP2;Cptb_RLC_003_01252;Cptb_RLC_002_01517;Cptb_C231_01167	tr|D9QE83|D9QE83_CORP2;Cptb_RLC_003_01252;Cptb_RLC_002_01517;Cptb_C231_01167	6;6;6;6	6;6;6;6	6;6;6;6	>tr|D9QE83|D9QE83_CORP2 50S ribosomal protein L11 OS=Corynebacterium pseudotuberculosis (strain C231) GN=rplk PE=3 SV=1;>Cptb_RLC_003_01252 50S ribosomal protein L11 [Corynebacterium pseudotuberculosis C231];>Cptb_RLC_002_01517 50S ribosomal protein L11 [C	4	6	6	6	5	6	5	5	6	5	5	6	5	41.3	41.3	41.3	15.201	143	143;143;143;143	3.25	22	22	29	25	17	13	0	189.48	1.4327	1.1284	16.988	114	0	Median	1.4833	1.1585	19.12	61	0	Median	1.1992	1.0138	10.108	27
tr|D9QA11|D9QA11_CORP2;Cptb_RLC_003_00502;Cptb_RLC_002_00835;Cptb_C231_01176;Cptb_RLC_001_01861	tr|D9QA11|D9QA11_CORP2;Cptb_RLC_003_00502;Cptb_RLC_002_00835;Cptb_C231_01176;Cptb_RLC_001_01861	2;2;2;2;1	2;2;2;2;1	2;2;2;2;1	>tr|D9QA11|D9QA11_CORP2 IclR family transcriptional regulator OS=Corynebacterium pseudotuberculosis (strain C231) GN=ltbR PE=4 SV=1;>Cptb_RLC_003_00502 IclR family transcriptional regulator [Corynebacterium pseudotuberculosis C231];>Cptb_RLC_002_00835 IclR	5	2	2	2	2	2	2	2	2	2	2	2	2	9.1	9.1	9.1	25.446	241	241;241;241;241;191	4.08		3	3	1	2	4	0	6.7128	1.1719	0.93797	17.568	13	0	Median	1.1547	0.91451	13.127	6	0	Median	1.0675	0.92565	19.901	5
tr|D9QA14|D9QA14_CORP2;Cptb_RLC_003_00505;Cptb_RLC_002_00838;Cptb_RLC_001_00970;Cptb_C231_01179	tr|D9QA14|D9QA14_CORP2;Cptb_RLC_003_00505;Cptb_RLC_002_00838;Cptb_RLC_001_00970;Cptb_C231_01179	6;6;6;6;6	6;6;6;6;6	6;6;6;6;6	>tr|D9QA14|D9QA14_CORP2 7,8-dihydro-8-oxoguanine-triphosphatase OS=Corynebacterium pseudotuberculosis (strain C231) GN=mutT2 PE=3 SV=1;>Cptb_RLC_003_00505 7,8-dihydro-8-oxoguanine-triphosphatase [Corynebacterium pseudotuberculosis C231];>Cptb_RLC_002_00838	5	6	6	6	6	5	4	6	5	4	6	5	4	20.1	20.1	20.1	37.135	333	333;333;333;333;333	3.86		10	13	17	11	7	0	40.607	1.1382	0.8878	17.324	42	0	Median	1.1507	0.89833	13.936	23	0	Median	0.87545	0.7585	15.358	11
tr|D9QA19|D9QA19_CORP2;Cptb_RLC_003_00509;Cptb_RLC_002_00816;Cptb_RLC_001_00401;Cptb_C231_01183	tr|D9QA19|D9QA19_CORP2;Cptb_RLC_003_00509;Cptb_RLC_002_00816;Cptb_RLC_001_00401;Cptb_C231_01183	7;7;7;7;7	7;7;7;7;7	7;7;7;7;7	>tr|D9QA19|D9QA19_CORP2 Thiamine-monophosphate kinase OS=Corynebacterium pseudotuberculosis (strain C231) GN=thiL PE=4 SV=1;>Cptb_RLC_003_00509 Thiamine-monophosphate kinase [Corynebacterium pseudotuberculosis C231];>Cptb_RLC_002_00816 Thiamine-monophospha	5	7	7	7	7	6	4	7	6	4	7	6	4	28.2	28.2	28.2	34.124	326	326;326;326;326;326	4.82			6	10	9	15	0	100.52	1.2305	0.94715	17.666	22	0	Median	1.2305	0.93562	11.72	14	0	Median	1.1433	0.91141	5.6871	4
tr|D9QA21|D9QA21_CORP2;Cptb_RLC_003_00511;Cptb_RLC_002_00814;Cptb_C231_01185	tr|D9QA21|D9QA21_CORP2;Cptb_RLC_003_00511;Cptb_RLC_002_00814;Cptb_C231_01185	2;2;2;2	2;2;2;2	2;2;2;2	>tr|D9QA21|D9QA21_CORP2 Dihydroxyacetone kinase 2 OS=Corynebacterium pseudotuberculosis (strain C231) GN=dak2 PE=4 SV=1;>Cptb_RLC_003_00511 Dihydroxyacetone kinase 2 [Corynebacterium pseudotuberculosis C231];>Cptb_RLC_002_00814 Dihydroxyacetone kinase 2 [C	4	2	2	2	2	0	1	2	0	1	2	0	1	5.3	5.3	5.3	59.675	571	571;571;571;571	3.2		2	2			1	0	4.5985	1.1659	0.85318	17.555	3	0	Median	1.0056	0.80158	27.409	3	1	Median	NaN	NaN	NaN	0
Cptb_RLC_001_01261;tr|D9QA22|D9QA22_CORP2;Cptb_RLC_003_00512;Cptb_RLC_002_00813;Cptb_C231_01186	Cptb_RLC_001_01261;tr|D9QA22|D9QA22_CORP2;Cptb_RLC_003_00512;Cptb_RLC_002_00813;Cptb_C231_01186	2;2;2;2;2	2;2;2;2;2	2;2;2;2;2	>Cptb_RLC_001_01261 ATP-dependent DNA helicase RecG;>tr|D9QA22|D9QA22_CORP2 ATP-dependent DNA helicase OS=Corynebacterium pseudotuberculosis (strain C231) GN=recG PE=4 SV=1;>Cptb_RLC_003_00512 ATP-dependent DNA helicase [Corynebacterium pseudotuberculosis	5	2	2	2	1	2	1	1	2	1	1	2	1	19.3	19.3	19.3	21.396	197	197;704;704;704;704	3.44		3		5	1		0	24.793	1.3673	1.178	13.705	7	0	Median	1.3673	1.178	7.6666	5	0	Median	1.5987	1.5405	59.313	3
tr|D9QA23|D9QA23_CORP2;Cptb_RLC_003_00513;Cptb_RLC_002_00812;Cptb_RLC_001_01260;Cptb_C231_01187	tr|D9QA23|D9QA23_CORP2;Cptb_RLC_003_00513;Cptb_RLC_002_00812;Cptb_RLC_001_01260;Cptb_C231_01187	1;1;1;1;1	1;1;1;1;1	1;1;1;1;1	>tr|D9QA23|D9QA23_CORP2 Biotin/lipoyl attachment protein OS=Corynebacterium pseudotuberculosis (strain C231) GN=yngHB PE=4 SV=1;>Cptb_RLC_003_00513 Biotin/lipoyl attachment protein [Corynebacterium pseudotuberculosis C231];>Cptb_RLC_002_00812 Biotin/lipoyl	5	1	1	1	1	1	1	1	1	1	1	1	1	16.2	16.2	16.2	7.6959	74	74;74;74;74;74	6						4	0	6.6579	1.1559	0.96344	12.42	4	0	Median	1.0859	0.8707	5.1443	2	0	Median	NaN	NaN	NaN	1
tr|D9QA24|D9QA24_CORP2;Cptb_RLC_003_00514;Cptb_RLC_002_00811;Cptb_RLC_001_01259;Cptb_C231_01188	tr|D9QA24|D9QA24_CORP2;Cptb_RLC_003_00514;Cptb_RLC_002_00811;Cptb_RLC_001_01259;Cptb_C231_01188	3;3;3;3;3	3;3;3;3;3	3;3;3;3;3	>tr|D9QA24|D9QA24_CORP2 Ribosomal RNA small subunit methyltransferase D OS=Corynebacterium pseudotuberculosis (strain C231) GN=rsmD PE=4 SV=1;>Cptb_RLC_003_00514 Ribosomal RNA small subunit methyltransferase D [Corynebacterium pseudotuberculosis C231];>Cpt	5	3	3	3	2	2	3	2	2	3	2	2	3	22.4	22.4	22.4	20.931	192	192;192;192;192;192	3	4	8	6	1	3	3	0	41.851	1.2221	0.98365	38.013	23	0	Median	1.1233	0.83285	17.329	12	0	Median	1.3514	1.1197	23.54	5
Cptb_RLC_001_01100;tr|D9QA27|D9QA27_CORP2;Cptb_RLC_003_00517;Cptb_RLC_002_00808;Cptb_C231_01191	Cptb_RLC_001_01100;tr|D9QA27|D9QA27_CORP2;Cptb_RLC_003_00517;Cptb_RLC_002_00808;Cptb_C231_01191	1;1;1;1;1	1;1;1;1;1	1;1;1;1;1	>Cptb_RLC_001_01100 hypothetical protein;>tr|D9QA27|D9QA27_CORP2 PhzF family phenazine biosynthesis protein OS=Corynebacterium pseudotuberculosis (strain C231) GN=phzF PE=4 SV=1;>Cptb_RLC_003_00517 PhzF family phenazine biosynthesis protein [Corynebacteriu	5	1	1	1	1	1	0	1	1	0	1	1	0	7.7	7.7	7.7	19.531	183	183;272;272;272;272	5.8					1	4	0.0031226	2.0724	1.2158	1.0337	36.318	5	0	Median	1.2864	1.024	41.934	4	0	Median	NaN	NaN	NaN	1
Cptb_RLC_003_00518;Cptb_RLC_002_00807;Cptb_C231_01192;tr|D9QA28|D9QA28_CORP2	Cptb_RLC_003_00518;Cptb_RLC_002_00807;Cptb_C231_01192;tr|D9QA28|D9QA28_CORP2	10;10;10;9	10;10;10;9	10;10;10;9	>Cptb_RLC_003_00518 ABC transporter ATP-binding protein [Corynebacterium pseudotuberculosis C231];>Cptb_RLC_002_00807 ABC transporter ATP-binding protein [Corynebacterium pseudotuberculosis C231];>Cptb_C231_01192 ABC transporter ATP-binding protein [Coryne	4	10	10	10	9	7	8	9	7	8	9	7	8	39.2	39.2	39.2	27.857	255	255;255;255;257	3.89	4	12	9	7	7	16	0	42.856	1.4818	1.2039	23.071	43	0	Median	1.4597	1.0821	19.794	22	0	Median	1.4568	1.2419	14.162	12
tr|D9QA29|D9QA29_CORP2;Cptb_RLC_003_00519;Cptb_RLC_002_00806;Cptb_RLC_001_00874;Cptb_C231_01193	tr|D9QA29|D9QA29_CORP2;Cptb_RLC_003_00519;Cptb_RLC_002_00806;Cptb_RLC_001_00874;Cptb_C231_01193	3;3;3;3;3	3;3;3;3;3	3;3;3;3;3	>tr|D9QA29|D9QA29_CORP2 ABC transporter domain-containing protein OS=Corynebacterium pseudotuberculosis (strain C231) GN=CpC231_0926 PE=3 SV=1;>Cptb_RLC_003_00519 ABC transporter domain-containing protein [Corynebacterium pseudotuberculosis C231];>Cptb_RLC	5	3	3	3	2	2	3	2	2	3	2	2	3	12.6	12.6	12.6	35.14	318	318;318;318;318;318	2.82	3	2	7	5			0	27.628	1.4362	0.99366	41.81	10	0	Median	1.1738	0.86937	26.231	6	0	Median	1.6811	1.4017	31.573	3
tr|D9QA59|D9QA59_CORP2;Cptb_RLC_003_01347;Cptb_C231_01201	tr|D9QA59|D9QA59_CORP2;Cptb_RLC_003_01347;Cptb_C231_01201	7;7;7	7;7;7	7;7;7	>tr|D9QA59|D9QA59_CORP2 Tyrosine--tRNA ligase OS=Corynebacterium pseudotuberculosis (strain C231) GN=tyrS PE=3 SV=1;>Cptb_RLC_003_01347 tyrosyl-tRNA synthetase [Corynebacterium pseudotuberculosis C231];>Cptb_C231_01201 tyrosyl-tRNA synthetase [Corynebacter	3	7	7	7	7	7	7	7	7	7	7	7	7	20.9	20.9	20.9	47.147	426	426;426;426	4.81	1	1	12	17	13	33	0	75.757	1.2051	0.96067	22.441	59	0	Median	1.2248	0.95145	13.889	29	0	Median	1.1253	0.94648	26.122	16
tr|D9QA58|D9QA58_CORP2;Cptb_RLC_003_01348;Cptb_RLC_001_01273;Cptb_C231_01202	tr|D9QA58|D9QA58_CORP2;Cptb_RLC_003_01348;Cptb_RLC_001_01273;Cptb_C231_01202	3;3;3;3	3;3;3;3	3;3;3;3	>tr|D9QA58|D9QA58_CORP2 Uncharacterized protein OS=Corynebacterium pseudotuberculosis (strain C231) GN=CpC231_0956 PE=4 SV=1;>Cptb_RLC_003_01348 hypothetical protein [Corynebacterium pseudotuberculosis C231];>Cptb_RLC_001_01273 hypothetical protein;>Cptb_C	4	3	3	3	3	3	3	3	3	3	3	3	3	75.4	75.4	75.4	7.003	61	61;61;61;61	4.88	1	4	4	6	12	24	0	92.346	1.3944	1.1538	34.808	41	0	Median	1.5572	1.2303	14.092	24	0	Median	1.3053	1.1045	13.358	10
tr|D9QA57|D9QA57_CORP2;Cptb_RLC_003_01349;Cptb_C231_01203;Cptb_RLC_001_01274	tr|D9QA57|D9QA57_CORP2;Cptb_RLC_003_01349;Cptb_C231_01203	8;8;8;2	8;8;8;2	8;8;8;2	>tr|D9QA57|D9QA57_CORP2 Argininosuccinate lyase OS=Corynebacterium pseudotuberculosis (strain C231) GN=argH PE=3 SV=2;>Cptb_RLC_003_01349 Argininosuccinase lyase [Corynebacterium pseudotuberculosis C231];>Cptb_C231_01203 Argininosuccinase lyase [Corynebact	4	8	8	8	7	6	7	7	6	7	7	6	7	22.4	22.4	22.4	51.689	477	477;477;477;96	4.66	1	4	4	8	6	18	0	31.902	1.3448	1.0993	41.77	36	0	Median	1.4587	1.1317	22.334	16	0	Median	1.1705	1.0085	23.982	12
tr|D9QA55|D9QA55_CORP2;Cptb_RLC_003_01351;Cptb_C231_01205;Cptb_RLC_001_00922	tr|D9QA55|D9QA55_CORP2;Cptb_RLC_003_01351;Cptb_C231_01205	4;4;4;1	4;4;4;1	4;4;4;1	>tr|D9QA55|D9QA55_CORP2 Arginine repressor OS=Corynebacterium pseudotuberculosis (strain C231) GN=argR PE=3 SV=1;>Cptb_RLC_003_01351 Arginine repressor [Corynebacterium pseudotuberculosis C231];>Cptb_C231_01205 Arginine repressor [Corynebacterium pseudotub	4	4	4	4	4	4	3	4	4	3	4	4	3	33.1	33.1	33.1	17.482	163	163;163;172;95	3.97	3	6	4	7	10	7	0	78.437	1.2285	0.95834	18.567	30	0	Median	1.3302	1.008	15.376	18	0	Median	1.0435	0.88717	17.773	6
tr|D9QA54|D9QA54_CORP2;Cptb_RLC_003_01352;Cptb_RLC_001_00141;Cptb_C231_01206	tr|D9QA54|D9QA54_CORP2;Cptb_RLC_003_01352;Cptb_RLC_001_00141;Cptb_C231_01206	1;1;1;1	1;1;1;1	1;1;1;1	>tr|D9QA54|D9QA54_CORP2 Ornithine carbamoyltransferase, catabolic OS=Corynebacterium pseudotuberculosis (strain C231) GN=argF PE=3 SV=1;>Cptb_RLC_003_01352 ornithine carbamoyltransferase [Corynebacterium pseudotuberculosis C231];>Cptb_RLC_001_00141 Ornithi	4	1	1	1	1	0	1	1	0	1	1	0	1	3.9	3.9	3.9	36.147	333	333;333;333;333	3			2				0	10.038	1.9896	1.5265	19.102	2	2	Median	NaN	NaN	NaN	1	1	Median	NaN	NaN	NaN	0
tr|D9QA53|D9QA53_CORP2;Cptb_RLC_003_01353;Cptb_RLC_001_00142;Cptb_C231_01207	tr|D9QA53|D9QA53_CORP2;Cptb_RLC_003_01353;Cptb_RLC_001_00142;Cptb_C231_01207	1;1;1;1	1;1;1;1	1;1;1;1	>tr|D9QA53|D9QA53_CORP2 Acetylornithine aminotransferase OS=Corynebacterium pseudotuberculosis (strain C231) GN=argD PE=3 SV=1;>Cptb_RLC_003_01353 Acetylornithine aminotransferase [Corynebacterium pseudotuberculosis C231];>Cptb_RLC_001_00142 Acetylornithin	4	1	1	1	1	1	1	1	1	1	1	1	1	2.4	2.4	2.4	44.491	416	416;416;416;416	4.22		2	4	4	4	4	0	5.0145	1.3037	1.0107	9.9998	15	0	Median	1.2651	0.94445	4.0373	8	0	Median	1.2968	1.0444	4.0766	4
tr|D9QA52|D9QA52_CORP2;Cptb_RLC_003_01354;Cptb_RLC_001_00143;Cptb_C231_01208	tr|D9QA52|D9QA52_CORP2;Cptb_RLC_003_01354;Cptb_RLC_001_00143;Cptb_C231_01208	5;5;5;5	5;5;5;5	5;5;5;5	>tr|D9QA52|D9QA52_CORP2 Acetylglutamate kinase OS=Corynebacterium pseudotuberculosis (strain C231) GN=argB PE=3 SV=1;>Cptb_RLC_003_01354 Acetylglutamate kinase [Corynebacterium pseudotuberculosis C231];>Cptb_RLC_001_00143 Acetylglutamate kinase;>Cptb_C231_	4	5	5	5	2	1	5	2	1	5	2	1	5	19.3	19.3	19.3	32.599	311	311;311;311;311	5.44				1	3	5	0	5.1844	1.1857	0.86083	17.121	7	0	Median	0.95946	0.72535	2.6954	3	1	Median	NaN	NaN	NaN	1
tr|D9QA51|D9QA51_CORP2;Cptb_RLC_003_01355;Cptb_RLC_001_00144;Cptb_C231_01209	tr|D9QA51|D9QA51_CORP2;Cptb_RLC_003_01355;Cptb_RLC_001_00144;Cptb_C231_01209	6;6;6;6	6;6;6;6	6;6;6;6	>tr|D9QA51|D9QA51_CORP2 Arginine biosynthesis bifunctional protein ArgJ OS=Corynebacterium pseudotuberculosis (strain C231) GN=argJ PE=3 SV=1;>Cptb_RLC_003_01355 Glutamate N-acetyltransferase [Corynebacterium pseudotuberculosis C231];>Cptb_RLC_001_00144 Ar	4	6	6	6	5	5	5	5	5	5	5	5	5	27.7	27.7	27.7	39.839	386	386;386;386;386	3.14	1	20	18	11	8	1	0	142.95	1.3874	1.0725	21.999	42	0	Median	1.3032	1.0028	16.96	24	0	Median	1.4051	1.1866	9.1318	7
tr|D9QA49|D9QA49_CORP2;Cptb_RLC_003_01357;Cptb_C231_01211	tr|D9QA49|D9QA49_CORP2;Cptb_RLC_003_01357;Cptb_C231_01211	10;10;10	10;10;10	10;10;10	>tr|D9QA49|D9QA49_CORP2 Phenylalanine--tRNA ligase beta subunit OS=Corynebacterium pseudotuberculosis (strain C231) GN=pheT PE=3 SV=1;>Cptb_RLC_003_01357 phenylalanyl-tRNA synthetase subunit beta [Corynebacterium pseudotuberculosis C231];>Cptb_C231_01211 p	3	10	10	10	8	7	9	8	7	9	8	7	9	16.4	16.4	16.4	90.311	836	836;836;836	4.84		2	9	9	19	23	0	84.51	1.4173	1.0907	35.48	34	0	Median	1.3668	1.0702	17.847	17	0	Median	1.5513	1.3275	23.902	6
tr|D9QA48|D9QA48_CORP2;Cptb_RLC_003_01358;Cptb_C231_01212;Cptb_RLC_001_01801	tr|D9QA48|D9QA48_CORP2;Cptb_RLC_003_01358;Cptb_C231_01212	4;4;4;1	4;4;4;1	4;4;4;1	>tr|D9QA48|D9QA48_CORP2 Phenylalanine--tRNA ligase alpha subunit OS=Corynebacterium pseudotuberculosis (strain C231) GN=pheS PE=3 SV=1;>Cptb_RLC_003_01358 phenylalanyl-tRNA synthetase subunit alpha [Corynebacterium pseudotuberculosis C231];>Cptb_C231_01212	4	4	4	4	3	2	4	3	2	4	3	2	4	12	12	12	38.744	351	351;351;351;143	3.38	2	7	4	2	1	5	0	16.238	1.5032	1.1885	26.41	14	0	Median	1.4533	1.0938	11.996	8	0	Median	1.6675	1.4244	9.9597	3
Cptb_RLC_003_01359;Cptb_C231_01213;tr|D9QA47|D9QA47_CORP2;Cptb_RLC_001_01388	Cptb_RLC_003_01359;Cptb_C231_01213;tr|D9QA47|D9QA47_CORP2;Cptb_RLC_001_01388	4;4;4;3	4;4;4;3	4;4;4;3	>Cptb_RLC_003_01359 rRNA methyltransferase [Corynebacterium pseudotuberculosis C231];>Cptb_C231_01213 rRNA methyltransferase [Corynebacterium pseudotuberculosis C231];>tr|D9QA47|D9QA47_CORP2 rRNA methyltransferase OS=Corynebacterium pseudotuberculosis (str	4	4	4	4	3	2	4	3	2	4	3	2	4	21.1	21.1	21.1	30.517	285	285;285;289;186	4.47			5	10	11	4	0	35.881	1.6539	1.2798	51.393	21	0	Median	1.3967	1.0884	32.313	12	0	Median	2.2099	1.8548	35.557	3
tr|D9QA46|D9QA46_CORP2;Cptb_RLC_003_01360;Cptb_RLC_001_01561;Cptb_C231_01214	tr|D9QA46|D9QA46_CORP2;Cptb_RLC_003_01360;Cptb_RLC_001_01561;Cptb_C231_01214	11;11;11;11	11;11;11;11	11;11;11;11	>tr|D9QA46|D9QA46_CORP2 Uncharacterized protein OS=Corynebacterium pseudotuberculosis (strain C231) GN=CpC231_0944 PE=4 SV=1;>Cptb_RLC_003_01360 hypothetical protein [Corynebacterium pseudotuberculosis C231];>Cptb_RLC_001_01561 hypothetical protein;>Cptb_C	4	11	11	11	10	11	10	10	11	10	10	11	10	47.8	47.8	47.8	19.694	180	180;180;180;180	4.32	13	16	21	33	43	53	0	208.19	1.4078	1.1457	31.233	116	0	Median	1.3242	1.0348	17.804	61	0	Median	1.4174	1.1987	17.67	29
Cptb_RLC_001_00103;tr|D9QC80|D9QC80_CORP2;Cptb_RLC_003_00010;Cptb_RLC_002_00257;Cptb_C231_01216	Cptb_RLC_001_00103;tr|D9QC80|D9QC80_CORP2;Cptb_RLC_003_00010;Cptb_RLC_002_00257;Cptb_C231_01216	3;3;3;3;3	3;3;3;3;3	3;3;3;3;3	>Cptb_RLC_001_00103 Cytochrome d ubiquinol oxidase subunit 1;>tr|D9QC80|D9QC80_CORP2 Cytochrome d ubiquinol oxidase subunit 1 OS=Corynebacterium pseudotuberculosis (strain C231) GN=cydA PE=4 SV=1;>Cptb_RLC_003_00010 Cytochrome d ubiquinol oxidase subunit 1	5	3	3	3	3	1	2	3	1	2	3	1	2	12.5	12.5	12.5	41.763	385	385;507;507;507;507	4.5		3				5	0	18.457	1.6879	1.2593	40.277	7	0	Median	1.5499	1.2041	10.935	5	0	Median	NaN	NaN	NaN	1
Cptb_C231_01220;tr|D9QC83|D9QC83_CORP2;Cptb_RLC_003_00013;Cptb_RLC_002_00254;Cptb_RLC_001_00200	Cptb_C231_01220;tr|D9QC83|D9QC83_CORP2;Cptb_RLC_003_00013;Cptb_RLC_002_00254;Cptb_RLC_001_00200	1;1;1;1;1	1;1;1;1;1	1;1;1;1;1	>Cptb_C231_01220 ATP-binding/permease protein cydC [Corynebacterium pseudotuberculosis C231];>tr|D9QC83|D9QC83_CORP2 ATP-binding/permease protein cydC OS=Corynebacterium pseudotuberculosis (strain C231) GN=cydC PE=3 SV=1;>Cptb_RLC_003_00013 ATP-binding/per	5	1	1	1	1	1	1	1	1	1	1	1	1	4.1	4.1	4.1	42.557	395	395;521;521;521;521	4.92				4	5	3	0	3.3277	2.2883	1.832	25.873	4	0	Median	1.2226	0.95456	14.98	6	5	Median	2.4796	2.1069	20.359	4
tr|D9QC84|D9QC84_CORP2;Cptb_RLC_003_00014;Cptb_RLC_002_00253;Cptb_RLC_001_00201;Cptb_C231_01221	tr|D9QC84|D9QC84_CORP2;Cptb_RLC_003_00014;Cptb_RLC_002_00253;Cptb_RLC_001_00201;Cptb_C231_01221	25;25;25;25;25	25;25;25;25;25	25;25;25;25;25	>tr|D9QC84|D9QC84_CORP2 Succinyl-CoA Coenzyme A transferase OS=Corynebacterium pseudotuberculosis (strain C231) GN=cat1 PE=4 SV=1;>Cptb_RLC_003_00014 Succinyl-CoA Coenzyme A transferase [Corynebacterium pseudotuberculosis C231];>Cptb_RLC_002_00253 Succinyl	5	25	25	25	24	24	22	24	24	22	24	24	22	59.5	59.5	59.5	54.498	501	501;501;501;501;501	4.53	20	28	36	73	84	132	0	323.31	1.1736	0.9174	19.677	286	0	Median	1.2568	0.99341	17.818	144	0	Median	0.95479	0.81218	16.196	70
Cptb_RLC_002_00252;Cptb_C231_01222;tr|D9QC85|D9QC85_CORP2;Cptb_RLC_003_00015;Cptb_RLC_001_02053	Cptb_RLC_002_00252;Cptb_C231_01222;tr|D9QC85|D9QC85_CORP2;Cptb_RLC_003_00015;Cptb_RLC_001_02053	3;3;3;3;2	3;3;3;3;2	3;3;3;3;2	>Cptb_RLC_002_00252 TIM-barrel containing enzyme [Corynebacterium pseudotuberculosis C231];>Cptb_C231_01222 TIM-barrel containing enzyme [Corynebacterium pseudotuberculosis C231];>tr|D9QC85|D9QC85_CORP2 tRNA-dihydrouridine synthase OS=Corynebacterium pseud	5	3	3	3	2	2	2	2	2	2	2	2	2	10	10	10	41.164	381	381;381;384;384;125	3.25		4	1		3		0	10.879	1.3369	0.95865	40.276	6	0	Median	1.2633	0.88743	25.876	3	0	Median	1.2178	1.0409	23.779	2
tr|D9QC86|D9QC86_CORP2;Cptb_RLC_003_00016;Cptb_RLC_002_00251;Cptb_C231_01223	tr|D9QC86|D9QC86_CORP2;Cptb_RLC_003_00016;Cptb_RLC_002_00251;Cptb_C231_01223	4;4;4;4	4;4;4;4	4;4;4;4	>tr|D9QC86|D9QC86_CORP2 Phosphate-specific transport system accessory protein PhoU OS=Corynebacterium pseudotuberculosis (strain C231) GN=phoU PE=3 SV=1;>Cptb_RLC_003_00016 Phosphate uptake regulator [Corynebacterium pseudotuberculosis C231];>Cptb_RLC_002_	4	4	4	4	3	2	3	3	2	3	3	2	3	17.2	17.2	17.2	28.68	250	250;250;250;250	4.56		1	4	7	6	7	0	20.15	1.3077	1.0541	15.844	23	0	Median	1.3957	1.0866	15.997	12	0	Median	1.2264	1.0528	15.812	5
tr|D9QC88|D9QC88_CORP2;Cptb_RLC_003_00018;Cptb_RLC_002_00249;Cptb_RLC_001_01373;Cptb_C231_01225	tr|D9QC88|D9QC88_CORP2;Cptb_RLC_003_00018;Cptb_RLC_002_00249;Cptb_RLC_001_01373;Cptb_C231_01225	1;1;1;1;1	1;1;1;1;1	1;1;1;1;1	>tr|D9QC88|D9QC88_CORP2 Phosphate import ATP-binding protein PstB OS=Corynebacterium pseudotuberculosis (strain C231) GN=pstB PE=3 SV=1;>Cptb_RLC_003_00018 Phosphate import ATP-binding protein [Corynebacterium pseudotuberculosis C231];>Cptb_RLC_002_00249 P	5	1	1	1	1	0	0	1	0	0	1	0	0	5.1	5.1	5.1	28.033	257	257;257;257;257;257	6						1	0.0096726	0.66773	NaN	NaN	NaN	1	1	Median	NaN	NaN	NaN	1	1	Median	NaN	NaN	NaN	0
tr|D9QC90|D9QC90_CORP2;Cptb_RLC_003_00021;Cptb_RLC_002_00246;Cptb_C231_01228;Cptb_RLC_001_01098	tr|D9QC90|D9QC90_CORP2;Cptb_RLC_003_00021;Cptb_RLC_002_00246;Cptb_C231_01228	7;7;7;7;2	7;7;7;7;2	7;7;7;7;2	>tr|D9QC90|D9QC90_CORP2 Phosphate-binding protein PstS OS=Corynebacterium pseudotuberculosis (strain C231) GN=pstS PE=3 SV=1;>Cptb_RLC_003_00021 phosphate ABC transporter substrate-binding protein PstS [Corynebacterium pseudotuberculosis C231];>Cptb_RLC_00	5	7	7	7	5	4	4	5	4	4	5	4	4	35.1	35.1	35.1	38.507	368	368;368;368;368;93	4.86		2	1	10	19	12	0	139.31	0.69862	0.55708	51.328	35	0	Median	0.72121	0.57863	19.107	26	0	Median	0.21906	0.18948	25.985	4
Cptb_RLC_003_00023;Cptb_RLC_002_00244;Cptb_RLC_001_00422;Cptb_C231_01231;tr|D9QC92|D9QC92_CORP2	Cptb_RLC_003_00023;Cptb_RLC_002_00244;Cptb_RLC_001_00422;Cptb_C231_01231;tr|D9QC92|D9QC92_CORP2	2;2;2;2;2	2;2;2;2;2	2;2;2;2;2	>Cptb_RLC_003_00023 hypothetical protein [Corynebacterium pseudotuberculosis C231];>Cptb_RLC_002_00244 hypothetical protein [Corynebacterium pseudotuberculosis C231];>Cptb_RLC_001_00422 hypothetical protein;>Cptb_C231_01231 hypothetical protein [Corynebact	5	2	2	2	2	1	1	2	1	1	2	1	1	8.2	8.2	8.2	26.068	243	243;243;243;243;262	4.23			4	4	3	2	0	11.38	1.337	1.0606	9.6005	13	0	Median	1.4475	1.1129	7.5049	8	0	Median	1.1996	1.0202	5.4848	2
tr|D9QC93|D9QC93_CORP2;Cptb_RLC_003_00024;Cptb_RLC_002_00243;Cptb_RLC_001_00421;Cptb_C231_01232	tr|D9QC93|D9QC93_CORP2;Cptb_RLC_003_00024;Cptb_RLC_002_00243;Cptb_RLC_001_00421;Cptb_C231_01232	2;2;2;2;2	2;2;2;2;2	2;2;2;2;2	>tr|D9QC93|D9QC93_CORP2 Diacylglycerol kinase, catalytic region OS=Corynebacterium pseudotuberculosis (strain C231) GN=CpC231_1709 PE=4 SV=1;>Cptb_RLC_003_00024 Diacylglycerol kinase, catalytic region [Corynebacterium pseudotuberculosis C231];>Cptb_RLC_002	5	2	2	2	2	2	1	2	2	1	2	2	1	8.1	8.1	8.1	37.205	344	344;344;344;344;344	4.4			4	4	4	3	0	13.69	1.2432	0.96032	9.3996	12	0	Median	1.2339	0.96783	9.422	6	0	Median	1.0171	0.89668	14.289	3
tr|D9QC94|D9QC94_CORP2;Cptb_RLC_003_00025;Cptb_RLC_002_00242;Cptb_RLC_001_00420;Cptb_C231_01233	tr|D9QC94|D9QC94_CORP2;Cptb_RLC_003_00025;Cptb_RLC_002_00242;Cptb_RLC_001_00420;Cptb_C231_01233	2;2;2;2;2	2;2;2;2;2	2;2;2;2;2	>tr|D9QC94|D9QC94_CORP2 UPF0678 fatty acid-binding protein-like protein CpC231_1710 OS=Corynebacterium pseudotuberculosis (strain C231) GN=CpC231_1710 PE=3 SV=1;>Cptb_RLC_003_00025 hypothetical protein [Corynebacterium pseudotuberculosis C231];>Cptb_RLC_00	5	2	2	2	2	2	2	2	2	2	2	2	2	17.8	17.8	17.8	23.505	214	214;214;214;214;214	3.57	7	8		5	8	7	0	169.28	1.4288	1.0869	10.905	30	0	Median	1.5013	1.1649	7.2741	15	0	Median	1.3418	1.1417	12.983	8
tr|D9QC96|D9QC96_CORP2;Cptb_RLC_003_00027;Cptb_RLC_002_00240;Cptb_C231_01235;Cptb_RLC_001_01406	tr|D9QC96|D9QC96_CORP2;Cptb_RLC_003_00027;Cptb_RLC_002_00240;Cptb_C231_01235	3;3;3;3;1	3;3;3;3;1	3;3;3;3;1	>tr|D9QC96|D9QC96_CORP2 Glycine cleavage T protein OS=Corynebacterium pseudotuberculosis (strain C231) GN=CpC231_1712 PE=3 SV=1;>Cptb_RLC_003_00027 Glycine cleavage T protein [Corynebacterium pseudotuberculosis C231];>Cptb_RLC_002_00240 Glycine cleavage T	5	3	3	3	3	3	3	3	3	3	3	3	3	8.2	8.2	8.2	40.444	376	376;376;376;376;211	3.03	2	10	12	11	2		0	36.128	1.223	0.97439	12.77	33	0	Median	1.2081	0.93153	11.133	17	0	Median	1.2085	1.0157	6.8981	7
Cptb_RLC_003_00028;Cptb_RLC_002_00239;Cptb_RLC_001_01405;Cptb_C231_01236;tr|D9QC97|D9QC97_CORP2	Cptb_RLC_003_00028;Cptb_RLC_002_00239;Cptb_RLC_001_01405;Cptb_C231_01236;tr|D9QC97|D9QC97_CORP2	2;2;2;2;2	2;2;2;2;2	2;2;2;2;2	>Cptb_RLC_003_00028 hypothetical protein [Corynebacterium pseudotuberculosis C231];>Cptb_RLC_002_00239 hypothetical protein [Corynebacterium pseudotuberculosis C231];>Cptb_RLC_001_01405 hypothetical protein;>Cptb_C231_01236 hypothetical protein [Corynebact	5	2	2	2	2	1	1	2	1	1	2	1	1	65.7	65.7	65.7	7.7853	67	67;67;67;67;108	3.77	1	7	11	12	6	6	0	92.147	1.4503	1.1417	33.09	42	0	Median	1.4527	1.1417	13.202	20	0	Median	1.5986	1.3794	8.5714	11
tr|D9QC98|D9QC98_CORP2;Cptb_RLC_003_00029;Cptb_RLC_002_00238;Cptb_C231_01237;Cptb_RLC_001_01404	tr|D9QC98|D9QC98_CORP2;Cptb_RLC_003_00029;Cptb_RLC_002_00238;Cptb_C231_01237	7;7;7;7;1	7;7;7;7;1	7;7;7;7;1	>tr|D9QC98|D9QC98_CORP2 Phosphoribosylformylglycinamidine cyclo-ligase OS=Corynebacterium pseudotuberculosis (strain C231) GN=purM PE=3 SV=1;>Cptb_RLC_003_00029 Phosphoribosylaminoimidazole synthetase [Corynebacterium pseudotuberculosis C231];>Cptb_RLC_002	5	7	7	7	6	5	5	6	5	5	6	5	5	26.9	26.9	26.9	37.241	353	353;353;353;353;58	3.37	3	20	15	5	5	11	0	91.622	1.427	1.1363	20.386	40	0	Median	1.4567	1.134	11.373	18	0	Median	1.326	1.1534	17.329	11
tr|D9QC99|D9QC99_CORP2;Cptb_RLC_003_00030;Cptb_RLC_002_00237;Cptb_RLC_001_00511;Cptb_C231_01238	tr|D9QC99|D9QC99_CORP2;Cptb_RLC_003_00030;Cptb_RLC_002_00237;Cptb_RLC_001_00511;Cptb_C231_01238	3;3;3;3;3	3;3;3;3;3	3;3;3;3;3	>tr|D9QC99|D9QC99_CORP2 Amidophosphoribosyltransferase OS=Corynebacterium pseudotuberculosis (strain C231) GN=purF PE=3 SV=1;>Cptb_RLC_003_00030 amidophosphoribosyltransferase [Corynebacterium pseudotuberculosis C231];>Cptb_RLC_002_00237 amidophosphoribosy	5	3	3	3	2	2	2	2	2	2	2	2	2	6	6	6	56.292	520	520;520;520;520;520	5.25				3	3	6	0	5.4564	1.6554	1.4141	52.414	9	0	Median	0.92442	0.69839	20.613	4	0	Median	1.8937	1.5804	19.102	3
tr|D9QEI6|D9QEI6_CORP2;Cptb_RLC_003_01142;Cptb_RLC_002_00875;Cptb_C231_01245	tr|D9QEI6|D9QEI6_CORP2;Cptb_RLC_003_01142;Cptb_RLC_002_00875;Cptb_C231_01245	3;3;3;3	3;3;3;3	3;3;3;3	>tr|D9QEI6|D9QEI6_CORP2 Uncharacterized protein OS=Corynebacterium pseudotuberculosis (strain C231) GN=CpC231_0419 PE=4 SV=1;>Cptb_RLC_003_01142 hypothetical protein [Corynebacterium pseudotuberculosis C231];>Cptb_RLC_002_00875 hypothetical protein [Coryne	4	3	3	3	2	2	2	2	2	2	2	2	2	17.9	17.9	17.9	23.873	224	224;224;224;224	3.26	2	9	1		3	4	0	11.382	1.5461	1.1534	27.992	15	0	Median	1.4671	1.1169	23.398	10	0	Median	1.7519	1.5005	30.922	3
tr|D9QEI8|D9QEI8_CORP2;Cptb_RLC_003_01140;Cptb_RLC_002_00873;Cptb_C231_01247	tr|D9QEI8|D9QEI8_CORP2;Cptb_RLC_003_01140;Cptb_RLC_002_00873;Cptb_C231_01247	4;4;4;4	4;4;4;4	4;4;4;4	>tr|D9QEI8|D9QEI8_CORP2 tRNA N6-adenosine threonylcarbamoyltransferase OS=Corynebacterium pseudotuberculosis (strain C231) GN=tsaD PE=3 SV=1;>Cptb_RLC_003_01140 tRNA threonylcarbamoyladenosine biosynthesis protein Gcp [Corynebacterium pseudotuberculosis C2	4	4	4	4	4	3	2	4	3	2	4	3	2	16	16	16	36.522	351	351;358;358;358	4.7		3	1	4	3	9	0	17.778	1.2098	0.90164	14.882	19	0	Median	1.28	0.99448	13.569	10	0	Median	0.9774	0.80864	18.345	5
tr|D9QEJ1|D9QEJ1_CORP2;Cptb_RLC_003_01137;Cptb_RLC_002_00870;Cptb_RLC_001_01162;Cptb_C231_01251	tr|D9QEJ1|D9QEJ1_CORP2;Cptb_RLC_003_01137;Cptb_RLC_002_00870;Cptb_RLC_001_01162;Cptb_C231_01251	1;1;1;1;1	1;1;1;1;1	1;1;1;1;1	>tr|D9QEJ1|D9QEJ1_CORP2 RNA polymerase sigma-D factor OS=Corynebacterium pseudotuberculosis (strain C231) GN=sigD PE=4 SV=1;>Cptb_RLC_003_01137 RNA polymerase sigma-D factor [Corynebacterium pseudotuberculosis C231];>Cptb_RLC_002_00870 RNA polymerase sigma	5	1	1	1	1	1	1	1	1	1	1	1	1	4.1	4.1	4.1	21.246	196	196;196;196;196;196	6						4	0	2.5425	1.241	1.0153	3.1487	4	0	Median	1.241	1.0031	1.0296	2	0	Median	NaN	NaN	NaN	1
tr|D9QEJ2|D9QEJ2_CORP2;Cptb_RLC_003_01136;Cptb_RLC_002_00869;Cptb_C231_01252	tr|D9QEJ2|D9QEJ2_CORP2;Cptb_RLC_003_01136;Cptb_RLC_002_00869;Cptb_C231_01252	2;2;2;2	2;2;2;2	2;2;2;2	>tr|D9QEJ2|D9QEJ2_CORP2 Uncharacterized protein OS=Corynebacterium pseudotuberculosis (strain C231) GN=CpC231_0425 PE=4 SV=1;>Cptb_RLC_003_01136 hypothetical protein [Corynebacterium pseudotuberculosis C231];>Cptb_RLC_002_00869 hypothetical protein [Coryne	4	2	2	2	2	1	1	2	1	1	2	1	1	12.6	12.6	12.6	30.99	293	293;293;293;293	4.11	2	1			3	3	0	34.804	1.3892	1.0629	25.32	8	0	Median	1.3393	1.0034	20.703	5	0	Median	1.4533	1.2085	1.0042	2
tr|D9QEJ4|D9QEJ4_CORP2;Cptb_RLC_003_01132;Cptb_RLC_002_00865;Cptb_C231_01256;Cptb_RLC_001_01951	tr|D9QEJ4|D9QEJ4_CORP2;Cptb_RLC_003_01132;Cptb_RLC_002_00865;Cptb_C231_01256;Cptb_RLC_001_01951	8;8;8;8;4	8;8;8;8;4	8;8;8;8;4	>tr|D9QEJ4|D9QEJ4_CORP2 Inosine-5-monophosphate dehydrogenase OS=Corynebacterium pseudotuberculosis (strain C231) GN=guaB2 PE=3 SV=1;>Cptb_RLC_003_01132 Inosine-5-monophosphate dehydrogenase [Corynebacterium pseudotuberculosis C231];>Cptb_RLC_002_00865 I	5	8	8	8	8	7	5	8	7	5	8	7	5	30	30	30	40.543	380	380;380;380;380;140	4.93	1	2	2	22	24	30	0	95.515	1.1727	0.90895	32.726	55	0	Median	1.2475	0.97178	23.436	30	0	Median	1.0291	0.88543	30.723	15
tr|D9QEJ7|D9QEJ7_CORP2;Cptb_RLC_003_01129;Cptb_RLC_002_00862;Cptb_C231_01259	tr|D9QEJ7|D9QEJ7_CORP2;Cptb_RLC_003_01129;Cptb_RLC_002_00862;Cptb_C231_01259	3;3;3;3	3;3;3;3	3;3;3;3	>tr|D9QEJ7|D9QEJ7_CORP2 Uncharacterized protein OS=Corynebacterium pseudotuberculosis (strain C231) GN=CpC231_0431 PE=4 SV=1;>Cptb_RLC_003_01129 hypothetical protein [Corynebacterium pseudotuberculosis C231];>Cptb_RLC_002_00862 hypothetical protein [Coryne	4	3	3	3	3	3	3	3	3	3	3	3	3	18.1	18.1	18.1	16.949	149	149;149;149;149	4.9	2			4	4	10	0	9.33	0.9716	0.78455	19.023	14	0	Median	1.0012	0.78455	21.112	6	0	Median	0.90024	0.75833	12.587	4
tr|D9QEK1|D9QEK1_CORP2;Cptb_RLC_003_01125;Cptb_RLC_002_00858;Cptb_C231_01263	tr|D9QEK1|D9QEK1_CORP2;Cptb_RLC_003_01125;Cptb_RLC_002_00858;Cptb_C231_01263	2;2;2;2	2;2;2;2	2;2;2;2	>tr|D9QEK1|D9QEK1_CORP2 Uncharacterized protein OS=Corynebacterium pseudotuberculosis (strain C231) GN=CpC231_0435 PE=4 SV=1;>Cptb_RLC_003_01125 hypothetical protein [Corynebacterium pseudotuberculosis C231];>Cptb_RLC_002_00858 hypothetical protein [Coryne	4	2	2	2	2	2	2	2	2	2	2	2	2	15.2	15.2	15.2	22.018	210	210;210;210;210	4.34	1	4	5	4	4	11	0	71.678	1.3015	1.0874	16.528	28	0	Median	1.4204	1.1241	11.289	15	0	Median	1.242	1.0486	11.509	7
Cptb_C231_01264;tr|D9QEK2|D9QEK2_CORP2;Cptb_RLC_003_01124;Cptb_RLC_002_00857;Cptb_RLC_001_00906	Cptb_C231_01264;tr|D9QEK2|D9QEK2_CORP2;Cptb_RLC_003_01124;Cptb_RLC_002_00857;Cptb_RLC_001_00906	3;2;2;2;2	3;2;2;2;2	3;2;2;2;2	>Cptb_C231_01264 Sucrase ferredoxin-like protein [Corynebacterium pseudotuberculosis C231];>tr|D9QEK2|D9QEK2_CORP2 Sucrase ferredoxin-like protein OS=Corynebacterium pseudotuberculosis (strain C231) GN=CpC231_0436 PE=4 SV=1;>Cptb_RLC_003_01124 Sucrase ferr	5	3	3	3	3	1	1	3	1	1	3	1	1	14.6	14.6	14.6	31.273	288	288;290;290;290;290	3		4	2		2		0	9.693	1.412	1.1268	50.51	7	0	Median	1.4832	1.1268	61.453	5	0	Median	NaN	NaN	NaN	1
tr|D9QEK4|D9QEK4_CORP2;Cptb_RLC_003_01122;Cptb_RLC_002_00855;Cptb_C231_01266	tr|D9QEK4|D9QEK4_CORP2;Cptb_RLC_003_01122;Cptb_RLC_002_00855;Cptb_C231_01266	8;8;8;8	8;8;8;8	8;8;8;8	>tr|D9QEK4|D9QEK4_CORP2 Methionine import ATP-binding protein MetN OS=Corynebacterium pseudotuberculosis (strain C231) GN=metN PE=3 SV=1;>Cptb_RLC_003_01122 Methionine import ATP-binding protein MetN [Corynebacterium pseudotuberculosis C231];>Cptb_RLC_002_	4	8	8	8	8	6	6	8	6	6	8	6	6	30.9	30.9	30.9	36.88	340	340;340;340;340	3.42	2	10	15	15	4	4	0	32.74	1.0742	0.84186	26.092	40	0	Median	1.1989	0.94489	22.024	23	0	Median	0.80949	0.68844	17.061	8
tr|D9QEK6|D9QEK6_CORP2;Cptb_RLC_003_01120;Cptb_RLC_002_00853;Cptb_C231_01268	tr|D9QEK6|D9QEK6_CORP2;Cptb_RLC_003_01120;Cptb_RLC_002_00853;Cptb_C231_01268	6;6;6;6	6;6;6;6	6;6;6;6	>tr|D9QEK6|D9QEK6_CORP2 D-methionine-binding lipoprotein metQ OS=Corynebacterium pseudotuberculosis (strain C231) GN=metQ1 PE=4 SV=1;>Cptb_RLC_003_01120 D-methionine-binding lipoprotein metQ [Corynebacterium pseudotuberculosis C231];>Cptb_RLC_002_00853 D-m	4	6	6	6	5	5	5	5	5	5	5	5	5	26.9	26.9	26.9	36.15	334	334;334;334;334	4.81	1	5	8	1	6	27	0	52.99	1.0753	0.86104	17.519	26	0	Median	1.2147	0.95234	17.148	13	0	Median	0.79301	0.68002	7.7239	6
tr|F9Y340|F9Y340_CORP2;Cptb_RLC_003_01117;Cptb_RLC_002_00850;Cptb_RLC_001_01285;Cptb_C231_01271	tr|F9Y340|F9Y340_CORP2;Cptb_RLC_003_01117;Cptb_RLC_002_00850;Cptb_RLC_001_01285;Cptb_C231_01271	2;2;2;2;2	2;2;2;2;2	2;2;2;2;2	>tr|F9Y340|F9Y340_CORP2 Uncharacterized protein OS=Corynebacterium pseudotuberculosis (strain C231) GN=CpC231_0441a PE=4 SV=1;>Cptb_RLC_003_01117 hypothetical proteina [Corynebacterium pseudotuberculosis C231];>Cptb_RLC_002_00850 hypothetical proteina [Cor	5	2	2	2	2	2	2	2	2	2	2	2	2	21.2	21.2	21.2	17.809	160	160;160;160;160;160	5.53					7	8	0	11.631	1.806	1.4629	42.096	9	0	Median	1.9653	1.504	23.721	5	0	Median	1.4927	1.2365	10.509	3
[truncated: 756 more rows]
[truncated: 26 more columns]
